# Supplementary material for: Comparative Proteomic Profiling of Adrenocortical Neoplasia Using Mass Spectrometry
Source: J Proteome Res. 2025 Nov 21;24(12):6186–202. doi: 10.1021/acs.jproteome.5c00740 (PMC12687312; doi:10.1021/acs.jproteome.5c00740)
Supplement: Supplementary file 2 [file pr5c00740_si_002.xlsx]

## Sheet: Total Identified=7350
Table S1 – Total proteins identified
Gene	Protein code	Protein name		adrenal gland markers
NUDT4B	NUD4B	Diphosphoinositol polyphosphate phosphohydrolase NUDT4B
IGLV4-69	LV469	Immunoglobulin lambda variable 4-69
IGLV8-61	LV861	Immunoglobulin lambda variable 8-61
IGLV7-46	LV746	Immunoglobulin lambda variable 7-46
IGHV3-64	HV364	Immunoglobulin heavy variable 3-64
IGKV2-24	KV224	Probable non-functional immunoglobulin kappa variable 2D-24
IGKV2-29	KV229	Immunoglobulin kappa variable 2D-29
IGKV3D-15	KVD15	Immunoglobulin kappa variable 3D-15
IGKV3-11	KV311	Immunoglobulin kappa variable 3D-11
IGHV3-49	HV349	Immunoglobulin heavy variable 3-49
IGKV6D-21	KVD21	Immunoglobulin kappa variable 6D-21
IGHV6-1	HV601	Immunoglobulin heavy variable 6-1
IGHV3-74	HV374	Immunoglobulin heavy variable 3-74
IGHV3-72	HV372	Immunoglobulin heavy variable 3-72
TRAV26-2	TVAZ2	T cell receptor alpha variable 26-2
GATD3	GAL3A	Putative glutamine amidotransferase-like class 1 domain-containing protein 3B
IGKV6-21	KV621	Immunoglobulin kappa variable 6-21
IGKV3D-20	KVD20	Immunoglobulin kappa variable 3D-20
IGHV1-3	HV103	Immunoglobulin heavy variable 1-3
IGHV4-28	HV428	Immunoglobulin heavy variable 4-28
IGHV3-35	HV335	Probable non-functional immunoglobulin heavy variable 3-35
IGHV2-70D	HV70D	Immunoglobulin heavy variable 2-70D
IGHV3-64D	HV64D	Immunoglobulin heavy variable 3-64D
IGHV5-10-1	HV5X1	Immunoglobulin heavy variable 5-10-1
TRBV27	TVB27	T cell receptor beta variable 27
OPG160	PG160	DNA packaging protein OPG160
OPG180	DNLI	DNA ligase
RBM47	RBM47	RNA-binding protein 47
IFT56	IFT56	Intraflagellar transport protein 56
UBA6	UBA6	Ubiquitin-like modifier-activating enzyme 6
ESYT2	ESYT2	Extended synaptotagmin-2
BLTP3B	BLT3B	Bridge-like lipid transfer protein family member 3B
SHTN1	SHOT1	Shootin-1
TMEM223	TM223	Transmembrane protein 223
DAPL1	DAPL1	Death-associated protein-like 1
ARHGAP10	RHG10	Rho GTPase-activating protein 10
ILVBL	HACL2	2-hydroxyacyl-CoA lyase 2
NDUFAF8	NDUF8	NADH dehydrogenase [ubiquinone] 1 alpha subcomplex assembly factor 8
SSC5D	SRCRL	Soluble scavenger receptor cysteine-rich domain-containing protein SSC5D
SH3PXD2B	SPD2B	SH3 and PX domain-containing protein 2B
NBAS	NBAS	NBAS subunit of NRZ tethering complex
TARS3	SYTC2	Threonine--tRNA ligase 2, cytoplasmic
VWA8	VWA8	von Willebrand factor A domain-containing protein 8
SBNO1	SBNO1	Protein strawberry notch homolog 1
LAMB4	LAMB4	Laminin subunit beta-4
GTPBP10	GTPBA	GTP-binding protein 10
WDR91	WDR91	WD repeat-containing protein 91
MBLAC1	MBLC1	Metallo-beta-lactamase domain-containing protein 1
CFAP90	CFA90	Cilia- and flagella-associated protein 90
FITM1	FITM1	Fat storage-inducing transmembrane protein 1
VPS37C	VP37C	Vacuolar protein sorting-associated protein 37C
TRAPPC13	TPC13	Trafficking protein particle complex subunit 13
CNOT1	CNOT1	CCR4-NOT transcription complex subunit 1
CCDC88B	CC88B	Coiled-coil domain-containing protein 88B
MAP1LC3B	MLP3B	Microtubule-associated proteins 1A/1B light chain 3 beta 2
USP17L1	U17L1	Ubiquitin carboxyl-terminal hydrolase 17-like protein 3
PGP	PGP	Glycerol-3-phosphate phosphatase
RIMOC1	RIMC1	RAB7A-interacting MON1-CCZ1 complex subunit 1
RCCD1	RCCD1	RCC1 domain-containing protein 1
TRABD2B	TIKI2	Metalloprotease TIKI2
SDHAF1	SDHF1	Succinate dehydrogenase assembly factor 1, mitochondrial
WIPF3	WIPF3	WAS/WASL-interacting protein family member 3
TLCD2	TLCD2	TLC domain-containing protein 2
GGT3P	GGT3	Putative glutathione hydrolase 3 proenzyme
TUBAL3	TBAL3	Tubulin alpha chain-like 3
FBLL1	FBLL1	rRNA/tRNA 2'-O-methyltransferase fibrillarin-like protein 1
SMCHD1	SMHD1	Structural maintenance of chromosomes flexible hinge domain-containing protein 1
CASTOR2	CAST2	Cytosolic arginine sensor for mTORC1 subunit 2
CCDC69	CCD69	Coiled-coil domain-containing protein 69
UNC119B	U119B	Protein unc-119 homolog B
LIPT2	LIPT2	Putative lipoyltransferase 2, mitochondrial
TSPY2	TSPY2	Testis-specific Y-encoded protein 2
CCDC85C	CC85C	Coiled-coil domain-containing protein 85C
COL6A6	CO6A6	Collagen alpha-6(VI) chain
C15orf61	CO061	Uncharacterized protein C15orf61
ABTB3	ABTB3	Ankyrin repeat and BTB/POZ domain-containing protein 3
RTL8C	RTL8C	Retrotransposon Gag-like protein 8C
ZSWIM8	ZSWM8	Zinc finger SWIM domain-containing protein 8
ARHGAP32	RHG32	Rho GTPase-activating protein 32
POM121C	P121C	Nuclear envelope pore membrane protein POM 121C
LYRM9	LYRM9	LYR motif-containing protein 9
CEBPZOS	CEBOS	Protein CEBPZOS
KRTAP9-2	KRA92	Keratin-associated protein 9-7
HIGD1C	HIG1C	HIG1 domain family member 1C
SNRPG	RUXGL	Putative small nuclear ribonucleoprotein G-like protein 15
NUDT19	NUD19	Acyl-coenzyme A diphosphatase NUDT19
MIF4GD	MI4GD	MIF4G domain-containing protein
FER1L4	FR1L4	Fer-1-like protein 4
MYO1G	MYO1G	Unconventional myosin-Ig
NA	NRAM	Neuraminidase
EIF3C	EIF3C	Eukaryotic translation initiation factor 3 subunit C-like protein
GPR89A	GPHRA	Golgi pH regulator A
IGLL5	IGLL5	Immunoglobulin lambda-like polypeptide 5
WASH2P	WASH2	Putative WAS protein family homolog 3
UMAD1	UMAD1	UBAP1-MVB12-associated (UMA)-domain containing protein 1
MCRIP1	MCRI1	Mapk-regulated corepressor-interacting protein 1
INAFM1	INAM1	Putative transmembrane protein INAFM1
NACA	NACAM	Nascent polypeptide-associated complex subunit alpha, muscle-specific form
C11orf98	CK098	Uncharacterized protein C11orf98
FNDC10	FND10	Fibronectin type III domain-containing protein 10
gB	GB	Envelope glycoprotein B
vIRF-3	VIRF3	Viral IRF3-like protein
SLC35A4	S35U4	SLC35A4 upstream open reading frame protein
ASDURF	ASURF	ASNSD1 upstream open reading frame protein
MIEF1	MIDUO	Mitochondrial ribosome and complex I assembly factor AltMIEF1
DNASE2	DNS2A	Deoxyribonuclease-2-alpha
AGPS	ADAS	Alkyldihydroxyacetonephosphate synthase, peroxisomal
UBXN8	UBXN8	UBX domain-containing protein 8
KIF2A	KIF2A	Kinesin-like protein KIF2A
TK2	KITM	Thymidine kinase 2, mitochondrial
DDX39A	DX39A	ATP-dependent RNA helicase DDX39A
PDLIM1	PDLI1	PDZ and LIM domain protein 1
ACOT7	BACH	Cytosolic acyl coenzyme A thioester hydrolase
MYO1C	MYO1C	Unconventional myosin-Ic
MYO1F	MYO1F	Unconventional myosin-If
SNAP23	SNP23	Synaptosomal-associated protein 23
HAX1	HAX1	HCLS1-associated protein X-1
FXYD1	PLM	Phospholemman
AIP	AIP	AH receptor-interacting protein
GTPBP1	GTPB1	GTP-binding protein 1
LGALS9	LEG9	Galectin-9
STXBP3	STXB3	Syntaxin-binding protein 3
ARVCF	ARVC	Splicing regulator ARVCF
SMAP	SMAP	Small acidic protein
RAB27B	RB27B	Ras-related protein Rab-27B
AP3B1	AP3B1	AP-3 complex subunit beta-1
LGALS8	LEG8	Galectin-8
NDUFS8	NDUS8	NADH dehydrogenase [ubiquinone] iron-sulfur protein 8, mitochondrial
PSMD11	PSD11	26S proteasome non-ATPase regulatory subunit 11
PSMD12	PSD12	26S proteasome non-ATPase regulatory subunit 12
PSMD9	PSMD9	26S proteasome non-ATPase regulatory subunit 9
ATOX1	ATOX1	Copper transport protein ATOX1
AGRP	AGRP	Agouti-related protein
MEN1	MEN1	Menin
CBX4	CBX4	E3 SUMO-protein ligase CBX4
GET1	GET1	Guided entry of tail-anchored proteins factor 1
PGRMC1	PGRC1	Membrane-associated progesterone receptor component 1
SUPT5H	SPT5H	Transcription elongation factor SPT5
TAF4	TAF4	Transcription initiation factor TFIID subunit 4
DFFA	DFFA	DNA fragmentation factor subunit alpha
HIP1	HIP1	Huntingtin-interacting protein 1
CLIC1	CLIC1	Chloride intracellular channel protein 1
EIF3F	EIF3F	Eukaryotic translation initiation factor 3 subunit F
WWP2	WWP2	NEDD4-like E3 ubiquitin-protein ligase WWP2
PDHX	ODPX	Pyruvate dehydrogenase protein X component, mitochondrial
MATN2	MATN2	Matrilin-2
QSOX1	QSOX1	Sulfhydryl oxidase 1
DCTN6	DCTN6	Dynactin subunit 6
SLC33A1	ACATN	Acetyl-coenzyme A transporter 1
WASL	WASL	Actin nucleation-promoting factor WASL
PDE2A	PDE2A	cGMP-dependent 3',5'-cyclic phosphodiesterase
IPO5	IPO5	Importin-5
POLRMT	RPOM	DNA-directed RNA polymerase, mitochondrial
EEF2K	EF2K	Eukaryotic elongation factor 2 kinase
SAP18	SAP18	Histone deacetylase complex subunit SAP18
EML1	EMAL1	Echinoderm microtubule-associated protein-like 1
IGF2BP3	IF2B3	Insulin-like growth factor 2 mRNA-binding protein 3
DNM1L	DNM1L	Dynamin-1-like protein
RTCA	RTCA	RNA 3'-terminal phosphate cyclase
PIK3C2A	P3C2A	Phosphatidylinositol 4-phosphate 3-kinase C2 domain-containing subunit alpha
IFRD1	IFRD1	Interferon-related developmental regulator 1
PIK3R2	P85B	Phosphatidylinositol 3-kinase regulatory subunit beta
GOLIM4	GOLI4	Golgi integral membrane protein 4
MANBA	MANBA	Beta-mannosidase
AGRN	AGRIN	Agrin
PLOD2	PLOD2	Procollagen-lysine,2-oxoglutarate 5-dioxygenase 2
MEIS1	MEIS1	Homeobox protein Meis1
EXOC5	EXOC5	Exocyst complex component 5
BTN3A3	BT3A3	Butyrophilin subfamily 3 member A3
HMGN4	HMGN4	High mobility group nucleosome-binding domain-containing protein 4
NDUFA4	NDUA4	Cytochrome c oxidase subunit NDUFA4
PSMD14	PSDE	26S proteasome non-ATPase regulatory subunit 14
ZNF593	ZN593	Zinc finger protein 593
BIN1	BIN1	Myc box-dependent-interacting protein 1
KPNA3	IMA4	Importin subunit alpha-4
USP9Y	USP9Y	Probable ubiquitin carboxyl-terminal hydrolase FAF-Y
FAAH	FAAH1	Fatty-acid amide hydrolase 1
KRIT1	KRIT1	Krev interaction trapped protein 1
CHL1	NCHL1	Neural cell adhesion molecule L1-like protein
VWA5A	VMA5A	von Willebrand factor A domain-containing protein 5A
PES1	PESC	Pescadillo homolog
SDCBP	SDCB1	Syntenin-1
PITPNM1	PITM1	Membrane-associated phosphatidylinositol transfer protein 1
MPHOSPH10	MPP10	U3 small nucleolar ribonucleoprotein protein MPP10
NOP56	NOP56	Nucleolar protein 56
DDX3X	DDX3X	ATP-dependent RNA helicase DDX3X
RNASET2	RNT2	Ribonuclease T2
PODXL	PODXL	Podocalyxin
FCN1	FCN1	Ficolin-1
CCN1	CCN1	CCN family member 1
PEX12	PEX12	Peroxisome assembly protein 12
PIR	PIR	Pirin
KPNA4	IMA3	Importin subunit alpha-3
TRIM38	TRI38	E3 ubiquitin-protein ligase TRIM38
NFIB	NFIB	Nuclear factor 1 B-type
PPP6C	PPP6	Serine/threonine-protein phosphatase 6 catalytic subunit
NME4	NDKM	Nucleoside diphosphate kinase, mitochondrial
CES2	EST2	Cocaine esterase
MAN2B1	MA2B1	Lysosomal alpha-mannosidase
FBP2	F16P2	Fructose-1,6-bisphosphatase isozyme 2
UBE2C	UBE2C	Ubiquitin-conjugating enzyme E2 C
ACACB	ACACB	Acetyl-CoA carboxylase 2
PDXK	PDXK	Pyridoxal kinase
SCD	SCD	Stearoyl-CoA desaturase
PLPP1	PLPP1	Phospholipid phosphatase 1
PLPP3	PLPP3	Phospholipid phosphatase 3
ARID1A	ARI1A	AT-rich interactive domain-containing protein 1A
ISLR	ISLR	Immunoglobulin superfamily containing leucine-rich repeat protein
BHLHE40	BHE40	Class E basic helix-loop-helix protein 40
CDK2AP1	CDKA1	Cyclin-dependent kinase 2-associated protein 1
SDHD	DHSD	Succinate dehydrogenase [ubiquinone] cytochrome b small subunit
NEMP1	NEMP1	Nuclear envelope integral membrane protein 1
ASTN1	ASTN1	Astrotactin-1
TXNDC9	TXND9	Thioredoxin domain-containing protein 9
DPYSL4	DPYL4	Dihydropyrimidinase-related protein 4
TRAFD1	TRAD1	TRAF-type zinc finger domain-containing protein 1
COX7A2L	COX7R	Cytochrome c oxidase subunit 7A-related protein, mitochondrial
GAPDHS	G3PT	Glyceraldehyde-3-phosphate dehydrogenase, testis-specific
HSPB6	HSPB6	Heat shock protein beta-6
NDUFAB1	ACPM	Acyl carrier protein, mitochondrial
UBFD1	UBFD1	Ubiquitin domain-containing protein UBFD1
DYNC1I1	DC1I1	Cytoplasmic dynein 1 intermediate chain 1
CIT	CTRO	Citron Rho-interacting kinase
COPE	COPE	Coatomer subunit epsilon
EIF1AY	IF1AY	Eukaryotic translation initiation factor 1A, Y-chromosomal
AP3D1	AP3D1	AP-3 complex subunit delta-1
CCS	CCS	Copper chaperone for superoxide dismutase
ENPP3	ENPP3	Ectonucleotide pyrophosphatase/phosphodiesterase family member 3
ABLIM1	ABLM1	Actin-binding LIM protein 1
CHD2	CHD2	Chromodomain-helicase-DNA-binding protein 2
GOSR2	GOSR2	Golgi SNAP receptor complex member 2
TOR1A	TOR1A	Torsin-1A
TOR1B	TOR1B	Torsin-1B
STX16	STX16	Syntaxin-16
ADAM10	ADA10	Disintegrin and metalloproteinase domain-containing protein 10
ABCD4	ABCD4	Lysosomal cobalamin transporter ABCD4
EI24	EI24	Etoposide-induced protein 2.4 homolog
TP53I11	P5I11	Tumor protein p53-inducible protein 11
APAF1	APAF	Apoptotic protease-activating factor 1
IMPA2	IMPA2	Inositol monophosphatase 2
MAP2K7	MP2K7	Dual specificity mitogen-activated protein kinase kinase 7
ACOT8	ACOT8	Acyl-coenzyme A thioesterase 8
CDIPT	CDIPT	CDP-diacylglycerol--inositol 3-phosphatidyltransferase
PDCD5	PDCD5	Programmed cell death protein 5
PRMT5	ANM5	Protein arginine N-methyltransferase 5
NHERF1	NHRF1	Na(+)/H(+) exchange regulatory cofactor NHE-RF1
HSD17B6	H17B6	17-beta-hydroxysteroid dehydrogenase type 6
CHEK1	CHK1	Serine/threonine-protein kinase Chk1
TNFRSF10B	TR10B	Tumor necrosis factor receptor superfamily member 10B
FPGT	FPGT	Fucose-1-phosphate guanylyltransferase
TPP1	TPP1	Tripeptidyl-peptidase 1
TCERG1	TCRG1	Transcription elongation regulator 1
NRP1	NRP1	Neuropilin-1
TNPO2	TNPO2	Transportin-2
APOL1	APOL1	Apolipoprotein L1
UNC13B	UN13B	Protein unc-13 homolog B
POLR3A	RPC1	DNA-directed RNA polymerase III subunit RPC1
MRAS	RASM	Ras-related protein M-Ras
CPLX1	CPLX1	Complexin-1
TSPAN4	TSN4	Tetraspanin-4
PSMA7	PSA7	Proteasome subunit alpha type-7
SCAMP3	SCAM3	Secretory carrier-associated membrane protein 3
PHYH	PAHX	Phytanoyl-CoA dioxygenase, peroxisomal
OPLAH	OPLA	5-oxoprolinase
BCKDK	BCKD	[3-methyl-2-oxobutanoate dehydrogenase [lipoamide]] kinase
IFIT3	IFIT3	Interferon-induced protein with tetratricopeptide repeats 3
MGST3	MGST3	Glutathione S-transferase 3, mitochondrial
IRF6	IRF6	Interferon regulatory factor 6
TAX1BP3	TX1B3	Tax1-binding protein 3
GIPC1	GIPC1	PDZ domain-containing protein GIPC1
LIN7A	LIN7A	Protein lin-7 homolog A
IKBKB	IKKB	Inhibitor of nuclear factor kappa-B kinase subunit beta
TIMM23	TIM23	Mitochondrial import inner membrane translocase subunit Tim23
HAT1	HAT1	Histone acetyltransferase type B catalytic subunit
UBE2L6	UB2L6	Ubiquitin/ISG15-conjugating enzyme E2 L6
CASK	CSKP	Peripheral plasma membrane protein CASK
UQCRQ	QCR8	Cytochrome b-c1 complex subunit 8
MYL12A	ML12A	Myosin regulatory light chain 12B
HGS	HGS	Hepatocyte growth factor-regulated tyrosine kinase substrate
RAB29	RAB7L	Ras-related protein Rab-7L1
CLGN	CLGN	Calmegin
VPS26C	VP26C	Vacuolar protein sorting-associated protein 26C
PPP1R12A	MYPT1	Protein phosphatase 1 regulatory subunit 12A
SLC27A2	S27A2	Long-chain fatty acid transport protein 2
GAK	GAK	Cyclin-G-associated kinase
HNRNPDL	HNRDL	Heterogeneous nuclear ribonucleoprotein D-like
XPO1	XPO1	Exportin-1
BTAF1	BTAF1	TATA-binding protein-associated factor 172
ARHGEF10	ARHGA	Rho guanine nucleotide exchange factor 10
SPTBN2	SPTN2	Spectrin beta chain, non-erythrocytic 2
MAST4	MAST4	Microtubule-associated serine/threonine-protein kinase 4
SEC16A	SC16A	Protein transport protein Sec16A
PLXNB2	PLXB2	Plexin-B2
KHNYN	KHNYN	Protein KHNYN
TECPR2	TCPR2	Tectonin beta-propeller repeat-containing protein 2
U2SURP	SR140	U2 snRNP-associated SURP motif-containing protein
SETD1A	SET1A	Histone-lysine N-methyltransferase SETD1A
SYNM	SYNEM	Synemin
KIF3B	KIF3B	Kinesin-like protein KIF3B
PFAS	PUR4	Phosphoribosylformylglycinamidine synthase
MCF2L	MCF2L	Guanine nucleotide exchange factor DBS
DCLK1	DCLK1	Serine/threonine-protein kinase DCLK1
ANKRD28	ANR28	Serine/threonine-protein phosphatase 6 regulatory ankyrin repeat subunit A
ARHGEF11	ARHGB	Rho guanine nucleotide exchange factor 11
PRORP	MRPP3	Mitochondrial ribonuclease P catalytic subunit
CHUK	IKKA	Inhibitor of nuclear factor kappa-B kinase subunit alpha
LSM1	LSM1	U6 snRNA-associated Sm-like protein LSm1
FYB1	FYB1	FYN-binding protein 1
NPC1	NPC1	NPC intracellular cholesterol transporter 1
TBX3	TBX3	T-box transcription factor TBX3
AGPAT2	PLCB	1-acyl-sn-glycerol-3-phosphate acyltransferase beta
DEGS1	DEGS1	Sphingolipid delta(4)-desaturase DES1
SCAMP1	SCAM1	Secretory carrier-associated membrane protein 1
SCAMP2	SCAM2	Secretory carrier-associated membrane protein 2
ARPC1B	ARC1B	Actin-related protein 2/3 complex subunit 1B
ARPC2	ARPC2	Actin-related protein 2/3 complex subunit 2
ARPC3	ARPC3	Actin-related protein 2/3 complex subunit 3
BET1	BET1	BET1 homolog
POLR1C	RPAC1	DNA-directed RNA polymerases I and III subunit RPAC1
PLSCR1	PLS1	Phospholipid scramblase 1
TRIM24	TIF1A	Transcription intermediary factor 1-alpha
PGRMC2	PGRC2	Membrane-associated progesterone receptor component 2
CETN3	CETN3	Centrin-3
RGL2	RGL2	Ral guanine nucleotide dissociation stimulator-like 2
PFDN6	PFD6	Prefoldin subunit 6
WDR46	WDR46	WD repeat-containing protein 46
GSTA4	GSTA4	Glutathione S-transferase A4
NKRF	NKRF	NF-kappa-B-repressing factor
GNPAT	GNPAT	Dihydroxyacetone phosphate acyltransferase
LAMA5	LAMA5	Laminin subunit alpha-5
ZNF185	ZN185	Zinc finger protein 185
MRPS12	RT12	Small ribosomal subunit protein uS12m
NDUFA1	NDUA1	NADH dehydrogenase [ubiquinone] 1 alpha subcomplex subunit 1
VGF	VGF	Neurosecretory protein VGF
LEPROT	OBRG	Leptin receptor gene-related protein
CLIC2	CLIC2	Chloride intracellular channel protein 2
ACOX3	ACOX3	Peroxisomal acyl-coenzyme A oxidase 3
RER1	RER1	Protein RER1
SURF4	SURF4	Surfeit locus protein 4
MAPK13	MK13	Mitogen-activated protein kinase 13
SPTLC1	SPTC1	Serine palmitoyltransferase 1
SPTLC2	SPTC2	Serine palmitoyltransferase 2
FANCG	FANCG	Fanconi anemia group G protein
OGT	OGT1	UDP-N-acetylglucosamine--peptide N-acetylglucosaminyltransferase 110 kDa subunit
ALOX15B	LX15B	Polyunsaturated fatty acid lipoxygenase ALOX15B
PMM2	PMM2	Phosphomannomutase 2
TM9SF1	TM9S1	Transmembrane 9 superfamily member 1
INPP4B	INP4B	Inositol polyphosphate 4-phosphatase type II
HMGB3	HMGB3	High mobility group protein B3
PPM1G	PPM1G	Protein phosphatase 1G
INPPL1	SHIP2	Phosphatidylinositol 3,4,5-trisphosphate 5-phosphatase 2
EIF3D	EIF3D	Eukaryotic translation initiation factor 3 subunit D
EIF3H	EIF3H	Eukaryotic translation initiation factor 3 subunit H
HDAC3	HDAC3	Histone deacetylase 3
BCAT2	BCAT2	Branched-chain-amino-acid aminotransferase, mitochondrial
SIGLEC5	SIGL5	Sialic acid-binding Ig-like lectin 5
YY1	TYY1	Transcription factor YY2
NCAM2	NCAM2	Neural cell adhesion molecule 2
IPO8	IPO8	Importin-8
STX7	STX7	Syntaxin-7
SLC16A3	MOT4	Monocarboxylate transporter 4
SLC31A1	COPT1	High affinity copper uptake protein 1
ABCC3	MRP3	ATP-binding cassette sub-family C member 3
POLR1G	RPA34	DNA-directed RNA polymerase I subunit RPA34
TLR3	TLR3	Toll-like receptor 3
P4HA2	P4HA2	Prolyl 4-hydroxylase subunit alpha-2
MAGEB2	MAGB2	Melanoma-associated antigen B2
CAPN5	CAN5	Calpain-5
YKT6	YKT6	Synaptobrevin homolog YKT6
NUP42	NUP42	Nucleoporin NUP42
ARPC5	ARPC5	Actin-related protein 2/3 complex subunit 5
POLR2D	RPB4	DNA-directed RNA polymerase II subunit RPB4
NKX2-2	NKX22	Homeobox protein Nkx-2.8
DDX3Y	DDX3Y	ATP-dependent RNA helicase DDX3Y
PDPK1	PDPK1	3-phosphoinositide-dependent protein kinase 1
TAPBP	TPSN	Tapasin
RNF113A	R113A	E3 ubiquitin-protein ligase RNF113A
DHX15	DHX15	ATP-dependent RNA helicase DHX15
RNMT	MCES	mRNA cap guanine-N7 methyltransferase
ZZEF1	ZZEF1	Zinc finger ZZ-type and EF-hand domain-containing protein 1
FLRT2	FLRT2	Leucine-rich repeat transmembrane protein FLRT2
TTI1	TTI1	TELO2-interacting protein 1 homolog
RRP8	RRP8	Ribosomal RNA-processing protein 8
PJA2	PJA2	E3 ubiquitin-protein ligase Praja-2
SIPA1L1	SI1L1	Signal-induced proliferation-associated 1-like protein 1
CYB5B	CYB5B	Cytochrome b5 type B
PRPF4	PRP4	U4/U6 small nuclear ribonucleoprotein Prp4
PHGDH	SERA	D-3-phosphoglycerate dehydrogenase
NDUFS4	NDUS4	NADH dehydrogenase [ubiquinone] iron-sulfur protein 4, mitochondrial
PHF1	PHF1	PHD finger protein 1
SEPTIN4	SEPT4	Septin-4
DYNC1LI2	DC1L2	Cytoplasmic dynein 1 light intermediate chain 2
PSMD3	PSMD3	26S proteasome non-ATPase regulatory subunit 3
RBFOX2	RFOX2	RNA binding protein fox-1 homolog 2
PAPSS1	PAPS1	Bifunctional 3'-phosphoadenosine 5'-phosphosulfate synthase 1
ZW10	ZW10	Centromere/kinetochore protein zw10 homolog
PRODH	PROD	Proline dehydrogenase 1, mitochondrial
SART1	SNUT1	U4/U6.U5 tri-snRNP-associated protein 1
GPAA1	GPAA1	Glycosylphosphatidylinositol anchor attachment 1 protein
DAPK3	DAPK3	Death-associated protein kinase 3
TGFB1I1	TGFI1	Transforming growth factor beta-1-induced transcript 1 protein
AP5Z1	AP5Z1	AP-5 complex subunit zeta-1
HSPA12A	HS12A	Heat shock 70 kDa protein 12A
CTIF	CTIF	CBP80/20-dependent translation initiation factor
MTSS1	MTSS1	Protein MTSS 1
PPIP5K2	VIP2	Inositol hexakisphosphate and diphosphoinositol-pentakisphosphate kinase 2
EEF1E1	MCA3	Eukaryotic translation elongation factor 1 epsilon-1
LYRM1	LYRM1	LYR motif-containing protein 1
RASA4	RASL2	Ras GTPase-activating protein 4
HNRNPR	HNRPR	Heterogeneous nuclear ribonucleoprotein R
PRPF3	PRPF3	U4/U6 small nuclear ribonucleoprotein Prp3
TXNL1	TXNL1	Thioredoxin-like protein 1
TPD52L2	TPD54	Tumor protein D54
EMC8	EMC8	ER membrane protein complex subunit 8
COCH	COCH	Cochlin
ERI3	ERI3	ERI1 exoribonuclease 3
SYNJ1	SYNJ1	Synaptojanin-1
FIBP	FIBP	Acidic fibroblast growth factor intracellular-binding protein
EIF4G3	IF4G3	Eukaryotic translation initiation factor 4 gamma 3
PPIH	PPIH	Peptidyl-prolyl cis-trans isomerase H
MGAM	MGA	Maltase-glucoamylase
HTRA2	HTRA2	Serine protease HTRA2, mitochondrial
AKR7A2	ARK72	Aflatoxin B1 aldehyde reductase member 2
EPB41L2	E41L2	Band 4.1-like protein 2
TGOLN2	TGON2	Trans-Golgi network integral membrane protein 2
LAMTOR5	LTOR5	Ragulator complex protein LAMTOR5
B4GAT1	B4GA1	Beta-1,4-glucuronyltransferase 1
WIPF1	WIPF1	WAS/WASL-interacting protein family member 1
SGCE	SGCE	Epsilon-sarcoglycan
RNF13	RNF13	E3 ubiquitin-protein ligase RNF13
CA12	CAH12	Carbonic anhydrase 12
AKAP10	AKA10	A-kinase anchor protein 10, mitochondrial
DENR	DENR	Density-regulated protein
XPOT	XPOT	Exportin-T
DNPH1	DNPH1	2'-deoxynucleoside 5'-phosphate N-hydrolase 1
TIMM44	TIM44	Mitochondrial import inner membrane translocase subunit TIM44
TRAPPC3	TPPC3	Trafficking protein particle complex subunit 3
CHMP2A	CHM2A	Charged multivesicular body protein 2a
NCK2	NCK2	Cytoplasmic protein NCK2
TSPAN6	TSN6	Tetraspanin-6
PLRG1	PLRG1	Pleiotropic regulator 1
PRC1	PRC1	Protein regulator of cytokinesis 1
RGS10	RGS10	Regulator of G-protein signaling 10
ZNF207	ZN207	BUB3-interacting and GLEBS motif-containing protein ZNF207
NDUFB5	NDUB5	NADH dehydrogenase [ubiquinone] 1 beta subcomplex subunit 5, mitochondrial
NDUFB3	NDUB3	NADH dehydrogenase [ubiquinone] 1 beta subcomplex subunit 3
NDUFA2	NDUA2	NADH dehydrogenase [ubiquinone] 1 alpha subcomplex subunit 2
GET3	GET3	ATPase GET3
BUB3	BUB3	Mitotic checkpoint protein BUB3
PLPP2	PLPP2	Phospholipid phosphatase 2
SULT1B1	ST1B1	Sulfotransferase 1B1
ACTN4	ACTN4	Alpha-actinin-4
GSTZ1	MAAI	Maleylacetoacetate isomerase
BUD23	BUD23	Probable 18S rRNA (guanine-N(7))-methyltransferase
TRIAP1	TRIA1	TP53-regulated inhibitor of apoptosis 1
GATC	GATC	Glutamyl-tRNA(Gln) amidotransferase subunit C, mitochondrial
HTATSF1	HTSF1	HIV Tat-specific factor 1
AP1G1	AP1G1	AP-1 complex subunit gamma-1
STX6	STX6	Syntaxin-6
SYNGR1	SNG1	Synaptogyrin-1
SYNGR2	SNG2	Synaptogyrin-2
SGTA	SGTA	Small glutamine-rich tetratricopeptide repeat-containing protein alpha
LIAS	LIAS	Lipoyl synthase, mitochondrial
ENSA	ENSA	Alpha-endosulfine
SLC25A20	MCAT	Mitochondrial carnitine/acylcarnitine carrier protein
NARS1	SYNC	Asparagine--tRNA ligase, cytoplasmic
KRT86	KRT86	Keratin, type II cuticular Hb6
MYO1B	MYO1B	Unconventional myosin-Ib
SSNA1	SSNA1	Microtubule nucleation factor SSNA1
NUDT21	CPSF5	Cleavage and polyadenylation specificity factor subunit 5
LANCL1	LANC1	Glutathione S-transferase LANCL1
STRN	STRN	Striatin
RRP9	U3IP2	U3 small nucleolar RNA-interacting protein 2
SCO2	SCO2	Protein SCO2 homolog, mitochondrial
CFAP410	CF410	Cilia- and flagella-associated protein 410
AKAP8	AKAP8	A-kinase anchor protein 8
GTPBP6	GTPB6	Putative GTP-binding protein 6
SLC37A4	G6PT1	Glucose-6-phosphate exchanger SLC37A4
IDH3B	IDH3B	Isocitrate dehydrogenase [NAD] subunit beta, mitochondrial
NRDC	NRDC	Nardilysin
CALU	CALU	Calumenin
EDIL3	EDIL3	EGF-like repeat and discoidin I-like domain-containing protein 3
ATP9B	ATP9B	Probable phospholipid-transporting ATPase IIB
AHCYL1	SAHH2	S-adenosylhomocysteine hydrolase-like protein 1
CD5L	CD5L	CD5 antigen-like
ORC5	ORC5	Origin recognition complex subunit 5
NDUFS5	NDUS5	NADH dehydrogenase [ubiquinone] iron-sulfur protein 5
PDE6D	PDE6D	Retinal rod rhodopsin-sensitive cGMP 3',5'-cyclic phosphodiesterase subunit delta
PEX1	PEX1	Peroxisomal ATPase PEX1
RAD21	RAD21	Double-strand-break repair protein rad21 homolog
AKR1B10	AK1BA	Aldo-keto reductase family 1 member B10
TIMM8A	TIM8A	Mitochondrial import inner membrane translocase subunit Tim8 A
DHX16	DHX16	Pre-mRNA-splicing factor ATP-dependent RNA helicase DHX16
ZNRD2	ZNRD2	Protein ZNRD2
GMFG	GMFG	Glia maturation factor gamma
PLIN1	PLIN1	Perilipin-1
MED14	MED14	Mediator of RNA polymerase II transcription subunit 14
PRPSAP2	KPRB	Phosphoribosyl pyrophosphate synthase-associated protein 2
GNG7	GBG7	Guanine nucleotide-binding protein G(I)/G(S)/G(O) subunit gamma-7
SMARCA5	SMCA5	SWI/SNF-related matrix-associated actin-dependent regulator of chromatin subfamily A member 5
SPAG9	JIP4	C-Jun-amino-terminal kinase-interacting protein 4
KIF5C	KIF5C	Kinesin heavy chain isoform 5C
URB1	NPA1P	Nucleolar pre-ribosomal-associated protein 1
MGRN1	MGRN1	E3 ubiquitin-protein ligase MGRN1
AQR	AQR	RNA helicase aquarius
OPA1	OPA1	Dynamin-like 120 kDa protein, mitochondrial
PIP5K1C	PI51C	Phosphatidylinositol 4-phosphate 5-kinase type-1 gamma
KIF1B	KIF1B	Kinesin-like protein KIF1B
MARCHF6	MARH6	E3 ubiquitin-protein ligase MARCHF6
KDM1A	KDM1A	Lysine-specific histone demethylase 1A
TBC1D4	TBCD4	TBC1 domain family member 4
FADS1	FADS1	Acyl-CoA (8-3)-desaturase
PPL	PEPL	Periplakin
GSDME	GSDME	Gasdermin-E
LY75	LY75	Lymphocyte antigen 75
NRP2	NRP2	Neuropilin-2
MAN1A2	MA1A2	Mannosyl-oligosaccharide 1,2-alpha-mannosidase IB
PLXNC1	PLXC1	Plexin-C1
ACSL4	ACSL4	Long-chain-fatty-acid--CoA ligase 4
SNX3	SNX3	Sorting nexin-3
DOK2	DOK2	Docking protein 2
STX10	STX10	Syntaxin-10
OGA	OGA	Protein O-GlcNAcase
SORBS3	VINEX	Vinexin
SYNCRIP	HNRPQ	Heterogeneous nuclear ribonucleoprotein Q
CDC40	PRP17	Pre-mRNA-processing factor 17
RANBP6	RNBP6	Ran-binding protein 6
NEMF	NEMF	Ribosome quality control complex subunit NEMF
GMDS	GMDS	GDP-mannose 4,6 dehydratase
NMT2	NMT2	Glycylpeptide N-tetradecanoyltransferase 2
CCNT1	CCNT1	Cyclin-T1
PLOD3	PLOD3	Multifunctional procollagen lysine hydroxylase and glycosyltransferase LH3
EIF4E2	IF4E2	Eukaryotic translation initiation factor 4E type 2
TLR2	TLR2	Toll-like receptor 2
DIAPH1	DIAP1	Protein diaphanous homolog 1
SELENOF	SEP15	Selenoprotein F
EXOC3	EXOC3	Exocyst complex component 3
PLIN3	PLIN3	Perilipin-3
SLC16A7	MOT2	Monocarboxylate transporter 2
RAD1	RAD1	Cell cycle checkpoint protein RAD1
PRMT3	ANM3	Protein arginine N-methyltransferase 3
PEX10	PEX10	Peroxisome biogenesis factor 10
KPNA6	IMA7	Importin subunit alpha-7
SRPX2	SRPX2	Sushi repeat-containing protein SRPX2
UGDH	UGDH	UDP-glucose 6-dehydrogenase
LPXN	LPXN	Leupaxin
CTNND1	CTND1	Catenin delta-1
ICMT	ICMT	Protein-S-isoprenylcysteine O-methyltransferase
MAGEC1	MAGC1	Melanoma-associated antigen C1
SNX2	SNX2	Sorting nexin-2
DPM1	DPM1	Dolichol-phosphate mannosyltransferase subunit 1
USO1	USO1	General vesicular transport factor p115
MRPS14	RT14	Small ribosomal subunit protein uS14m
TOM1	TOM1	Target of Myb1 membrane trafficking protein
H2BC12	H2B1K	Histone H2B type 1-K
PFKFB2	F262	6-phosphofructo-2-kinase/fructose-2,6-bisphosphatase 2
CCDC22	CCD22	Coiled-coil domain-containing protein 22
PQBP1	PQBP1	Polyglutamine-binding protein 1
PRAF2	PRAF2	PRA1 family protein 2
DKC1	DKC1	H/ACA ribonucleoprotein complex subunit DKC1
EIF5B	IF2P	Eukaryotic translation initiation factor 5B
GAS7	GAS7	Growth arrest-specific protein 7
EDF1	EDF1	Endothelial differentiation-related factor 1
DIAPH2	DIAP2	Protein diaphanous homolog 2
DNAJA2	DNJA2	DnaJ homolog subfamily A member 2
BRD4	BRD4	Bromodomain-containing protein 4
CUTA	CUTA	Protein CutA
PFDN1	PFD1	Prefoldin subunit 1
PPP1R11	PP1RB	E3 ubiquitin-protein ligase PPP1R11
NBN	NBN	Nibrin
NOL3	NOL3	Nucleolar protein 3
RNGTT	MCE1	mRNA-capping enzyme
LILRB5	LIRB5	Leukocyte immunoglobulin-like receptor subfamily B member 5
ABCB7	ABCB7	Iron-sulfur clusters transporter ABCB7, mitochondrial
SRGAP2	SRGP2	SLIT-ROBO Rho GTPase-activating protein 2
SDC3	SDC3	Syndecan-3
DNAJC6	AUXI	Putative tyrosine-protein phosphatase auxilin
FAM20B	XYLK	Glycosaminoglycan xylosylkinase
WDR1	WDR1	WD repeat-containing protein 1
MEGF6	MEGF6	Multiple epidermal growth factor-like domains protein 6
ATP9A	ATP9A	Probable phospholipid-transporting ATPase IIA
LDB3	LDB3	LIM domain-binding protein 3
N4BP1	N4BP1	NEDD4-binding protein 1
ROCK2	ROCK2	Rho-associated protein kinase 2
CLASP2	CLAP2	CLIP-associating protein 2
PTCD1	PTCD1	Pentatricopeptide repeat-containing protein 1, mitochondrial
CPNE3	CPNE3	Copine-3
ATG13	ATG13	Autophagy-related protein 13
ICOSLG	ICOSL	ICOS ligand
HIP1R	HIP1R	Huntingtin-interacting protein 1-related protein
OBSL1	OBSL1	Obscurin-like protein 1
RNF40	BRE1B	E3 ubiquitin-protein ligase BRE1B
PHF2	PHF2	Lysine-specific demethylase PHF2
ZC3H11A	ZC11A	Zinc finger CCCH domain-containing protein 11A
CLUH	CLU	Clustered mitochondria protein homolog
CAND2	CAND2	Cullin-associated NEDD8-dissociated protein 2
TSC22D2	T22D2	TSC22 domain family protein 2
DNAJC13	DJC13	DnaJ homolog subfamily C member 13
PPP6R2	PP6R2	Serine/threonine-protein phosphatase 6 regulatory subunit 2
ADAMTS4	ATS4	A disintegrin and metalloproteinase with thrombospondin motifs 4
CNOT3	CNOT3	CCR4-NOT transcription complex subunit 3
ANKRD17	ANR17	Ankyrin repeat domain-containing protein 17
SIN3B	SIN3B	Paired amphipathic helix protein Sin3b
DNAJB6	DNJB6	DnaJ homolog subfamily B member 6
COQ9	COQ9	Ubiquinone biosynthesis protein COQ9, mitochondrial
GGCT	GGCT	Gamma-glutamylcyclotransferase
NDUFS7	NDUS7	NADH dehydrogenase [ubiquinone] iron-sulfur protein 7, mitochondrial
RTN2	RTN2	Reticulon-2
NDUFS2	NDUS2	NADH dehydrogenase [ubiquinone] iron-sulfur protein 2, mitochondrial
ZPR1	ZPR1	Zinc finger protein ZPR1
NIPSNAP2	NIPS2	Protein NipSnap homolog 2
SEMA7A	SEM7A	Semaphorin-7A
PDCD6	PDCD6	Programmed cell death protein 6
TBCA	TBCA	Tubulin-specific chaperone A
ATP6V1G1	VATG1	V-type proton ATPase subunit G 1
VPS4B	VPS4B	Vacuolar protein sorting-associated protein 4B
MPDU1	MPU1	Mannose-P-dolichol utilization defect 1 protein
ENTPD5	ENTP5	Nucleoside diphosphate phosphatase ENTPD5
MACROH2A1	H2AY	Core histone macro-H2A.1
SH3BGRL	SH3L1	Adapter SH3BGRL
FLNB	FLNB	Filamin-B
NCOR1	NCOR1	Nuclear receptor corepressor 1
VAMP4	VAMP4	Vesicle-associated membrane protein 4
NDUFS6	NDUS6	NADH dehydrogenase [ubiquinone] iron-sulfur protein 6, mitochondrial
PEX14	PEX14	Peroxisomal membrane protein PEX14
TRIM3	TRIM3	Tripartite motif-containing protein 3
ULK1	ULK1	Serine/threonine-protein kinase ULK1
CS	CISY	Citrate synthase, mitochondrial
MRPL33	RM33	Large ribosomal subunit protein bL33m
SEC22B	SC22B	Vesicle-trafficking protein SEC22b
PRPF40A	PR40A	Pre-mRNA-processing factor 40 homolog A
TACC1	TACC1	Transforming acidic coiled-coil-containing protein 1
NME6	NDK6	Nucleoside diphosphate kinase 6
GIGYF1	GGYF1	GRB10-interacting GYF protein 1
LRCH4	LRCH4	Leucine-rich repeat and calponin homology domain-containing protein 4
MTX2	MTX2	Metaxin-2
VPS26A	VP26A	Vacuolar protein sorting-associated protein 26A
NDUFB1	NDUB1	NADH dehydrogenase [ubiquinone] 1 beta subcomplex subunit 1
PMPCB	MPPB	Mitochondrial-processing peptidase subunit beta
MED24	MED24	Mediator of RNA polymerase II transcription subunit 24
ERN1	ERN1	Serine/threonine-protein kinase/endoribonuclease IRE1
CRLF1	CRLF1	Cytokine receptor-like factor 1
PSIP1	PSIP1	PC4 and SFRS1-interacting protein
ERLIN1	ERLN1	Erlin-1
GPC4	GPC4	Glypican-4
NDUFS3	NDUS3	NADH dehydrogenase [ubiquinone] iron-sulfur protein 3, mitochondrial
SRSF10	SRS10	Serine/arginine-rich splicing factor 10
CLN5	CLN5	Ceroid-lipofuscinosis neuronal protein 5
HSBP1	HSBP1	Heat shock factor-binding protein 1
ECI2	ECI2	Enoyl-CoA delta isomerase 2
KHDRBS3	KHDR3	KH domain-containing, RNA-binding, signal transduction-associated protein 3
BANF1	BAF	Barrier-to-autointegration factor
SF3B1	SF3B1	Splicing factor 3B subunit 1
CSDE1	CSDE1	Cold shock domain-containing protein E1
WBP4	WBP4	WW domain-binding protein 4
STX11	STX11	Syntaxin-11
SKAP2	SKAP2	Src kinase-associated phosphoprotein 2
PRKRA	PRKRA	Interferon-inducible double-stranded RNA-dependent protein kinase activator A
MYCBP2	MYCB2	E3 ubiquitin-protein ligase MYCBP2
PGLYRP1	PGRP1	Peptidoglycan recognition protein 1
GCAT	KBL	2-amino-3-ketobutyrate coenzyme A ligase, mitochondrial
NPM3	NPM3	Nucleoplasmin-3
LYPLA1	LYPA1	Acyl-protein thioesterase 1
ERAL1	ERAL1	GTPase Era, mitochondrial
CREG1	CREG1	Protein CREG1
SERPINB7	SPB7	Serpin B7
FCN3	FCN3	Ficolin-3
SNRNP200	U520	U5 small nuclear ribonucleoprotein 200 kDa helicase
TRMU	MTU1	Mitochondrial tRNA-specific 2-thiouridylase 1
TIPRL	TIPRL	TIP41-like protein
TOM1L1	TM1L1	TOM1-like protein 1
RPS6KA4	KS6A4	Ribosomal protein S6 kinase alpha-4
SURF6	SURF6	Surfeit locus protein 6
PPM1B	PPM1B	Protein phosphatase 1B
UTP20	UTP20	Small subunit processome component 20 homolog
NUP155	NU155	Nuclear pore complex protein Nup155
RP2	XRP2	Protein XRP2
WDHD1	WDHD1	WD repeat and HMG-box DNA-binding protein 1
CRTAP	CRTAP	Cartilage-associated protein
SLC25A12	S2512	Electrogenic aspartate/glutamate antiporter SLC25A12, mitochondrial
SLC22A3	S22A3	Solute carrier family 22 member 3
TCEA3	TCEA3	Transcription elongation factor A protein 3
PALM	PALM	Paralemmin-1
ATP6AP2	RENR	Renin receptor
RNASEH2A	RNH2A	Ribonuclease H2 subunit A
POP7	POP7	Ribonuclease P protein subunit p20
RPP40	RPP40	Ribonuclease P protein subunit p40
EIF3G	EIF3G	Eukaryotic translation initiation factor 3 subunit G
EIF3J	EIF3J	Eukaryotic translation initiation factor 3 subunit J
CBR3	CBR3	Carbonyl reductase [NADPH] 3
PSMD10	PSD10	26S proteasome non-ATPase regulatory subunit 10
AP1G2	AP1G2	AP-1 complex subunit gamma-like 2
ZMPSTE24	FACE1	CAAX prenyl protease 1 homolog
SC5D	SC5D	Lathosterol oxidase
PPP1R37	PPR37	Protein phosphatase 1 regulatory subunit 37
TRAPPC6A	TPC6A	Trafficking protein particle complex subunit 6A
IDH1	IDHC	Isocitrate dehydrogenase [NADP] cytoplasmic
GATB	GATB	Glutamyl-tRNA(Gln) amidotransferase subunit B, mitochondrial
SCO1	SCO1	Protein SCO1 homolog, mitochondrial
CYP7B1	CP7B1	Cytochrome P450 7B1
ATRN	ATRN	Attractin
RBBP9	RBBP9	Serine hydrolase RBBP9
STAM2	STAM2	Signal transducing adapter molecule 2
TNFSF13	TNF13	Tumor necrosis factor ligand superfamily member 13
ALDH1L1	AL1L1	Cytosolic 10-formyltetrahydrofolate dehydrogenase
MMP23B	MMP23	Matrix metalloproteinase-23
DGAT1	DGAT1	Diacylglycerol O-acyltransferase 1
CCNK	CCNK	Cyclin-K
ARL6IP5	PRAF3	PRA1 family protein 3
DYSF	DYSF	Dysferlin
BCAS2	SPF27	Pre-mRNA-splicing factor SPF27
DCTN3	DCTN3	Dynactin subunit 3
DNAJC8	DNJC8	DnaJ homolog subfamily C member 8
SMNDC1	SPF30	Survival of motor neuron-related-splicing factor 30
ATP5PD	ATP5H	ATP synthase subunit d, mitochondrial
TSPAN9	TSN9	Tetraspanin-9
FLOT1	FLOT1	Flotillin-1
TRIO	TRIO	Triple functional domain protein
ATP5MG	ATP5L	ATP synthase subunit g, mitochondrial
CPD	CBPD	Carboxypeptidase D
SASH3	SASH3	SAM and SH3 domain-containing protein 3
GLRX3	GLRX3	Glutaredoxin-3
KRT37	KRT37	Keratin, type I cuticular Ha7
RSL1D1	RL1D1	Ribosomal L1 domain-containing protein 1
WFS1	WFS1	Wolframin
CLPX	CLPX	ATP-dependent Clp protease ATP-binding subunit clpX-like, mitochondrial
SCGN	SEGN	Secretagogin
NEBL	NEBL	Nebulette
SEC14L2	S14L2	SEC14-like protein 2
TM7SF2	ERG24	Delta(14)-sterol reductase TM7SF2
SNCG	SYUG	Gamma-synuclein
CIAO1	CIAO1	Probable cytosolic iron-sulfur protein assembly protein CIAO1
PDE5A	PDE5A	cGMP-specific 3',5'-cyclic phosphodiesterase
CCN5	CCN5	CCN family member 5
ZFAND5	ZFAN5	AN1-type zinc finger protein 5
SRP72	SRP72	Signal recognition particle subunit SRP72
JTB	JTB	Protein JTB
DXO	DXO	Decapping and exoribonuclease protein
DDAH1	DDAH1	N(G),N(G)-dimethylarginine dimethylaminohydrolase 1
RECQL5	RECQ5	ATP-dependent DNA helicase Q5
URI1	RMP	Unconventional prefoldin RPB5 interactor 1
B3GAT3	B3GA3	Galactosylgalactosylxylosylprotein 3-beta-glucuronosyltransferase 3
ECM2	ECM2	Extracellular matrix protein 2
MTA2	MTA2	Metastasis-associated protein MTA2
ALDH1A2	AL1A2	Retinal dehydrogenase 2
STK10	STK10	Serine/threonine-protein kinase 10
ACTL6B	ACL6B	Actin-like protein 6B
TPPP	TPPP	Tubulin polymerization-promoting protein
SLIT2	SLIT2	Slit homolog 2 protein
ATG12	ATG12	Ubiquitin-like protein ATG12
KBTBD11	KBTBB	Kelch repeat and BTB domain-containing protein 11
LTN1	LTN1	E3 ubiquitin-protein ligase listerin
TOMM70	TOM70	Mitochondrial import receptor subunit TOM70
IPO13	IPO13	Importin-13
DDHD2	DDHD2	Phospholipase DDHD2
MYO1D	MYO1D	Unconventional myosin-Id
TOX4	TOX4	TOX high mobility group box family member 4
SEC24D	SC24D	Protein transport protein Sec24D
NFASC	NFASC	Neurofascin
FCHSD2	FCSD2	F-BAR and double SH3 domains protein 2
UFL1	UFL1	E3 UFM1-protein ligase 1
SORBS2	SRBS2	Sorbin and SH3 domain-containing protein 2
TMEM63A	CSCL1	CSC1-like protein 1
FARP2	FARP2	FERM, ARHGEF and pleckstrin domain-containing protein 2
UBXN7	UBXN7	UBX domain-containing protein 7
SUN1	SUN1	SUN domain-containing protein 1
PLPBP	PLPHP	Pyridoxal phosphate homeostasis protein
ERLIN2	ERLN2	Erlin-2
PRPF6	PRP6	Pre-mRNA-processing factor 6
ABCA8	ABCA8	ABC-type organic anion transporter ABCA8
PCF11	PCF11	Pre-mRNA cleavage complex 2 protein Pcf11
FRYL	FRYL	Protein furry homolog-like
ENDOD1	ENDD1	Endonuclease domain-containing 1 protein
GLCE	GLCE	D-glucuronyl C5-epimerase
GLS	GLSK	Glutaminase kidney isoform, mitochondrial
FBXO21	FBX21	F-box only protein 21
KDM4B	KDM4B	Lysine-specific demethylase 4B
RHOBTB3	RHBT3	Rho-related BTB domain-containing protein 3
SOGA1	SOGA1	Protein SOGA1
USP19	UBP19	Ubiquitin carboxyl-terminal hydrolase 19
AP2A2	AP2A2	AP-2 complex subunit alpha-2
SEC31A	SC31A	Protein transport protein Sec31A
CLSTN1	CSTN1	Calsyntenin-1
HEXIM1	HEXI1	Protein HEXIM1
INMT	INMT	Indolethylamine N-methyltransferase
RPP14	RPP14	Ribonuclease P protein subunit p14
CCNB2	CCNB2	G2/mitotic-specific cyclin-B2
YIF1A	YIF1A	Protein YIF1A
UBR5	UBR5	E3 ubiquitin-protein ligase UBR5
AGFG2	AGFG2	Arf-GAP domain and FG repeat-containing protein 2
PRSS23	PRS23	Serine protease 23
SCAF4	SCAF4	SR-related and CTD-associated factor 4
NDUFB6	NDUB6	NADH dehydrogenase [ubiquinone] 1 beta subcomplex subunit 6
MFN2	MFN2	Mitofusin-2
AKR7A3	ARK73	Aflatoxin B1 aldehyde reductase member 3
UBE4B	UBE4B	Ubiquitin conjugation factor E4 B
ZFPL1	ZFPL1	Zinc finger protein-like 1
ELP1	ELP1	Elongator complex protein 1
GABARAP	GBRAP	Gamma-aminobutyric acid receptor-associated protein
NDUFA3	NDUA3	NADH dehydrogenase [ubiquinone] 1 alpha subcomplex subunit 3
NDUFB4	NDUB4	NADH dehydrogenase [ubiquinone] 1 beta subcomplex subunit 4
NDUFB8	NDUB8	NADH dehydrogenase [ubiquinone] 1 beta subcomplex subunit 8, mitochondrial
NDUFB2	NDUB2	NADH dehydrogenase [ubiquinone] 1 beta subcomplex subunit 2, mitochondrial
NDUFA7	NDUA7	NADH dehydrogenase [ubiquinone] 1 alpha subcomplex subunit 7
VAMP5	VAMP5	Vesicle-associated membrane protein 5
RTN3	RTN3	Reticulon-3
LETM1	LETM1	Mitochondrial proton/calcium exchanger protein
EPN2	EPN2	Epsin-2
STBD1	STBD1	Starch-binding domain-containing protein 1
ZRANB2	ZRAB2	Zinc finger Ran-binding domain-containing protein 2
SNX4	SNX4	Sorting nexin-4
LUC7L3	LC7L3	Luc7-like protein 3
APOL3	APOL3	Apolipoprotein L3
SBF1	MTMR5	Myotubularin-related protein 5
GOSR1	GOSR1	Golgi SNAP receptor complex member 1
KAT7	KAT7	Histone acetyltransferase KAT7
SLC25A14	UCP5	Brain mitochondrial carrier protein 1
ATE1	ATE1	Arginyl-tRNA--protein transferase 1
PDE8B	PDE8B	High affinity cAMP-specific and IBMX-insensitive 3',5'-cyclic phosphodiesterase 8B
VAPB	VAPB	Vesicle-associated membrane protein-associated protein B/C
RASAL1	RASL1	RasGAP-activating-like protein 1
SNAPIN	SNAPN	SNARE-associated protein Snapin
MPZL1	MPZL1	Myelin protein zero-like protein 1
NDUFC2	NDUC2	NADH dehydrogenase [ubiquinone] 1 subunit C2
NDUFA10	NDUAA	NADH dehydrogenase [ubiquinone] 1 alpha subcomplex subunit 10, mitochondrial
FKBP9	FKBP9	Peptidyl-prolyl cis-trans isomerase FKBP9
CELF2	CELF2	CUGBP Elav-like family member 2
PGLS	6PGL	6-phosphogluconolactonase
PAPSS2	PAPS2	Bifunctional 3'-phosphoadenosine 5'-phosphosulfate synthase 2
SMC2	SMC2	Structural maintenance of chromosomes protein 2
ATG7	ATG7	Ubiquitin-like modifier-activating enzyme ATG7
TACC2	TACC2	Transforming acidic coiled-coil-containing protein 2
TRIM16	TRI16	Tripartite motif-containing protein 16
FARS2	SYFM	Phenylalanine--tRNA ligase, mitochondrial
ZBTB7A	ZBT7A	Zinc finger and BTB domain-containing protein 7A
LYPLA2	LYPA2	Acyl-protein thioesterase 2
IPO7	IPO7	Importin-7
ARIH2	ARI2	E3 ubiquitin-protein ligase ARIH2
TNFAIP8	TFIP8	Tumor necrosis factor alpha-induced protein 8
PGM3	AGM1	Phosphoacetylglucosamine mutase
MOCS3	MOCS3	Adenylyltransferase and sulfurtransferase MOCS3
CD2BP2	CD2B2	CD2 antigen cytoplasmic tail-binding protein 2
SVIL	SVIL	Supervillin
PAPLN	PPN	Papilin
BAG4	BAG4	BAG family molecular chaperone regulator 4
AHSA1	AHSA1	Activator of 90 kDa heat shock protein ATPase homolog 1
APOM	APOM	Apolipoprotein M
PARN	PARN	Poly(A)-specific ribonuclease PARN
PSMG1	PSMG1	Proteasome assembly chaperone 1
FMNL1	FMNL1	Formin-like protein 1
SGPL1	SGPL1	Sphingosine-1-phosphate lyase 1
CTDNEP1	CNEP1	CTD nuclear envelope phosphatase 1
ABCA1	ABCA1	Phospholipid-transporting ATPase ABCA1
NSA2	NSA2	Ribosome biogenesis protein NSA2 homolog
H6PD	G6PE	GDH/6PGL endoplasmic bifunctional protein
SEC24A	SC24A	Protein transport protein Sec24A
SEC24B	SC24B	Protein transport protein Sec24B
ADGRL2	AGRL2	Adhesion G protein-coupled receptor L2
VNN1	VNN1	Pantetheinase
NADK	NADK	NAD kinase
TDP2	TYDP2	Tyrosyl-DNA phosphodiesterase 2
SFT2D2	SFT2B	Vesicle transport protein SFT2B
MPC2	MPC2	Mitochondrial pyruvate carrier 2
ETHE1	ETHE1	Persulfide dioxygenase ETHE1, mitochondrial
ACSL3	ACSL3	Fatty acid CoA ligase Acsl3
POLR1A	RPA1	DNA-directed RNA polymerase I subunit RPA1
PCNT	PCNT	Pericentrin
YEATS4	YETS4	YEATS domain-containing protein 4
CNOT4	CNOT4	CCR4-NOT transcription complex subunit 4
STAMBP	STABP	STAM-binding protein
FSTL3	FSTL3	Follistatin-related protein 3
CPSF4	CPSF4	Cleavage and polyadenylation specificity factor subunit 4
DIRAS3	DIRA3	GTP-binding protein Di-Ras3
ASMTL	ASML	Probable bifunctional dTTP/UTP pyrophosphatase/methyltransferase protein
CDS2	CDS2	Phosphatidate cytidylyltransferase 2
KRT75	K2C75	Keratin, type II cytoskeletal 75
PPP1R3D	PPR3D	Protein phosphatase 1 regulatory subunit 3D
POP4	RPP29	Ribonuclease P protein subunit p29
HERC2	HERC2	E3 ubiquitin-protein ligase HERC2
RAB3D	RAB3D	Ras-related protein Rab-3D
SNAP29	SNP29	Synaptosomal-associated protein 29
OXSR1	OXSR1	Serine/threonine-protein kinase OSR1
GGPS1	GGPPS	Geranylgeranyl pyrophosphate synthase
HSPA4L	HS74L	Heat shock 70 kDa protein 4L
PTBP3	PTBP3	Polypyrimidine tract-binding protein 3
STARD3NL	STR3N	STARD3 N-terminal-like protein
LSM8	LSM8	U6 snRNA-associated Sm-like protein LSm8
AP2A1	AP2A1	AP-2 complex subunit alpha-1
WIZ	WIZ	Protein Wiz
RIGI	RIGI	Antiviral innate immune response receptor RIG-I
STAU1	STAU1	Double-stranded RNA-binding protein Staufen homolog 1
TTC4	TTC4	Tetratricopeptide repeat protein 4
TMEM50A	TM50A	Transmembrane protein 50A
CAVIN2	CAVN2	Caveolae-associated protein 2
BAG2	BAG2	BAG family molecular chaperone regulator 2
BAG3	BAG3	BAG family molecular chaperone regulator 3
MAP4K4	M4K4	Mitogen-activated protein kinase kinase kinase kinase 4
MLYCD	DCMC	Malonyl-CoA decarboxylase, mitochondrial
CRYZL1	QORL1	Quinone oxidoreductase-like protein 1
AIFM1	AIFM1	Apoptosis-inducing factor 1, mitochondrial
EML2	EMAL2	Echinoderm microtubule-associated protein-like 2
LATS1	LATS1	Serine/threonine-protein kinase LATS1
NUDT14	NUD14	Uridine diphosphate glucose pyrophosphatase NUDT14
TSPAN13	TSN13	Tetraspanin-13
TSPAN15	TSN15	Tetraspanin-15
BPNT1	BPNT1	3'(2'),5'-bisphosphate nucleotidase 1
FADS2	FADS2	Acyl-CoA 6-desaturase
DDAH2	DDAH2	N(G),N(G)-dimethylarginine dimethylaminohydrolase 2
MPIG6B	G6B	Megakaryocyte and platelet inhibitory receptor G6b
ABHD16A	ABHGA	Phosphatidylserine lipase ABHD16A
TXNDC12	TXD12	Thioredoxin domain-containing protein 12
TRUB2	TRUB2	Pseudouridylate synthase TRUB2, mitochondrial
SYF2	SYF2	Pre-mRNA-splicing factor SYF2
FTCD	FTCD	Formimidoyltransferase-cyclodeaminase
EFEMP2	FBLN4	EGF-containing fibulin-like extracellular matrix protein 2
RECK	RECK	Reversion-inducing cysteine-rich protein with Kazal motifs
MBD3	MBD3	Methyl-CpG-binding domain protein 3
TOP3B	TOP3B	DNA topoisomerase 3-beta-1
NUDT3	NUDT3	Diphosphoinositol polyphosphate phosphohydrolase 1
BCL10	BCL10	B-cell lymphoma/leukemia 10
NDUFB10	NDUBA	NADH dehydrogenase [ubiquinone] 1 beta subcomplex subunit 10
CLPTM1	CLPT1	Putative lipid scramblase CLPTM1
MOCS2	MOC2B	Molybdopterin synthase catalytic subunit
TOMM40	TOM40	Mitochondrial import receptor subunit TOM40 homolog
PEX11B	PX11B	Peroxisomal membrane protein 11B
PAK4	PAK4	Serine/threonine-protein kinase PAK 4
ACTL6A	ACL6A	Actin-like protein 6A
MOCS2	MOC2A	Molybdopterin synthase sulfur carrier subunit
MT-CYB	CYB	Cytochrome b
CYB5A	CYB5	Cytochrome b5
ADH1B	ADH1B	All-trans-retinol dehydrogenase [NAD(+)] ADH1B
ADH1C	ADH1G	Alcohol dehydrogenase 1C
LDHA	LDHA	L-lactate dehydrogenase A chain
ALDH1A1	AL1A1	Aldehyde dehydrogenase 1A1
GLUD1	DHE3	Glutamate dehydrogenase 1, mitochondrial
CYB5R3	NB5R3	NADH-cytochrome b5 reductase 3
GSR	GSHR	Glutathione reductase, mitochondrial
MT-CO2	COX2	Cytochrome c oxidase subunit 2
MT-CO3	COX3	Cytochrome c oxidase subunit 3
PAH	PH4H	Phenylalanine-4-hydroxylase
SOD1	SODC	Superoxide dismutase [Cu-Zn]
CP	CERU	Ceruloplasmin
F13A1	F13A	Coagulation factor XIII A chain
PNP	PNPH	Purine nucleoside phosphorylase
HPRT1	HPRT	Hypoxanthine-guanine phosphoribosyltransferase
GOT2	AATM	Aspartate aminotransferase, mitochondrial
EGFR	EGFR	Epidermal growth factor receptor
PGK1	PGK1	Phosphoglycerate kinase 1
AK1	KAD1	Adenylate kinase isoenzyme 1
F2	THRB	Prothrombin
C1R	C1R	Complement C1r subcomponent
HP	HPT	Haptoglobin
HPR	HPTR	Haptoglobin-related protein
F9	FA9	Coagulation factor IX
F10	FA10	Coagulation factor X
CFD	CFAD	Complement factor D
PLG	PLMN	Plasminogen
F12	FA12	Coagulation factor XII
PLAT	TPA	Tissue-type plasminogen activator
CFB	CFAB	Complement factor B
ADA	ADA	Adenosine deaminase
MT-ATP6	ATP6	ATP synthase subunit a
CA1	CAH1	Carbonic anhydrase 1
CA2	CAH2	Carbonic anhydrase 2
ASS1	ASSY	Argininosuccinate synthase
OAS1	OAS1	2'-5'-oligoadenylate synthase 1
SERPINC1	ANT3	Antithrombin-III
SERPINA1	A1AT	Alpha-1-antitrypsin
SERPINA3	AACT	Alpha-1-antichymotrypsin
AGT	ANGT	Angiotensinogen
A2M	A2MG	Alpha-2-macroglobulin
C3	CO3	Complement C3
C5	CO5	Complement C5
TIMP1	TIMP1	Metalloproteinase inhibitor 1
CST3	CYTC	Cystatin-C
CSTA	CYTA	Cystatin-A
KNG1	KNG1	Kininogen-1
NRAS	RASN	GTPase NRas
HRAS	RASH	GTPase HRas
KRAS	RASK	GTPase KRas
LDLR	LDLR	Low-density lipoprotein receptor
TGFB1	TGFB1	Transforming growth factor beta-1 proprotein
PENK	PENK	Proenkephalin-A
TG	THYG	Thyroglobulin
VIP	VIP	VIP peptides
NPY	NPY	Pro-neuropeptide Y
IGF2	IGF2	Insulin-like growth factor II
JCHAIN	IGJ	Immunoglobulin J chain
IGKV1-39	KV139	Immunoglobulin kappa variable 1-39
IGKV1-5	KV105	Immunoglobulin kappa variable 1-5
IGKV3-20	KV320	Immunoglobulin kappa variable 3-20
IGKV3-15	KV315	Immunoglobulin kappa variable 3-15
IGLV1-47	LV147	Immunoglobulin lambda variable 1-47
IGLV2-8	LV208	Immunoglobulin lambda variable 2-8
IGLV3-19	LV319	Immunoglobulin lambda variable 3-19
IGLV3-25	LV325	Immunoglobulin lambda variable 3-25
CD8A	CD8A	T-cell surface glycoprotein CD8 alpha chain
IGHV3-13	HV313	Immunoglobulin heavy variable 3-13
IGHV3-30	HV330	Immunoglobulin heavy variable 3-30
IGHV3-7	HV307	Immunoglobulin heavy variable 3-7
IGHV3-43D	HV309	Immunoglobulin heavy variable 3-9
IGHV4-39	HV439	Immunoglobulin heavy variable 4-39
IGKC	IGKC	Immunoglobulin kappa constant
IGHG1	IGHG1	Immunoglobulin heavy constant gamma 1
IGHG2	IGHG2	Immunoglobulin heavy constant gamma 2
IGHG3	IGHG3	Immunoglobulin heavy constant gamma 3
IGHG4	IGHG4	Immunoglobulin heavy constant gamma 4
IGHM	IGHM	Immunoglobulin heavy constant mu
IGHA1	IGHA1	Immunoglobulin heavy constant alpha 1
IGHA2	IGHA2	Immunoglobulin heavy constant alpha 2
IGHD	IGHD	Immunoglobulin heavy constant delta
HLA-B	HLAB	HLA class I histocompatibility antigen, B alpha chain
HLA-H	HLAH	Putative HLA class I histocompatibility antigen, alpha chain H
HLA-DRA	DRA	HLA class II histocompatibility antigen, DR alpha chain
HLA-DQA1	DQA1	HLA class II histocompatibility antigen, DQ alpha 1 chain
HLA-DRB1	DRB1	HLA class II histocompatibility antigen, DRB1 beta chain
HLA-DQB1	DQB1	HLA class II histocompatibility antigen, DQ beta 1 chain
HBZ	HBAZ	Hemoglobin subunit zeta
HBD	HBD	Hemoglobin subunit delta
MB	MYG	Myoglobin
COL1A1	CO1A1	Collagen alpha-1(I) chain
COL2A1	CO2A1	Collagen alpha-1(II) chain
COL3A1	CO3A1	Collagen alpha-1(III) chain
COL4A1	CO4A1	Collagen alpha-1(IV) chain
CRYAB	CRYAB	Alpha-crystallin B chain
KRT14	K1C14	Keratin, type I cytoskeletal 14
KRT6A	K2C6A	Keratin, type II cytoskeletal 6A
LMNA	LMNA	Prelamin-A/C
SPTA1	SPTA1	Spectrin alpha chain, erythrocytic 1
APOA1	APOA1	Apolipoprotein A-I
APOE	APOE	Apolipoprotein E
APOA2	APOA2	Apolipoprotein A-II
APOC1	APOC1	Apolipoprotein C-I
APOC2	APOC2	Apolipoprotein C-II
APOC3	APOC3	Apolipoprotein C-III
FGA	FIBA	Fibrinogen alpha chain
FGB	FIBB	Fibrinogen beta chain
FGG	FIBG	Fibrinogen gamma chain
MBP	MBP	Myelin basic protein
SLC4A1	B3AT	Band 3 anion transport protein
CRP	CRP	C-reactive protein
APCS	SAMP	Serum amyloid P-component
C1QA	C1QA	Complement C1q subcomponent subunit A
C1QB	C1QB	Complement C1q subcomponent subunit B
C1QC	C1QC	Complement C1q subcomponent subunit C
C9	CO9	Complement component C9
APOH	APOH	Beta-2-glycoprotein 1
LRG1	A2GL	Leucine-rich alpha-2-glycoprotein
FN1	FINC	Fibronectin
RBP4	RET4	Retinol-binding protein 4
AMBP	AMBP	Protein AMBP
ORM1	A1AG1	Alpha-1-acid glycoprotein 1
AHSG	FETUA	Alpha-2-HS-glycoprotein
TTR	TTHY	Transthyretin
ALB	ALBU	Albumin
AFP	FETA	Alpha-fetoprotein
GC	VTDB	Vitamin D-binding protein
PPBP	CXCL7	Platelet basic protein
PF4	PLF4	Platelet factor 4
TFRC	TFR1	Transferrin receptor protein 1
TF	TRFE	Serotransferrin
LTF	TRFL	Lactotransferrin
HPX	HEMO	Hemopexin
FTL	FRIL	Ferritin light chain
FTH1	FRIH	Ferritin heavy chain
MT2A	MT2	Metallothionein-2
POLN	POLN	Polyprotein P1234
MT-ND1	NU1M	NADH-ubiquinone oxidoreductase chain 1
MT-ND4	NU4M	NADH-ubiquinone oxidoreductase chain 4
MT-ND5	NU5M	NADH-ubiquinone oxidoreductase chain 5
MT-ND6	NU6M	NADH-ubiquinone oxidoreductase chain 6
MT-ATP8	ATP8	ATP synthase protein 8
ANG	ANGI	Angiogenin
F11	FA11	Coagulation factor XI
KLKB1	KLKB1	Plasma kallikrein
SLPI	SLPI	Antileukoproteinase
C4BPA	C4BPA	C4b-binding protein alpha chain
VTN	VTNC	Vitronectin
HMGCR	HMDH	3-hydroxy-3-methylglutaryl-coenzyme A reductase
CAT	CATA	Catalase
RAF1	RAF1	RAF proto-oncogene serine/threonine-protein kinase
GBA1	GBA1	Lysosomal acid glucosylceramidase
FUCA1	FUCO	Tissue alpha-L-fucosidase
PROC	PROC	Vitamin K-dependent protein C
ALDOA	ALDOA	Fructose-bisphosphate aldolase A
CSTB	CYTB	Cystatin-B
ANXA1	ANXA1	Annexin A1
APOB	APOB	Apolipoprotein B-100
NR3C1	GCR	Glucocorticoid receptor
PRNP	PRIO	Major prion protein
SOD2	SODM	Superoxide dismutase [Mn], mitochondrial
OAT	OAT	Ornithine aminotransferase, mitochondrial
HRG	HRG	Histidine-rich glycoprotein
THY1	THY1	Thy-1 membrane glycoprotein
A1BG	A1BG	Alpha-1B-glycoprotein
CD74	HG2A	HLA class II histocompatibility antigen gamma chain
KRT6B	K2C6B	Keratin, type II cytoskeletal 6B
KRT1	K2C1	Keratin, type II cytoskeletal 1
S100B	S100B	Protein S100-B
VWF	VWF	von Willebrand factor
SHBG	SHBG	Sex hormone-binding globulin
TUBB4A	TBB4A	Tubulin beta-4A chain
GAPDH	G3P	Glyceraldehyde-3-phosphate dehydrogenase
ASL	ARLY	Argininosuccinate lyase
HLA-A	HLAA	HLA class I histocompatibility antigen, A alpha chain
HLA-DPB1	DPB1	HLA class II histocompatibility antigen, DP beta 1 chain
CAPNS1	CPNS1	Calpain small subunit 1
AMY1A	AMY1A	Pancreatic alpha-amylase
HSPB1	HSPB1	Heat shock protein beta-1
TYMS	TYSY	Thymidylate synthase
CYBB	CY24B	Cytochrome b-245 heavy chain
RPN1	RPN1	Dolichyl-diphosphooligosaccharide--protein glycosyltransferase subunit 1
RPN2	RPN2	Dolichyl-diphosphooligosaccharide--protein glycosyltransferase subunit 2
GNAI2	GNAI2	Guanine nucleotide-binding protein G(i) subunit alpha-2
H2AC25	H2A1B	Histone H2A type 1-B/E
ATP1A1	AT1A1	Sodium/potassium-transporting ATPase subunit alpha-1
ATP1B1	AT1B1	Sodium/potassium-transporting ATPase subunit beta-1
CHGB	SCG1	Secretogranin-1
ALDOB	ALDOB	Fructose-bisphosphate aldolase B
APP	A4	Amyloid-beta precursor protein
ARG1	ARGI1	Arginase-1
APOD	APOD	Apolipoprotein D
ALDH2	ALDH2	Aldehyde dehydrogenase, mitochondrial
CYP11A1	CP11A	Cholesterol side-chain cleavage enzyme, mitochondrial
ITGB3	ITB3	Integrin beta-3
ITGB2	ITB2	Integrin beta-2
CYP17A1	CP17A	Steroid 17-alpha-hydroxylase/17,20 lyase
S100A8	S10A8	Protein S100-A8
INHA	INHA	Inhibin alpha chain
HMGN1	HMGN1	Non-histone chromosomal protein HMG-14
SERPINE1	PAI1	Plasminogen activator inhibitor 1
SLC25A5	ADT2	ADP/ATP translocase 2
SERPINA5	IPSP	Plasma serine protease inhibitor
SERPING1	IC1	Plasma protease C1 inhibitor
CFI	CFAI	Complement factor I
F13B	F13B	Coagulation factor XIII B chain
ISG15	ISG15	Ubiquitin-like protein ISG15
LGALS2	LEG2	Galectin-2
MPO	PERM	Myeloperoxidase
PCCA	PCCA	Propionyl-CoA carboxylase alpha chain, mitochondrial
PCCB	PCCB	Propionyl-CoA carboxylase beta chain, mitochondrial
ALPL	PPBT	Alkaline phosphatase, tissue-nonspecific isozyme
EIF2S1	IF2A	Eukaryotic translation initiation factor 2 subunit 1
HMGN2	HMGN2	Non-histone chromosomal protein HMG-17
ICAM1	ICAM1	Intercellular adhesion molecule 1
RPLP1	RLA1	Large ribosomal subunit protein P1
RPLP2	RLA2	Large ribosomal subunit protein P2
RPLP0	RLA0	Large ribosomal subunit protein uL10
SCG5	7B2	Neuroendocrine protein 7B2
FABP3	FABPH	Fatty acid-binding protein, heart
REG1A	REG1A	Lithostathine-1-alpha
CLEC3B	TETN	Tetranectin
SSB	LA	Lupus La protein
SERPINA7	THBG	Thyroxine-binding globulin
SERPIND1	HEP2	Heparin cofactor 2
ITGB1	ITB1	Integrin beta-1
PRKCB	KPCB	Protein kinase C beta type
KRT18	K1C18	Keratin, type I cytoskeletal 18
KRT8	K2C8	Keratin, type II cytoskeletal 8
CALB1	CALB1	Calbindin
MYL1	MYL1	Myosin light chain 1/3, skeletal muscle isoform
COL5A2	CO5A2	Collagen alpha-2(V) chain
CD5	CD5	T-cell surface glycoprotein CD5
UROD	DCUP	Uroporphyrinogen decarboxylase
INSR	INSR	Insulin receptor
LCK	LCK	Tyrosine-protein kinase Lck
BCHE	CHLE	Cholinesterase
GLA	AGAL	Alpha-galactosidase A
IGKV4-1	KV401	Immunoglobulin kappa variable 4-1
GSN	GELS	Gelsolin
RB1	RB	Retinoblastoma-associated protein
PTMA	PTMA	Prothymosin alpha
CDK1	CDK1	Cyclin-dependent kinase 1
ATP5F1B	ATPB	ATP synthase subunit beta, mitochondrial
C2	CO2	Complement C2
S100A9	S10A9	Protein S100-A9
S100A6	S10A6	Protein S100-A6
APOA4	APOA4	Apolipoprotein A-IV
EIF4E	IF4E	Eukaryotic translation initiation factor 4E
CKM	KCRM	Creatine kinase M-type
ENO1	ENOA	Alpha-enolase
PYGL	PYGL	Glycogen phosphorylase, liver form
GPI	G6PI	Glucose-6-phosphate isomerase
POLB	DPOLB	DNA polymerase beta
NPM1	NPM	Nucleophosmin
TPM3	TPM3	Tropomyosin alpha-3 chain
ITGAV	ITAV	Integrin alpha-V
LPL	LIPL	Lipoprotein lipase
HEXA	HEXA	Beta-hexosaminidase subunit alpha
SERPINE2	GDN	Glia-derived nexin
EPHX1	HYEP	Epoxide hydrolase 1
TH	TY3H	Tyrosine 3-monooxygenase
DBI	ACBP	Acyl-CoA-binding protein
FABP1	FABPL	Fatty acid-binding protein, liver
LDHB	LDHB	L-lactate dehydrogenase B chain
NEFL	NFL	Neurofilament light polypeptide
NEFM	NFM	Neurofilament medium polypeptide
CENPB	CENPB	Major centromere autoantigen B
GPX1	GPX1	Glutathione peroxidase 1
PROS1	PROS	Vitamin K-dependent protein S
P4HB	PDIA1	Protein disulfide-isomerase
H1-0	H10	Histone H1.0
ACYP1	ACYP1	Acylphosphatase-1
ADH1A	ADH1A	Alcohol dehydrogenase 1A
FES	FES	Tyrosine-protein kinase Fes/Fps
CTSD	CATD	Cathepsin D
ANXA2	ANXA2	Annexin A2
C8A	CO8A	Complement component C8 alpha chain
C8B	CO8B	Complement component C8 beta chain
GP1BA	GP1BA	Platelet glycoprotein Ib alpha chain
C8G	CO8G	Complement component C8 gamma chain
CAPN1	CAN1	Calpain-1 catalytic subunit
TUBB	TBB5	Tubulin beta chain
MT1B	MT1B	Metallothionein-1B
CA3	CAH3	Carbonic anhydrase 3
PRSS2	TRY2	Trypsin-2
DCN	PGS2	Decorin
PSAP	SAP	Prosaposin
HEXB	HEXB	Beta-hexosaminidase subunit beta
CTSL	CATL1	Procathepsin L
PFN1	PROF1	Profilin-1
BPGM	PMGE	Bisphosphoglycerate mutase
APRT	APT	Adenine phosphoribosyltransferase
EPRS1	SYEP	Bifunctional glutamate/proline--tRNA ligase
CTSB	CATB	Cathepsin B
HSP90AA1	HS90A	Heat shock protein HSP 90-alpha
GALT	GALT	Galactose-1-phosphate uridylyltransferase
HNRNPC	HNRPC	Heterogeneous nuclear ribonucleoproteins C1/C2
UQCRH	QCR6	Cytochrome b-c1 complex subunit 6, mitochondrial
LAMB1	LAMB1	Laminin subunit beta-1
YES1	YES	Tyrosine-protein kinase Yes
LYN	LYN	Tyrosine-protein kinase Lyn
TPM2	TPM2	Tropomyosin beta chain
FH	FUMH	Fumarate hydratase, mitochondrial
ERCC1	ERCC1	DNA excision repair protein ERCC-1
THBS1	TSP1	Thrombospondin-1
RNASE1	RNAS1	Ribonuclease pancreatic
SP1	SP1	Transcription factor Sp1
IGF1R	IGF1R	Insulin-like growth factor 1 receptor
COL1A2	CO1A2	Collagen alpha-2(I) chain
ANXA6	ANXA6	Annexin A6
RHOC	RHOC	Rho-related GTP-binding protein RhoC
NGFR	TNR16	Tumor necrosis factor receptor superfamily member 16
CD55	DAF	Complement decay-accelerating factor
ABCB1	MDR1	ATP-dependent translocase ABCB1
SERPINA6	CBG	Corticosteroid-binding globulin
SLC3A2	4F2	Amino acid transporter heavy chain SLC3A2
GUSB	BGLR	Beta-glucuronidase
PFKM	PFKAM	ATP-dependent 6-phosphofructokinase, muscle type
HSP90AB1	HS90B	Heat shock protein HSP 90-beta
SRPRA	SRPRA	Signal recognition particle receptor subunit alpha
ASNS	ASNS	Asparagine synthetase [glutamine-hydrolyzing]
ELANE	ELNE	Neutrophil elastase
SYP	SYPH	Synaptophysin
GSTA1	GSTA1	Glutathione S-transferase A1
SOD3	SODE	Extracellular superoxide dismutase [Cu-Zn]
CTSG	CATG	Cathepsin G
UL47	TEG5	Tegument protein UL47
ADH4	ADH4	All-trans-retinol dehydrogenase [NAD(+)] ADH4
ICP4	ICP4	Major viral transcription factor ICP4
HMBS	HEM3	Porphobilinogen deaminase
MME	NEP	Neprilysin
MGP	MGP	Matrix Gla protein
ITGA2B	ITA2B	Integrin alpha-IIb
LPA	APOA	Apolipoprotein(a)
PDHA1	ODPA	Pyruvate dehydrogenase E1 component subunit alpha, somatic form, mitochondrial
PLEK	PLEK	Pleckstrin
CD14	CD14	Monocyte differentiation antigen CD14
COL4A2	CO4A2	Collagen alpha-2(IV) chain
CYC1	CY1	Cytochrome c1, heme protein, mitochondrial
PTPRC	PTPRC	Receptor-type tyrosine-protein phosphatase C
SNRPB2	RU2B	U2 small nuclear ribonucleoprotein B''
MYL3	MYL3	Myosin light chain 3
CFH	CFAH	Complement factor H
SNRNP70	RU17	U1 small nuclear ribonucleoprotein 70 kDa
HCK	HCK	Tyrosine-protein kinase HCK
FCGR3A	FCG3A	Low affinity immunoglobulin gamma Fc region receptor III-A
ITGA5	ITA5	Integrin alpha-5
NFIC	NFIC	Nuclear factor 1 C-type
VIM	VIME	Vimentin
CYP3A4	CP3A4	Cytochrome P450 3A4
CYP21A2	CP21A	Steroid 21-hydroxylase
SERPINF2	A2AP	Alpha-2-antiplasmin
RPS17	RS17	Small ribosomal subunit protein eS17
F7	FA7	Coagulation factor VII
KRT19	K1C19	Keratin, type I cytoskeletal 19
KRT7	K2C7	Keratin, type II cytoskeletal 7
GNAI3	GNAI3	Guanine nucleotide-binding protein G(i) subunit alpha-3
ANXA5	ANXA5	Annexin A5
KRT16	K1C16	Keratin, type I cytoskeletal 16
CELA3B	CEL3B	Chymotrypsin-like elastase family member 3B
RPSA	RSSA	Small ribosomal subunit protein uS2
ABHD2	ABHD2	Monoacylglycerol lipase ABHD2
CD63	CD63	CD63 antigen
MRPL3	RM03	Large ribosomal subunit protein uL3m
SNRPA	SNRPA	U1 small nuclear ribonucleoprotein A
FGF2	FGF2	Fibroblast growth factor 2
CELA3A	CEL3A	Chymotrypsin-like elastase family member 3A
ENO2	ENOG	Gamma-enolase
HBQ1	HBAT	Hemoglobin subunit theta-1
ACAA1	THIK	3-ketoacyl-CoA thiolase, peroxisomal
SRP19	SRP19	Signal recognition particle 19 kDa protein
DBH	DOPO	Dopamine beta-hydroxylase
GSTA2	GSTA2	Glutathione S-transferase A2
GSTP1	GSTP1	Glutathione S-transferase P
CST2	CYTT	Cystatin-SA
SNRPC	RU1C	U1 small nuclear ribonucleoprotein C
CD48	CD48	CD48 antigen
VIL1	VILI	Villin-1
LGALS1	LEG1	Galectin-1
QDPR	DHPR	Dihydropteridine reductase
HMGB1	HMGB1	High mobility group protein B1
RBP1	RET1	Retinol-binding protein 1
FBP1	F16P1	Fructose-1,6-bisphosphatase 1
GNAO1	GNAO	Guanine nucleotide-binding protein G(o) subunit alpha
SPARC	SPRC	SPARC
GSTM1	GSTM1	Glutathione S-transferase Mu 1
TPM1	TPM1	Tropomyosin alpha-1 chain
CLTA	CLCA	Clathrin light chain A
CLTB	CLCB	Clathrin light chain B
ANXA4	ANXA4	Annexin A4
CNP	CN37	2',3'-cyclic-nucleotide 3'-phosphodiesterase
HMOX1	HMOX1	Heme oxygenase 1
PDGFRB	PGFRB	Platelet-derived growth factor receptor beta
DLD	DLDH	Dihydrolipoyl dehydrogenase, mitochondrial
HNRNPA1	ROA1	Heterogeneous nuclear ribonucleoprotein A1
SNRPA1	RU2A	U2 small nuclear ribonucleoprotein A'
CTSH	CATH	Pro-cathepsin H
COX6C	COX6C	Cytochrome c oxidase subunit 6C
FGR	FGR	Tyrosine-protein kinase Fgr
C1S	C1S	Complement C1s subcomponent
PARP1	PARP1	Poly [ADP-ribose] polymerase 1
IFIT2	IFIT2	Interferon-induced protein with tetratricopeptide repeats 2
IFIT1	IFIT1	Interferon-induced protein with tetratricopeptide repeats 1
ALOX5	LOX5	Polyunsaturated fatty acid 5-lipoxygenase
UCHL1	UCHL1	Ubiquitin carboxyl-terminal hydrolase isozyme L1
LTA4H	LKHA4	Leukotriene A-4 hydrolase
ALDOC	ALDOC	Fructose-bisphosphate aldolase C
NUDT7	NUDT7	Peroxisomal coenzyme A diphosphatase NUDT7
C4A	CO4A	Complement C4-A
C4B	CO4B	Complement C4-B
H2AZ1	H2AV	Histone H2A.Z
H2AC11	H2A1D	Histone H2A type 1
rev	REV	Protein Rev
FBXO45	FBSP1	F-box/SPRY domain-containing protein 1
rep	R1AB	Replicase polyprotein 1ab
CISD3	CISD3	CDGSH iron-sulfur domain-containing protein 3, mitochondrial
ATXN1L	ATX1L	Ataxin-1-like
JMJD7	JMJD7	Bifunctional peptidase and (3S)-lysyl hydroxylase JMJD7
MYZAP	MYZAP	Myocardial zonula adherens protein
DERPC	DERPC	Decreased expression in renal and prostate cancer protein
GSTT2	GST2	Glutathione S-transferase theta-2
POTEI	POTEI	POTE ankyrin domain family member I
LIMS3	LIMS3	LIM and senescent cell antigen-like-containing domain protein 3
AKAIN1	AKAI1	A-kinase anchor protein inhibitor 1
SAA1	SAA1	Serum amyloid A-1 protein
SAA2	SAA2	Serum amyloid A-2 protein
SULT1A3	ST1A3	Sulfotransferase 1A3
HSPA1A	HS71A	Heat shock 70 kDa protein 1A
IGA2	IGA2	Immunoglobulin alpha-2 heavy chain
IGD	IGD	Immunoglobulin delta heavy chain
IGE	IGE	Immunoglobulin epsilon heavy chain
IGG1	IGG1	Immunoglobulin gamma-1 heavy chain
IGK	IGK	Immunoglobulin kappa light chain
IGLC2	IGLC2	Immunoglobulin lambda constant 2
CALM1	CALM1	Calmodulin-1
LYNX1	LYNX1	Ly-6/neurotoxin-like protein 1
POLR1D	RPAC2	DNA-directed RNA polymerases I and III subunit RPAC2
N	NCAP	Nucleoprotein
ZFTRAF1	ZTRF1	Zinc finger TRAF-type-containing protein 1
FDX1	ADX	Adrenodoxin, mitochondrial
RAP2A	RAP2A	Ras-related protein Rap-2a
RO60	RO60	RNA-binding protein RO60
UL26	SCAF	Capsid scaffolding protein
GAA	LYAG	Lysosomal alpha-glucosidase
RRAS	RRAS	Ras-related protein R-Ras
HLA-C	HLAC	HLA class I histocompatibility antigen, C alpha chain
ARAF	ARAF	Serine/threonine-protein kinase A-Raf
H1-4	H14	Histone H1.4
DLAT	ODP2	Dihydrolipoyllysine-residue acetyltransferase component of pyruvate dehydrogenase complex, mitochondrial
PTPRF	PTPRF	Receptor-type tyrosine-protein phosphatase F
NR2F6	NR2F6	Nuclear receptor subfamily 2 group F member 6
TXN	THIO	Thioredoxin
COX5B	COX5B	Cytochrome c oxidase subunit 5B, mitochondrial
CTSA	PPGB	Lysosomal protective protein
MGST1	MGST1	Microsomal glutathione S-transferase 1
MAPT	TAU	Microtubule-associated protein tau
C7	CO7	Complement component C7
PRKAR1A	KAP0	cAMP-dependent protein kinase type I-alpha regulatory subunit
CHGA	CMGA	Chromogranin-A
TFPI	TFPI1	Tissue factor pathway inhibitor
UROS	HEM4	Uroporphyrinogen-III synthase
ESD	ESTD	S-formylglutathione hydrolase
HSPD1	CH60	60 kDa heat shock protein, mitochondrial
CLU	CLUS	Clusterin
HAPLN1	HPLN1	Hyaluronan and proteoglycan link protein 1
MYL2	MLRV	Myosin regulatory light chain 2, ventricular/cardiac muscle isoform
HSPA5	BIP	Endoplasmic reticulum chaperone BiP
LAMC1	LAMC1	Laminin subunit gamma-1
PNMT	PNMT	Phenylethanolamine N-methyltransferase
ACP2	PPAL	Lysosomal acid phosphatase
MAP2	MTAP2	Microtubule-associated protein 2
HSPA8	HSP7C	Heat shock cognate 71 kDa protein
SLC2A1	GTR1	Solute carrier family 2, facilitated glucose transporter member 1
SLC2A3	GTR3	Solute carrier family 2, facilitated glucose transporter member 3
EPB41	EPB41	Protein 4.1
UMPS	UMPS	Uridine 5'-monophosphate synthase
PDHB	ODPB	Pyruvate dehydrogenase E1 component subunit beta, mitochondrial
DBT	ODB2	Lipoamide acyltransferase component of branched-chain alpha-keto acid dehydrogenase complex, mitochondrial
VP4	VP4	Outer capsid protein VP4
ITGAM	ITAM	Integrin alpha-M
PYGB	PYGB	Glycogen phosphorylase, brain form
PYGM	PYGM	Glycogen phosphorylase, muscle form
RALA	RALA	Ras-related protein Ral-A
RALB	RALB	Ras-related protein Ral-B
BCR	BCR	Breakpoint cluster region protein
SPTB	SPTB1	Spectrin beta chain, erythrocytic
LAMP1	LAMP1	Lysosome-associated membrane glycoprotein 1
ACADM	ACADM	Medium-chain specific acyl-CoA dehydrogenase, mitochondrial
FGFR1	FGFR1	Fibroblast growth factor receptor 1
TOP1	TOP1	DNA topoisomerase 1
TOP2A	TOP2A	DNA topoisomerase 2-alpha
G6PD	G6PD	Glucose-6-phosphate 1-dehydrogenase
UBL4A	UBL4A	Ubiquitin-like protein 4A
PC	PYC	Pyruvate carboxylase, mitochondrial
CYP19A1	CP19A	Aromatase
DMD	DMD	Dystrophin
MTHFD1	C1TC	C-1-tetrahydrofolate synthase, cytoplasmic
EPX	PERE	Eosinophil peroxidase
IGF2R	MPRI	Cation-independent mannose-6-phosphate receptor
ADH5	ADHX	Alcohol dehydrogenase class-3
CDK4	CDK4	Cyclin-dependent kinase 4
L3	CAPSH	Hexon protein
PRPS2	PRPS2	Ribose-phosphate pyrophosphokinase 2
PABPC1	PABP1	Polyadenylate-binding protein 1
PCNA	PCNA	Proliferating cell nuclear antigen
KRT3	K2C3	Keratin, type II cytoskeletal 3
NEFH	NFH	Neurofilament heavy polypeptide
COX6A1	CX6A1	Cytochrome c oxidase subunit 6A1, mitochondrial
HARS1	HARS1	Histidine--tRNA ligase, cytoplasmic
FABP2	FABPI	Fatty acid-binding protein, intestinal
COL11A1	COBA1	Collagen alpha-1(XI) chain
COL6A1	CO6A1	Collagen alpha-1(VI) chain
COL6A2	CO6A2	Collagen alpha-2(VI) chain
COL6A3	CO6A3	Collagen alpha-3(VI) chain
SLC25A4	ADT1	ADP/ATP translocase 1
SLC25A6	ADT3	ADP/ATP translocase 3
F5	FA5	Coagulation factor V
IMPDH2	IMDH2	Inosine-5'-monophosphate dehydrogenase 2
TPR	TPR	Nucleoprotein TPR
PIP	PIP	Prolactin-inducible protein
CKB	KCRB	Creatine kinase B-type
FCGR1A	FCGR1	High affinity immunoglobulin gamma Fc receptor I
FCGR2A	FCG2A	Low affinity immunoglobulin gamma Fc region receptor II-a
ANXA3	ANXA3	Annexin A3
CKMT1A	KCRU	Creatine kinase U-type, mitochondrial
GZMA	GRAA	Granzyme A
BMP3	BMP3	Bone morphogenetic protein 3
BCKDHA	ODBA	2-oxoisovalerate dehydrogenase subunit alpha, mitochondrial
RNASE3	ECP	Eosinophil cationic protein
ACTN1	ACTN1	Alpha-actinin-1
ACE	ACE	Angiotensin-converting enzyme
POLG	POLG	Genome polyprotein
MYL4	MYL4	Myosin light chain 4
CDH1	CADH1	Cadherin-1
MYH7	MYH7	Myosin-7
SRC	SRC	Proto-oncogene tyrosine-protein kinase Src
PEPD	PEPD	Xaa-Pro dipeptidase
XRCC6	XRCC6	X-ray repair cross-complementing protein 6
XRCC5	XRCC5	X-ray repair cross-complementing protein 5
UNG	UNG	Uracil-DNA glycosylase
COX4I1	COX41	Cytochrome c oxidase subunit 4 isoform 1, mitochondrial
IFITM1	IFM1	Interferon-induced transmembrane protein 1
ALAS1	HEM1	5-aminolevulinate synthase, non-specific, mitochondrial
GP1BB	GP1BB	Platelet glycoprotein Ib beta chain
IFI30	GILT	Gamma-interferon-inducible lysosomal thiol reductase
LAMP2	LAMP2	Lysosome-associated membrane glycoprotein 2
RNH1	RINI	Ribonuclease inhibitor
CYBA	CY24A	Cytochrome b-245 light chain
SCG2	SCG2	Secretogranin-2
NCAM1	NCAM1	Neural cell adhesion molecule 1
VCAN	CSPG2	Versican core protein
ITGA4	ITA4	Integrin alpha-4
ATP1A3	AT1A3	Sodium/potassium-transporting ATPase subunit alpha-3
EEF2	EF2	Elongation factor 2
KRT10	K1C10	Keratin, type I cytoskeletal 10
KRT13	K1C13	Keratin, type I cytoskeletal 13
KRT5	K2C5	Keratin, type II cytoskeletal 5
PDIA4	PDIA4	Protein disulfide-isomerase A4
C6	CO6	Complement component C6
P4HA1	P4HA1	Prolyl 4-hydroxylase subunit alpha-1
ACP5	PPA5	Tartrate-resistant acid phosphatase type 5
CEACAM1	CEAM1	Carcinoembryonic antigen-related cell adhesion molecule 1
TPT1	TCTP	Translationally-controlled tumor protein
ALAD	HEM2	Delta-aminolevulinic acid dehydratase
PRG2	PRG2	Bone marrow proteoglycan
HLA-E	HLAE	HLA class I histocompatibility antigen, alpha chain E
HLA-DRB4	DRB4	HLA class II histocompatibility antigen, DR beta 4 chain
LCP1	PLSL	Plastin-2
PLS3	PLST	Plastin-3
APEH	ACPH	Acylamino-acid-releasing enzyme
ETFA	ETFA	Electron transfer flavoprotein subunit alpha, mitochondrial
GYS1	GYS1	Glycogen [starch] synthase, muscle
PRKAR2A	KAP2	cAMP-dependent protein kinase type II-alpha regulatory subunit
ENO3	ENOB	Beta-enolase
COL11A2	COBA2	Collagen alpha-2(XI) chain
GTF2F2	T2FB	General transcription factor IIF subunit 2
CD59	CD59	CD59 glycoprotein
MTHFD2	MTDC	Bifunctional methylenetetrahydrofolate dehydrogenase/cyclohydrolase, mitochondrial
HSD3B1	3BHS1	3 beta-hydroxysteroid dehydrogenase/Delta 5-->4-isomerase type 1
GFAP	GFAP	Glial fibrillary acidic protein
MIF	MIF	Macrophage migration inhibitory factor
FOLR2	FOLR2	Folate receptor beta
CD99	CD99	CD99 antigen
HGF	HGF	Hepatocyte growth factor
PRF1	PERF	Perforin-1
PRKCSH	GLU2B	Glucosidase 2 subunit beta
HCLS1	HCLS1	Hematopoietic lineage cell-specific protein
FDPS	FPPS	Farnesyl pyrophosphate synthase
TRIM27	TRI27	Zinc finger protein RFP
CPM	CBPM	Carboxypeptidase M
COX7A2	CX7A2	Cytochrome c oxidase subunit 7A2, mitochondrial
ATP1B2	AT1B2	Sodium/potassium-transporting ATPase subunit beta-2
DRD2	DRD2	D(2) dopamine receptor
NID1	NID1	Nidogen-1
AKR1A1	AK1A1	Aldo-keto reductase family 1 member A1
PLA2G2A	PA2GA	Phospholipase A2, membrane associated
NCF1	NCF1	Neutrophil cytosol factor 1
PKM	KPYM	Pyruvate kinase PKM
ACYP2	ACYP2	Acylphosphatase-2
HSP90B1	ENPL	Endoplasmin
MYL6B	MYL6B	Myosin light chain 6B
SLC2A4	GLUT4	Solute carrier family 2, facilitated glucose transporter member 4
SNRPB	RSMB	Small nuclear ribonucleoprotein-associated proteins B and B'
IDE	IDE	Insulin-degrading enzyme
GP9	GPIX	Platelet glycoprotein IX
MMP9	MMP9	Matrix metalloproteinase-9
COX6B1	CX6B1	Cytochrome c oxidase subunit 6B1
POU2F1	PO2F1	POU domain, class 2, transcription factor 1
HNRNPL	HNRPL	Heterogeneous nuclear ribonucleoprotein L
DARS1	SYDC	Aspartate--tRNA ligase, cytoplasmic
JUP	PLAK	Junction plakoglobin
UQCRB	QCR7	Cytochrome b-c1 complex subunit 7
CPA1	CBPA1	Carboxypeptidase A1
CPB1	CBPB1	Carboxypeptidase B
CPA3	CBPA3	Mast cell carboxypeptidase A
FABP4	FABP4	Fatty acid-binding protein, adipocyte
GLUL	GLNA	Glutamine synthetase
AKR1B1	ALDR	Aldo-keto reductase family 1 member B1
ANPEP	AMPN	Aminopeptidase N
PVR	PVR	Poliovirus receptor
RAC2	RAC2	Ras-related C3 botulinum toxin substrate 2
CPN1	CBPN	Carboxypeptidase N catalytic chain
GSPT1	ERF3A	Eukaryotic peptide chain release factor GTP-binding subunit ERF3A
PGAM2	PGAM2	Phosphoglycerate mutase 2
IFNGR1	INGR1	Interferon gamma receptor 1
ARSA	ARSA	Arylsulfatase A
B4GALT1	B4GT1	Beta-1,4-galactosyltransferase 1
EZR	EZRI	Ezrin
UCHL3	UCHL3	Ubiquitin carboxyl-terminal hydrolase isozyme L3
FOSL2	FOSL2	Fos-related antigen 2
HPGD	PGDH	15-hydroxyprostaglandin dehydrogenase [NAD(+)]
VAV1	VAV	Proto-oncogene vav
ELN	ELN	Elastin
CD46	MCP	Membrane cofactor protein
NME1	NDKA	Nucleoside diphosphate kinase A
CYP11B1	C11B1	Cytochrome P450 11B1, mitochondrial
NQO1	NQO1	NAD(P)H dehydrogenase [quinone] 1
GNS	GNS	N-acetylglucosamine-6-sulfatase
PHKG2	PHKG2	Phosphorylase b kinase gamma catalytic chain, liver/testis isoform
ARSB	ARSB	Arylsulfatase B
RPS2	RS2	Small ribosomal subunit protein uS5
DSP	DESP	Desmoplakin
RPA2	RFA2	Replication protein A 32 kDa subunit
COX7C	COX7C	Cytochrome c oxidase subunit 7C, mitochondrial
TIMP2	TIMP2	Metalloproteinase inhibitor 2
NPR1	ANPRA	Atrial natriuretic peptide receptor 1
CD44	CD44	CD44 antigen
NQO2	NQO2	Ribosyldihydronicotinamide dehydrogenase [quinone]
ACAN	PGCA	Aggrecan core protein
ITGB4	ITB4	Integrin beta-4
SPN	LEUK	Leukosialin
CBR1	CBR1	Carbonyl reductase [NADPH] 1
ANK1	ANK1	Ankyrin-1
ACADS	ACADS	Short-chain specific acyl-CoA dehydrogenase, mitochondrial
CREB1	CREB1	Cyclic AMP-responsive element-binding protein 1
PDGFRA	PGFRA	Platelet-derived growth factor receptor alpha
SLC25A16	GDC	Solute carrier family 25 member 16
GLB1	BGAL	Beta-galactosidase
PECAM1	PECA1	Platelet endothelial cell adhesion molecule
PPP3CB	PP2BB	Serine/threonine-protein phosphatase 2B catalytic subunit beta isoform
NCK1	NCK1	Cytoplasmic protein NCK1
GCFC2	GCFC2	Intron Large complex component GCFC2
H1-5	H15	Histone H1.5
EPCAM	EPCAM	Epithelial cell adhesion molecule
POR	NCPR	NADPH--cytochrome P450 reductase
ABO	BGAT	Histo-blood group ABO system transferase
DPEP1	DPEP1	Dipeptidase 1
EPB42	EPB42	Protein 4.2
MGMT	MGMT	Methylated-DNA--protein-cysteine methyltransferase
FER	FER	Tyrosine-protein kinase Fer
ATP2A2	AT2A2	Sarcoplasmic/endoplasmic reticulum calcium ATPase 2
CD36	CD36	Platelet glycoprotein 4
CPE	CBPE	Carboxypeptidase E
PLCG2	PLCG2	1-phosphatidylinositol 4,5-bisphosphate phosphodiesterase gamma-2
FAH	FAAA	Fumarylacetoacetase
STMN1	STMN1	Stathmin
YBX3	YBOX3	Y-box-binding protein 3
ZNF22	ZNF22	Zinc finger protein 22
ZNF24	ZNF24	Zinc finger protein 24
NAGA	NAGAB	Alpha-N-acetylgalactosaminidase
HSPA6	HSP76	Heat shock 70 kDa protein 6
HMGA1	HMGA1	High mobility group protein HMG-I/HMG-Y
TMEM11	TMM11	Transmembrane protein 11, mitochondrial
GOT1	AATC	Aspartate aminotransferase, cytoplasmic
BPI	BPI	Bactericidal permeability-increasing protein
PRKCA	KPCA	Protein kinase C alpha type
ITGA2	ITA2	Integrin alpha-2
GJA1	CXA1	Gap junction alpha-1 protein
NPR3	ANPRC	Atrial natriuretic peptide receptor 3
SMPD1	ASM	Sphingomyelin phosphodiesterase
UBTF	UBF1	Nucleolar transcription factor 1
JUND	JUND	Transcription factor JunD
CKMT2	KCRS	Creatine kinase S-type, mitochondrial
NDUFB7	NDUB7	NADH dehydrogenase [ubiquinone] 1 beta subcomplex subunit 7
POLG	POLG	Genome polyprotein
SYN1	SYN1	Synapsin-1
PRKACA	KAPCA	cAMP-dependent protein kinase catalytic subunit alpha
CAPN2	CAN2	Calpain-2 catalytic subunit
DES	DESM	Desmin
CEBPB	CEBPB	CCAAT/enhancer-binding protein beta
HLA-G	HLAG	HLA class I histocompatibility antigen, alpha chain G
PTPN2	PTN2	Tyrosine-protein phosphatase non-receptor type 2
CTPS1	PYRG1	CTP synthase 1
ENG	EGLN	Endoglin
DDX5	DDX5	Probable ATP-dependent RNA helicase DDX5
PFKL	PFKAL	ATP-dependent 6-phosphofructokinase, liver type
GM2A	SAP3	Ganglioside GM2 activator
LGALS3	LEG3	Galectin-3
IGFBP3	IBP3	Insulin-like growth factor-binding protein 3
FLT1	VGFR1	Vascular endothelial growth factor receptor 1
PSMC3	PRS6A	26S proteasome regulatory subunit 6A
TCP1	TCPA	T-complex protein 1 subunit alpha
PTPN1	PTN1	Tyrosine-protein phosphatase non-receptor type 1
IGFBP2	IBP2	Insulin-like growth factor-binding protein 2
ERCC2	ERCC2	General transcription and DNA repair factor IIH helicase subunit XPD
RPL35A	RL35A	Large ribosomal subunit protein eL33
ITGB5	ITB5	Integrin beta-5
ARF4	ARF4	ADP-ribosylation factor 4
RPL7	RL7	Large ribosomal subunit protein uL30
VCL	VINC	Vinculin
LBP	LBP	Lipopolysaccharide-binding protein
PTPRA	PTPRA	Receptor-type tyrosine-protein phosphatase alpha
NAT1	ARY1	Arylamine N-acetyltransferase 1
ITGB6	ITB6	Integrin beta-6
RHCE	RHCE	Blood group Rh(CE) polypeptide
SON	SON	Protein SON
NELFE	NELFE	Negative elongation factor E
RPL17	RL17	Large ribosomal subunit protein uL22
PGAM1	PGAM1	Phosphoglycerate mutase 1
RCC1	RCC1	Regulator of chromosome condensation
LIG1	DNLI1	DNA ligase 1
ATP5PF	ATP5J	ATP synthase-coupling factor 6, mitochondrial
XRCC1	XRCC1	DNA repair protein XRCC1
KRT4	K2C4	Keratin, type II cytoskeletal 4
PAM	AMD	Peptidyl-glycine alpha-amidating monooxygenase
CDH2	CADH2	Cadherin-2
TSPAN8	TSN8	Tetraspanin-8
GNAZ	GNAZ	Guanine nucleotide-binding protein G(z) subunit alpha
CYP11B2	C11B2	Cytochrome P450 11B2, mitochondrial
PLCG1	PLCG1	1-phosphatidylinositol 4,5-bisphosphate phosphodiesterase gamma-1
CD58	LFA3	Lymphocyte function-associated antigen 3
VCAM1	VCAM1	Vascular cell adhesion protein 1
NCL	NUCL	Nucleolin
HK1	HXK1	Hexokinase-1
POLR2C	RPB3	DNA-directed RNA polymerase II subunit RPB3
POLR2E	RPAB1	DNA-directed RNA polymerases I, II, and III subunit RPABC1
NDUFV2	NDUV2	NADH dehydrogenase [ubiquinone] flavoprotein 2, mitochondrial
TRIM21	RO52	E3 ubiquitin-protein ligase TRIM21
EIF2AK2	E2AK2	Interferon-induced, double-stranded RNA-activated protein kinase
TFE3	TFE3	Transcription factor E3
SRM	SPEE	Spermidine synthase
SLC9A1	SL9A1	Sodium/hydrogen exchanger 1
ORM2	A1AG2	Alpha-1-acid glycoprotein 2
CSNK2A2	CSK22	Casein kinase II subunit alpha'
RXRA	RXRA	Retinoic acid receptor RXR-alpha
ITIH2	ITIH2	Inter-alpha-trypsin inhibitor heavy chain H2
ITIH1	ITIH1	Inter-alpha-trypsin inhibitor heavy chain H1
NFKB1	NFKB1	Nuclear factor NF-kappa-B p105 subunit
NCF2	NCF2	Neutrophil cytosol factor 2
TYMP	TYPH	Thymidine phosphorylase
ATP2B1	AT2B1	Plasma membrane calcium-transporting ATPase 1
HLA-DPA1	DPA1	HLA class II histocompatibility antigen, DP alpha 1 chain
EIF2S2	IF2B	Eukaryotic translation initiation factor 2 subunit 2
TCN1	TCO1	Transcobalamin-1
ANXA7	ANXA7	Annexin A7
AZU1	CAP7	Azurocidin
TBP	TBP	TATA-box-binding protein
TPSAB1	TRYB1	Tryptase beta-2
BTF3	BTF3	Transcription factor BTF3
ALOX5AP	AL5AP	Arachidonate 5-lipoxygenase-activating protein
RAB3A	RAB3A	Ras-related protein Rab-3A
RAB3B	RAB3B	Ras-related protein Rab-3B
RAB4A	RAB4A	Ras-related protein Rab-4A
RAB5A	RAB5A	Ras-related protein Rab-5A
RAB6A	RAB6A	Ras-related protein Rab-6A
MSH3	MSH3	DNA mismatch repair protein Msh3
MX1	MX1	Interferon-induced GTP-binding protein Mx1
MX2	MX2	Interferon-induced GTP-binding protein Mx2
PSMB1	PSB1	Proteasome subunit beta type-1
M6PR	MPRD	Cation-dependent mannose-6-phosphate receptor
COX5A	COX5A	Cytochrome c oxidase subunit 5A, mitochondrial
LMNB1	LMNB1	Lamin-B1
ITGAL	ITAL	Integrin alpha-L
ITGAX	ITAX	Integrin alpha-X
DDC	DDC	Aromatic-L-amino-acid decarboxylase
HOXA5	HXA5	Homeobox protein Hox-A5
PZP	PZP	Pregnancy zone protein
OGN	MIME	Mimecan
CAST	ICAL	Calpastatin
CYP3A5	CP3A5	Cytochrome P450 3A5
IMPDH1	IMDH1	Inosine-5'-monophosphate dehydrogenase 1
C4BPB	C4BPB	C4b-binding protein beta chain
COL5A1	CO5A1	Collagen alpha-1(V) chain
FLG	FILA	Filaggrin
AGA	ASPG	N(4)-(beta-N-acetylglucosaminyl)-L-asparaginase
RASA1	RASA1	Ras GTPase-activating protein 1
PTMS	PTMS	Parathymosin
OPG176	PG176	Protein OPG176
PRPS1L1	PRPS3	Ribose-phosphate pyrophosphokinase 3
CDK11B	CD11B	Cyclin-dependent kinase 11B
PTN	PTN	Pleiotrophin
GSTM3	GSTM3	Glutathione S-transferase Mu 3
ATP6V1B2	VATB2	V-type proton ATPase subunit B, brain isoform
ATP6V1C1	VATC1	V-type proton ATPase subunit C 1
CSRP1	CSRP1	Cysteine and glycine-rich protein 1
FLNA	FLNA	Filamin-A
NF1	NF1	Neurofibromin
MAOA	AOFA	Amine oxidase [flavin-containing] A
ACO1	ACOHC	Cytoplasmic aconitate hydratase
ABCB4	MDR3	Phosphatidylcholine translocator ABCB4
FPR1	FPR1	fMet-Leu-Phe receptor
AGXT	AGT1	Alanine--glyoxylate aminotransferase
SYT1	SYT1	Synaptotagmin-1
TNFAIP3	TNAP3	Tumor necrosis factor alpha-induced protein 3
NT5E	5NTD	5'-nucleotidase
GPD1	GPDA	Glycerol-3-phosphate dehydrogenase [NAD(+)], cytoplasmic
C5AR1	C5AR1	C5a anaphylatoxin chemotactic receptor 1
MDK	MK	Midkine
MSR1	MSRE	Macrophage scavenger receptor types I and II
VDAC1	VDAC1	Voltage-dependent anion-selective channel protein 1
BGN	PGS1	Biglycan
SDHB	SDHB	Succinate dehydrogenase [ubiquinone] iron-sulfur subunit, mitochondrial
CD9	CD9	CD9 antigen
BCKDHB	ODBB	2-oxoisovalerate dehydrogenase subunit beta, mitochondrial
COMT	COMT	Catechol O-methyltransferase
TGM2	TGM2	Protein-glutamine gamma-glutamyltransferase 2
MMUT	MUTA	Methylmalonyl-CoA mutase, mitochondrial
OSBP	OSBP1	Oxysterol-binding protein 1
PCMT1	PIMT	Protein-L-isoaspartate(D-aspartate) O-methyltransferase
FBL	FBRL	rRNA 2'-O-methyltransferase fibrillarin
RPS4Y1	RS4Y1	Small ribosomal subunit protein eS4, Y isoform 1
GART	PUR2	Trifunctional purine biosynthetic protein adenosine-3
TNXB	TENX	Tenascin-X
PAICS	PUR6	Bifunctional phosphoribosylaminoimidazole carboxylase/phosphoribosylaminoimidazole succinocarboxamide synthetase
IDS	IDS	Iduronate 2-sulfatase
SCP2	SCP2	Sterol carrier protein 2
UBA1	UBA1	Ubiquitin-like modifier-activating enzyme 1
GPX3	GPX3	Glutathione peroxidase 3
NME2	NDKB	Nucleoside diphosphate kinase B
ENPP1	ENPP1	Ectonucleotide pyrophosphatase/phosphodiesterase family member 1
USF1	USF1	Upstream stimulatory factor 1
FGFR4	FGFR4	Fibroblast growth factor receptor 4
SPRR1B	SPR1B	Cornifin-B
SPRR2A	SPR2A	Small proline-rich protein 2E
FDXR	ADRO	NADPH:adrenodoxin oxidoreductase, mitochondrial
PRKACG	KAPCG	cAMP-dependent protein kinase catalytic subunit gamma
HNRNPA2B1	ROA2	Heterogeneous nuclear ribonucleoproteins A2/B1
CALB2	CALB2	Calretinin
CBL	CBL	E3 ubiquitin-protein ligase CBL
IGFBP4	IBP4	Insulin-like growth factor-binding protein 4
PRKACB	KAPCB	cAMP-dependent protein kinase catalytic subunit beta
UQCRC2	QCR2	Cytochrome b-c1 complex subunit 2, mitochondrial
CA4	CAH4	Carbonic anhydrase 4
AADAC	AAAD	Arylacetamide deacetylase
CPN2	CPN2	Carboxypeptidase N subunit 2
FECH	HEMH	Ferrochelatase, mitochondrial
PROZ	PROZ	Vitamin K-dependent protein Z
MMP8	MMP8	Neutrophil collagenase
MRC1	MRC1	Macrophage mannose receptor 1
IGHV1-2	HV102	Immunoglobulin heavy variable 1-2
CES1	EST1	Liver carboxylesterase 1
FBLN1	FBLN1	Fibulin-1
TCEA1	TCEA1	Transcription elongation factor A protein 1
PTGS1	PGH1	Prostaglandin G/H synthase 1
ITGA6	ITA6	Integrin alpha-6
SFPQ	SFPQ	Splicing factor, proline- and glutamine-rich
TUBG1	TBG1	Tubulin gamma-1 chain
PPIB	PPIB	Peptidyl-prolyl cis-trans isomerase B
HRC	SRCH	Sarcoplasmic reticulum histidine-rich calcium-binding protein
ME2	MAOM	NAD-dependent malic enzyme, mitochondrial
WARS1	SYWC	Tryptophan--tRNA ligase, cytoplasmic
RPS3	RS3	Small ribosomal subunit protein uS3
GCSH	GCSH	Glycine cleavage system H protein, mitochondrial
RPS6KB1	KS6B1	Ribosomal protein S6 kinase beta-1
JAK1	JAK1	Tyrosine-protein kinase JAK1
PTPRB	PTPRB	Receptor-type tyrosine-protein phosphatase beta
PTPRE	PTPRE	Receptor-type tyrosine-protein phosphatase epsilon
PTPRG	PTPRG	Receptor-type tyrosine-protein phosphatase gamma
SP100	SP100	Nuclear autoantigen Sp-100
TNFSF4	TNFL4	Tumor necrosis factor ligand superfamily member 4
AHCY	SAHH	Adenosylhomocysteinase
H2BC17	H2B1O	Histone H2B type 1-O
CFL1	COF1	Cofilin-1
EIF4B	IF4B	Eukaryotic translation initiation factor 4B
F8A1	HAP40	40-kDa huntingtin-associated protein
ATP2B4	AT2B4	Plasma membrane calcium-transporting ATPase 4
DGKA	DGKA	Diacylglycerol kinase alpha
CPT2	CPT2	Carnitine O-palmitoyltransferase 2, mitochondrial
DTYMK	KTHY	Thymidylate kinase
RRM1	RIR1	Ribonucleoside-diphosphate reductase large subunit
CMA1	CMA1	Chymase
LAMA2	LAMA2	Laminin subunit alpha-2
FCAR	FCAR	Immunoglobulin alpha Fc receptor
PRTN3	PRTN3	Myeloblastin
GPT	ALAT1	Alanine aminotransferase 1
COX7A1	CX7A1	Cytochrome c oxidase subunit 7A1, mitochondrial
COX7B	COX7B	Cytochrome c oxidase subunit 7B, mitochondrial
CHM	RAE1	Rab proteins geranylgeranyltransferase component A 1
KDELR1	ERD21	ER lumen protein-retaining receptor 1
NR2F2	COT2	COUP transcription factor 2
EEF1B2	EF1B	Elongation factor 1-beta
ATP5PB	AT5F1	ATP synthase F(0) complex subunit B1, mitochondrial
TBXAS1	THAS	Thromboxane-A synthase
IGFBP5	IBP5	Insulin-like growth factor-binding protein 5
ACP1	PPAC	Low molecular weight phosphotyrosine protein phosphatase
PRKCH	KPCL	Protein kinase C eta type
ACAT1	THIL	Acetyl-CoA acetyltransferase, mitochondrial
TNC	TENA	Tenascin
MYL9	MYL9	Myosin regulatory light polypeptide 9
POLR2A	RPB1	DNA-directed RNA polymerase II subunit RPB1
CDK2	CDK2	Cyclin-dependent kinase 2
APC	APC	Adenomatous polyposis coli protein
FPR2	FPR2	N-formyl peptide receptor 2
GRK2	ARBK1	Beta-adrenergic receptor kinase 1
MPZ	MYP0	Myelin protein P0
MCM3	MCM3	DNA replication licensing factor MCM3
AZGP1	ZA2G	Zinc-alpha-2-glycoprotein
MPST	THTM	3-mercaptopyruvate sulfurtransferase
LAMA1	LAMA1	Laminin subunit alpha-1
RPS12	RS12	Small ribosomal subunit protein eS12
BRD2	BRD2	Bromodomain-containing protein 2
FAS	TNR6	Tumor necrosis factor receptor superfamily member 6
DNAJB1	DNJB1	DnaJ homolog subfamily B member 1
DNAJB2	DNJB2	DnaJ homolog subfamily B member 2
ATP5F1A	ATPA	ATP synthase subunit alpha, mitochondrial
MT3	MT3	Metallothionein-3
CTSS	CATS	Cathepsin S
PSMA1	PSA1	Proteasome subunit alpha type-1
PSMA2	PSA2	Proteasome subunit alpha type-2
PSMA3	PSA3	Proteasome subunit alpha type-3
PSMA4	PSA4	Proteasome subunit alpha type-4
S100P	S100P	Protein S100-P
COL5A3	CO5A3	Collagen alpha-3(V) chain
CD40	TNR5	Tumor necrosis factor receptor superfamily member 5
NFKBIA	IKBA	NF-kappa-B inhibitor alpha
ITGA3	ITA3	Integrin alpha-3
PTX3	PTX3	Pentraxin-related protein PTX3
MSN	MOES	Moesin
DDX6	DDX6	Probable ATP-dependent RNA helicase DDX6
CTNNA2	CTNA2	Catenin alpha-2
DNMT1	DNMT1	DNA (cytosine-5)-methyltransferase 1
U2AF2	U2AF2	Splicing factor U2AF 65 kDa subunit
RPL13	RL13	Large ribosomal subunit protein eL13
HSD3B2	3BHS2	3 beta-hydroxysteroid dehydrogenase/Delta 5-->4-isomerase type 2
IVD	IVD	Isovaleryl-CoA dehydrogenase, mitochondrial
S100A4	S10A4	Protein S100-A4
MGAT1	MGAT1	Alpha-1,3-mannosyl-glycoprotein 2-beta-N-acetylglucosaminyltransferase
HMGB2	HMGB2	High mobility group protein B2
PTBP1	PTBP1	Polypyrimidine tract-binding protein 1
TARS1	SYTC	Threonine--tRNA ligase 1, cytoplasmic
VARS1	SYVC	Valine--tRNA ligase
EEF1G	EF1G	Elongation factor 1-gamma
FKBP2	FKBP2	Peptidyl-prolyl cis-trans isomerase FKBP2
MST1	HGFL	Hepatocyte growth factor-like protein
STOM	STOM	Stomatin
AK4	KAD4	Adenylate kinase 4, mitochondrial
PON1	PON1	Serum paraoxonase/arylesterase 1
ANXA13	ANX13	Annexin A13
N	NCAP	Nucleoprotein
MAOB	AOFB	Amine oxidase [flavin-containing] B
YWHAQ	1433T	14-3-3 protein theta
MAPK3	MK03	Mitogen-activated protein kinase 3
MARK3	MARK3	MAP/microtubule affinity-regulating kinase 3
DPP4	DPP4	Dipeptidyl peptidase 4
RPL10	RL10	Large ribosomal subunit protein uL16
COL8A1	CO8A1	Collagen alpha-1(VIII) chain
RPA1	RFA1	Replication protein A 70 kDa DNA-binding subunit
APEX1	APEX1	DNA-(apurinic or apyrimidinic site) endonuclease
DCK	DCK	Deoxycytidine kinase
CAD	PYR1	CAD protein
CALR	CALR	Calreticulin
MAP4	MAP4	Microtubule-associated protein 4
CANX	CALX	Calnexin
CFP	PROP	Properdin
PIK3R1	P85A	Phosphatidylinositol 3-kinase regulatory subunit alpha
PSMB8	PSB8	Proteasome subunit beta type-8
PSMB9	PSB9	Proteasome subunit beta type-9
PSMA5	PSA5	Proteasome subunit alpha type-5
HLA-DMB	DMB	HLA class II histocompatibility antigen, DM beta chain
PSMB4	PSB4	Proteasome subunit beta type-4
PSMB6	PSB6	Proteasome subunit beta type-6
PSMB5	PSB5	Proteasome subunit beta type-5
GSTM2	GSTM2	Glutathione S-transferase Mu 2
ABCD3	ABCD3	ATP-binding cassette sub-family D member 3
TMOD1	TMOD1	Tropomodulin-1
ITPRID2	ITPI2	Protein ITPRID2
LOX	LYOX	Protein-lysine 6-oxidase
CST5	CYTD	Cystatin-D
PEX2	PEX2	Peroxisome biogenesis factor 2
ACADL	ACADL	Long-chain specific acyl-CoA dehydrogenase, mitochondrial
NDUFS1	NDUS1	NADH-ubiquinone oxidoreductase 75 kDa subunit, mitochondrial
POLD1	DPOD1	DNA polymerase delta catalytic subunit
SMARCA1	SMCA1	Probable global transcription activator SNF2L1
MAPK1	MK01	Mitogen-activated protein kinase 1
GCA	GRAN	Grancalcin
RXRB	RXRB	Retinoic acid receptor RXR-beta
ERCC5	ERCC5	DNA excision repair protein ERCC-5
GRN	GRN	Progranulin
LAP3	AMPL	Cytosol aminopeptidase
HSD11B1	DHI1	11-beta-hydroxysteroid dehydrogenase 1
CD34	CD34	Hematopoietic progenitor cell antigen CD34
CD38	CD38	ADP-ribosyl cyclase/cyclic ADP-ribose hydrolase 1
GTF2E1	T2EA	General transcription factor IIE subunit 1
GTF2E2	T2EB	Transcription initiation factor IIE subunit beta
PCSK1	NEC1	Neuroendocrine convertase 1
PCSK6	PCSK6	Proprotein convertase subtilisin/kexin type 6
TPP2	TPP2	Tripeptidyl-peptidase 2
IMPA1	IMPA1	Inositol monophosphatase 1
CCN2	CCN2	CCN family member 2
EPHA2	EPHA2	Ephrin type-A receptor 2
EPHB2	EPHB2	Ephrin type-B receptor 2
PTPN6	PTN6	Tyrosine-protein phosphatase non-receptor type 6
SHC1	SHC1	SHC-transforming protein 1
MPG	3MG	DNA-3-methyladenine glycosylase
CRABP2	RABP2	Cellular retinoic acid-binding protein 2
COL4A5	CO4A5	Collagen alpha-5(IV) chain
TKT	TKT	Transketolase
CASP1	CASP1	Caspase-1
NOS3	NOS3	Nitric oxide synthase 3
LMOD1	LMOD1	Leiomodin-1
RBMS1	RBMS1	RNA-binding motif, single-stranded-interacting protein 1
PML	PML	Protein PML
TYK2	TYK2	Non-receptor tyrosine-protein kinase TYK2
SERPINA4	KAIN	Kallistatin
EEF1D	EF1D	Elongation factor 1-delta
OAS2	OAS2	2'-5'-oligoadenylate synthase 2
MARCKS	MARCS	Myristoylated alanine-rich C-kinase substrate
AQP1	AQP1	Aquaporin-1
GNA11	GNA11	Guanine nucleotide-binding protein subunit alpha-11
ALDH4A1	AL4A1	Delta-1-pyrroline-5-carboxylate dehydrogenase, mitochondrial
PBLD	PBLD	Phenazine biosynthesis-like domain-containing protein
ERP29	ERP29	Endoplasmic reticulum resident protein 29
PRDX6	PRDX6	Peroxiredoxin-6
BLVRB	BLVRB	Flavin reductase (NADPH)
PRDX5	PRDX5	Peroxiredoxin-5, mitochondrial
DDT	DOPD	D-dopachrome decarboxylase
GCHFR	GFRP	GTP cyclohydrolase 1 feedback regulatory protein
PRDX3	PRDX3	Thioredoxin-dependent peroxide reductase, mitochondrial
ATP5F1D	ATPD	ATP synthase subunit delta, mitochondrial
RPL12	RL12	Large ribosomal subunit protein uL11
ECHS1	ECHM	Enoyl-CoA hydratase, mitochondrial
CMPK1	KCY	UMP-CMP kinase
PEBP1	PEBP1	Phosphatidylethanolamine-binding protein 1
PDIA3	PDIA3	Protein disulfide-isomerase A3
PPP2R1A	2AAA	Serine/threonine-protein phosphatase 2A 65 kDa regulatory subunit A alpha isoform
PPP2R1B	2AAB	Serine/threonine-protein phosphatase 2A 65 kDa regulatory subunit A beta isoform
CDC27	CDC27	Cell division cycle protein 27 homolog
FCER1G	FCERG	High affinity immunoglobulin epsilon receptor subunit gamma
CCND3	CCND3	G1/S-specific cyclin-D3
PPIF	PPIF	Peptidyl-prolyl cis-trans isomerase F, mitochondrial
NKTR	NKTR	NK-tumor recognition protein
NMT1	NMT1	Glycylpeptide N-tetradecanoyltransferase 1
HLA-F	HLAF	HLA class I histocompatibility antigen, alpha chain F
HMOX2	HMOX2	Heme oxygenase 2
ADSS2	PURA2	Adenylosuccinate synthetase isozyme 2
AXL	UFO	Tyrosine-protein kinase receptor UFO
LRPAP1	AMRP	Alpha-2-macroglobulin receptor-associated protein
TSPO	TSPO	Translocator protein
ADSL	PUR8	Adenylosuccinate lyase
PKLR	KPYR	Pyruvate kinase PKLR
CLIP1	CLIP1	CAP-Gly domain-containing linker protein 1
SRI	SORCN	Sorcin
GSTT1	GSTT1	Glutathione S-transferase theta-1
SERPINB1	ILEU	Leukocyte elastase inhibitor
SLC7A1	CTR1	High affinity cationic amino acid transporter 1
ALDH1B1	AL1B1	Aldehyde dehydrogenase X, mitochondrial
POLR2B	RPB2	DNA-directed RNA polymerase II subunit RPB2
[truncated: 5,352 more rows]

## Sheet: NHA=4.646
Table S1 – Total proteins identified in normal human adrenal samples (n=5)
Gene	Protein code	Protein name
LV469	IGLV4-69	Immunoglobulin lambda variable 4-69
LV861	IGLV8-61	Immunoglobulin lambda variable 8-61
LV746	IGLV7-46	Immunoglobulin lambda variable 7-46
HV364	IGHV3-64	Immunoglobulin heavy variable 3-64
KV224	IGKV2-24	Probable non-functional immunoglobulin kappa variable 2D-24
KVD30	IGKV2D-30	Immunoglobulin kappa variable 2D-30
KVD15	IGKV3D-15	Immunoglobulin kappa variable 3D-15
KV311	IGKV3-11	Immunoglobulin kappa variable 3D-11
HV349	IGHV3-49	Immunoglobulin heavy variable 3-49
KVD21	IGKV6D-21	Immunoglobulin kappa variable 6D-21
HV601	IGHV6-1	Immunoglobulin heavy variable 6-1
HV374	IGHV3-74	Immunoglobulin heavy variable 3-74
HV372	IGHV3-72	Immunoglobulin heavy variable 3-72
GAL3A	GATD3	Putative glutamine amidotransferase-like class 1 domain-containing protein 3B, mitochondrial
KVD20	IGKV3D-20	Immunoglobulin kappa variable 3D-20
HV103	IGHV1-3	Immunoglobulin heavy variable 1-3
HV428	IGHV4-28	Immunoglobulin heavy variable 4-28
HV434	IGHV4-30-4	Immunoglobulin heavy variable 4-61
HV64D	IGHV3-64D	Immunoglobulin heavy variable 3-64D
HV5X1	IGHV5-10-1	Immunoglobulin heavy variable 5-10-1
DNLI	OPG180	DNA ligase
RBM47	RBM47	RNA-binding protein 47
UBA6	UBA6	Ubiquitin-like modifier-activating enzyme 6
ESYT2	ESYT2	Extended synaptotagmin-2
SHOT1	SHTN1	Shootin-1
TM223	TMEM223	Transmembrane protein 223
RHG10	ARHGAP10	Rho GTPase-activating protein 10
HACL2	ILVBL	2-hydroxyacyl-CoA lyase 2
SPD2B	SH3PXD2B	SH3 and PX domain-containing protein 2B
NBAS	NBAS	NBAS subunit of NRZ tethering complex
SYTC2	TARS3	Threonine--tRNA ligase 2, cytoplasmic
VWA8	VWA8	von Willebrand factor A domain-containing protein 8
MTMRB	MTMR11	Myotubularin-related protein 11
FITM1	FITM1	Fat storage-inducing transmembrane protein 1
VP37C	VPS37C	Vacuolar protein sorting-associated protein 37C
CNOT1	CNOT1	CCR4-NOT transcription complex subunit 1
MLP3B	MAP1LC3B	Microtubule-associated proteins 1A/1B light chain 3 beta 2
PGP	PGP	Glycerol-3-phosphate phosphatase
GGT3	GGT3P	Putative glutathione hydrolase 3 proenzyme
NCF1B	NCF1B	Putative neutrophil cytosol factor 1B
U119B	UNC119B	Protein unc-119 homolog B
CO6A6	COL6A6	Collagen alpha-6(VI) chain
RTL8C	RTL8C	Retrotransposon Gag-like protein 8C
ZSWM8	ZSWIM8	Zinc finger SWIM domain-containing protein 8
CEBOS	CEBPZOS	Protein CEBPZOS
HIG1A	HIGD1A	HIG1 domain family member 1C
RUXGL	SNRPG	Putative small nuclear ribonucleoprotein G-like protein 15
NUD19	NUDT19	Acyl-coenzyme A diphosphatase NUDT19
NRAM	NA	Neuraminidase
EIF3C	EIF3C	Eukaryotic translation initiation factor 3 subunit C-like protein
GPHRA	GPR89A	Golgi pH regulator A
IGLL5	IGLL5	Immunoglobulin lambda-like polypeptide 5
WASH2	WASH2P	Putative WAS protein family homolog 3
NACAM	NACA	Nascent polypeptide-associated complex subunit alpha, muscle-specific form
S35U4	SLC35A4	SLC35A4 upstream open reading frame protein
DNS2A	DNASE2	Deoxyribonuclease-2-alpha
ADAS	AGPS	Alkyldihydroxyacetonephosphate synthase, peroxisomal
KIF2A	KIF2A	Kinesin-like protein KIF2A
KITM	TK2	Thymidine kinase 2, mitochondrial
PDLI1	PDLIM1	PDZ and LIM domain protein 1
BACH	ACOT7	Cytosolic acyl coenzyme A thioester hydrolase
MYO1C	MYO1C	Unconventional myosin-Ic
MYO1F	MYO1F	Unconventional myosin-If
SNP23	SNAP23	Synaptosomal-associated protein 23
HAX1	HAX1	HCLS1-associated protein X-1
AIP	AIP	AH receptor-interacting protein
GTPB1	GTPBP1	GTP-binding protein 1
LEG9	LGALS9	Galectin-9
STXB3	STXBP3	Syntaxin-binding protein 3
RB27B	RAB27B	Ras-related protein Rab-27B
AP3B1	AP3B1	AP-3 complex subunit beta-1
NDUS8	NDUFS8	NADH dehydrogenase [ubiquinone] iron-sulfur protein 8, mitochondrial
PSD11	PSMD11	26S proteasome non-ATPase regulatory subunit 11
PSD12	PSMD12	26S proteasome non-ATPase regulatory subunit 12
PSMD9	PSMD9	26S proteasome non-ATPase regulatory subunit 9
ATOX1	ATOX1	Copper transport protein ATOX1
PGRC1	PGRMC1	Membrane-associated progesterone receptor component 1
SPT5H	SUPT5H	Transcription elongation factor SPT5
DFFA	DFFA	DNA fragmentation factor subunit alpha
HIP1	HIP1	Huntingtin-interacting protein 1
CLIC1	CLIC1	Chloride intracellular channel protein 1
EIF3F	EIF3F	Eukaryotic translation initiation factor 3 subunit F
ODPX	PDHX	Pyruvate dehydrogenase protein X component, mitochondrial
MATN2	MATN2	Matrilin-2
QSOX1	QSOX1	Sulfhydryl oxidase 1
DCTN6	DCTN6	Dynactin subunit 6
ACATN	SLC33A1	Acetyl-coenzyme A transporter 1
WASL	WASL	Actin nucleation-promoting factor WASL
PDE2A	PDE2A	cGMP-dependent 3',5'-cyclic phosphodiesterase
IPO5	IPO5	Importin-5
SAP18	SAP18	Histone deacetylase complex subunit SAP18
EMAL1	EML1	Echinoderm microtubule-associated protein-like 1
DNM1L	DNM1L	Dynamin-1-like protein
RTCA	RTCA	RNA 3'-terminal phosphate cyclase
MANBA	MANBA	Beta-mannosidase
AGRIN	AGRN	Agrin
PLOD2	PLOD2	Procollagen-lysine,2-oxoglutarate 5-dioxygenase 2
MEIS1	MEIS1	Homeobox protein Meis1
EXOC5	EXOC5	Exocyst complex component 5
BT3A3	BTN3A3	Butyrophilin subfamily 3 member A3
HMGN4	HMGN4	High mobility group nucleosome-binding domain-containing protein 4
NDUA4	NDUFA4	Cytochrome c oxidase subunit NDUFA4
PSDE	PSMD14	26S proteasome non-ATPase regulatory subunit 14
BIN1	BIN1	Myc box-dependent-interacting protein 1
IMA4	KPNA3	Importin subunit alpha-4
VMA5A	VWA5A	von Willebrand factor A domain-containing protein 5A
PESC	PES1	Pescadillo homolog
SDCB1	SDCBP	Syntenin-1
PITM1	PITPNM1	Membrane-associated phosphatidylinositol transfer protein 1
NOP56	NOP56	Nucleolar protein 56
DDX3X	DDX3X	ATP-dependent RNA helicase DDX3X
RNT2	RNASET2	Ribonuclease T2
PODXL	PODXL	Podocalyxin
PIR	PIR	Pirin
IMA3	KPNA4	Importin subunit alpha-3
NFIB	NFIB	Nuclear factor 1 B-type
PPP6	PPP6C	Serine/threonine-protein phosphatase 6 catalytic subunit
EST2	CES2	Cocaine esterase
MA2B1	MAN2B1	Lysosomal alpha-mannosidase
F16P2	FBP2	Fructose-1,6-bisphosphatase isozyme 2
ACACB	ACACB	Acetyl-CoA carboxylase 2
PDXK	PDXK	Pyridoxal kinase
SCD	SCD	Stearoyl-CoA desaturase
PLPP1	PLPP1	Phospholipid phosphatase 1
PLPP3	PLPP3	Phospholipid phosphatase 3
ISLR	ISLR	Immunoglobulin superfamily containing leucine-rich repeat protein
DHSD	SDHD	Succinate dehydrogenase [ubiquinone] cytochrome b small subunit, mitochondrial
TXND9	TXNDC9	Thioredoxin domain-containing protein 9
COX7R	COX7A2L	Cytochrome c oxidase subunit 7A-related protein, mitochondrial
HSPB6	HSPB6	Heat shock protein beta-6
ACPM	NDUFAB1	Acyl carrier protein, mitochondrial
UBFD1	UBFD1	Ubiquitin domain-containing protein UBFD1
DC1I1	DYNC1I1	Cytoplasmic dynein 1 intermediate chain 1
COPE	COPE	Coatomer subunit epsilon
AP3D1	AP3D1	AP-3 complex subunit delta-1
CCS	CCS	Copper chaperone for superoxide dismutase
ABLM1	ABLIM1	Actin-binding LIM protein 1
GOSR2	GOSR2	Golgi SNAP receptor complex member 2
STX16	STX16	Syntaxin-16
ADA10	ADAM10	Disintegrin and metalloproteinase domain-containing protein 10
EI24	EI24	Etoposide-induced protein 2.4 homolog
ACOT8	ACOT8	Acyl-coenzyme A thioesterase 8
CDIPT	CDIPT	CDP-diacylglycerol--inositol 3-phosphatidyltransferase
PDCD5	PDCD5	Programmed cell death protein 5
ANM5	PRMT5	Protein arginine N-methyltransferase 5
NHRF1	NHERF1	Na(+)/H(+) exchange regulatory cofactor NHE-RF1
TPP1	TPP1	Tripeptidyl-peptidase 1
TCRG1	TCERG1	Transcription elongation regulator 1
NRP1	NRP1	Neuropilin-1
TNPO2	TNPO2	Transportin-2
APOL1	APOL1	Apolipoprotein L1
RASM	MRAS	Ras-related protein M-Ras
PSA7	PSMA7	Proteasome subunit alpha type-7
SCAM3	SCAMP3	Secretory carrier-associated membrane protein 3
PAHX	PHYH	Phytanoyl-CoA dioxygenase, peroxisomal
OPLA	OPLAH	5-oxoprolinase
BCKD	BCKDK	[3-methyl-2-oxobutanoate dehydrogenase [lipoamide]] kinase, mitochondrial
IFIT3	IFIT3	Interferon-induced protein with tetratricopeptide repeats 3
MGST3	MGST3	Glutathione S-transferase 3, mitochondrial
TX1B3	TAX1BP3	Tax1-binding protein 3
GIPC1	GIPC1	PDZ domain-containing protein GIPC1
LIN7A	LIN7A	Protein lin-7 homolog A
IKKB	IKBKB	Inhibitor of nuclear factor kappa-B kinase subunit beta
TIM23	TIMM23	Mitochondrial import inner membrane translocase subunit Tim23
UB2L6	UBE2L6	Ubiquitin/ISG15-conjugating enzyme E2 L6
CSKP	CASK	Peripheral plasma membrane protein CASK
QCR8	UQCRQ	Cytochrome b-c1 complex subunit 8
ML12A	MYL12A	Myosin regulatory light chain 12B
HGS	HGS	Hepatocyte growth factor-regulated tyrosine kinase substrate
RAB7L	RAB29	Ras-related protein Rab-7L1
VP26C	VPS26C	Vacuolar protein sorting-associated protein 26C
MYPT1	PPP1R12A	Protein phosphatase 1 regulatory subunit 12A
S27A2	SLC27A2	Long-chain fatty acid transport protein 2
GAK	GAK	Cyclin-G-associated kinase
XPO1	XPO1	Exportin-1
ARHGA	ARHGEF10	Rho guanine nucleotide exchange factor 10
SPTN2	SPTBN2	Spectrin beta chain, non-erythrocytic 2
SC16A	SEC16A	Protein transport protein Sec16A
PLXB2	PLXNB2	Plexin-B2
SR140	U2SURP	U2 snRNP-associated SURP motif-containing protein
SYNEM	SYNM	Synemin
PUR4	PFAS	Phosphoribosylformylglycinamidine synthase
DCLK1	DCLK1	Serine/threonine-protein kinase DCLK1
ARHGB	ARHGEF11	Rho guanine nucleotide exchange factor 11
MRPP3	PRORP	Mitochondrial ribonuclease P catalytic subunit
NPC1	NPC1	NPC intracellular cholesterol transporter 1
TBX3	TBX3	T-box transcription factor TBX3
PLCB	AGPAT2	1-acyl-sn-glycerol-3-phosphate acyltransferase beta
SCAM2	SCAMP2	Secretory carrier-associated membrane protein 2
ARC1B	ARPC1B	Actin-related protein 2/3 complex subunit 1B
ARPC2	ARPC2	Actin-related protein 2/3 complex subunit 2
ARPC3	ARPC3	Actin-related protein 2/3 complex subunit 3
RPAC1	POLR1C	DNA-directed RNA polymerases I and III subunit RPAC1
PGRC2	PGRMC2	Membrane-associated progesterone receptor component 2
CETN3	CETN3	Centrin-3
PFD6	PFDN6	Prefoldin subunit 6
GSTA4	GSTA4	Glutathione S-transferase A4
LAMA5	LAMA5	Laminin subunit alpha-5
ZN185	ZNF185	Zinc finger protein 185
RT12	MRPS12	Small ribosomal subunit protein uS12m
OBRG	LEPROT	Leptin receptor gene-related protein
CLIC2	CLIC2	Chloride intracellular channel protein 2
RER1	RER1	Protein RER1
SURF4	SURF4	Surfeit locus protein 4
MK13	MAPK13	Mitogen-activated protein kinase 13
SPTC1	SPTLC1	Serine palmitoyltransferase 1
SPTC2	SPTLC2	Serine palmitoyltransferase 2
OGT1	OGT	UDP-N-acetylglucosamine--peptide N-acetylglucosaminyltransferase 110 kDa subunit
LX15B	ALOX15B	Polyunsaturated fatty acid lipoxygenase ALOX15B
PMM2	PMM2	Phosphomannomutase 2
TM9S1	TM9SF1	Transmembrane 9 superfamily member 1
PPM1G	PPM1G	Protein phosphatase 1G
SHIP2	INPPL1	Phosphatidylinositol 3,4,5-trisphosphate 5-phosphatase 2
EIF3D	EIF3D	Eukaryotic translation initiation factor 3 subunit D
EIF3H	EIF3H	Eukaryotic translation initiation factor 3 subunit H
BCAT2	BCAT2	Branched-chain-amino-acid aminotransferase, mitochondrial
TYY1	YY1	Transcription factor YY2
NCAM2	NCAM2	Neural cell adhesion molecule 2
IPO8	IPO8	Importin-8
STX7	STX7	Syntaxin-7
MRP3	ABCC3	ATP-binding cassette sub-family C member 3
CAN5	CAPN5	Calpain-5
YKT6	YKT6	Synaptobrevin homolog YKT6
ARPC5	ARPC5	Actin-related protein 2/3 complex subunit 5
NKX22	NKX2-2	Homeobox protein Nkx-2.8
TPSN	TAPBP	Tapasin
DHX15	DHX15	ATP-dependent RNA helicase DHX15
ZZEF1	ZZEF1	Zinc finger ZZ-type and EF-hand domain-containing protein 1
RRP8	RRP8	Ribosomal RNA-processing protein 8
CYB5B	CYB5B	Cytochrome b5 type B
PRP4	PRPF4	U4/U6 small nuclear ribonucleoprotein Prp4
SERA	PHGDH	D-3-phosphoglycerate dehydrogenase
NDUS4	NDUFS4	NADH dehydrogenase [ubiquinone] iron-sulfur protein 4, mitochondrial
SEPT4	SEPTIN4	Septin-4
DC1L2	DYNC1LI2	Cytoplasmic dynein 1 light intermediate chain 2
PSMD3	PSMD3	26S proteasome non-ATPase regulatory subunit 3
ZW10	ZW10	Centromere/kinetochore protein zw10 homolog
SNUT1	SART1	U4/U6.U5 tri-snRNP-associated protein 1
GPAA1	GPAA1	Glycosylphosphatidylinositol anchor attachment 1 protein
TGFI1	TGFB1I1	Transforming growth factor beta-1-induced transcript 1 protein
HS12A	HSPA12A	Heat shock 70 kDa protein 12A
CTIF	CTIF	CBP80/20-dependent translation initiation factor
VIP2	PPIP5K2	Inositol hexakisphosphate and diphosphoinositol-pentakisphosphate kinase 2
MCA3	EEF1E1	Eukaryotic translation elongation factor 1 epsilon-1
LYRM1	LYRM1	LYR motif-containing protein 1
HNRPR	HNRNPR	Heterogeneous nuclear ribonucleoprotein R
PRPF3	PRPF3	U4/U6 small nuclear ribonucleoprotein Prp3
TXNL1	TXNL1	Thioredoxin-like protein 1
TPD54	TPD52L2	Tumor protein D54
ERI3	ERI3	ERI1 exoribonuclease 3
IF4G3	EIF4G3	Eukaryotic translation initiation factor 4 gamma 3
PPIH	PPIH	Peptidyl-prolyl cis-trans isomerase H
HTRA2	HTRA2	Serine protease HTRA2, mitochondrial
ARK72	AKR7A2	Aflatoxin B1 aldehyde reductase member 2
E41L2	EPB41L2	Band 4.1-like protein 2
TGON2	TGOLN2	Trans-Golgi network integral membrane protein 2
LTOR5	LAMTOR5	Ragulator complex protein LAMTOR5
B4GA1	B4GAT1	Beta-1,4-glucuronyltransferase 1
SGCE	SGCE	Epsilon-sarcoglycan
AKA10	AKAP10	A-kinase anchor protein 10, mitochondrial
DENR	DENR	Density-regulated protein
DNPH1	DNPH1	2'-deoxynucleoside 5'-phosphate N-hydrolase 1
TIM44	TIMM44	Mitochondrial import inner membrane translocase subunit TIM44
TPPC3	TRAPPC3	Trafficking protein particle complex subunit 3
CHM2A	CHMP2A	Charged multivesicular body protein 2a
PLRG1	PLRG1	Pleiotropic regulator 1
ZN207	ZNF207	BUB3-interacting and GLEBS motif-containing protein ZNF207
NDUB5	NDUFB5	NADH dehydrogenase [ubiquinone] 1 beta subcomplex subunit 5, mitochondrial
NDUB3	NDUFB3	NADH dehydrogenase [ubiquinone] 1 beta subcomplex subunit 3
NDUA2	NDUFA2	NADH dehydrogenase [ubiquinone] 1 alpha subcomplex subunit 2
GET3	GET3	ATPase GET3
BUB3	BUB3	Mitotic checkpoint protein BUB3
ACTN4	ACTN4	Alpha-actinin-4
MAAI	GSTZ1	Maleylacetoacetate isomerase
TRIA1	TRIAP1	TP53-regulated inhibitor of apoptosis 1
GATC	GATC	Glutamyl-tRNA(Gln) amidotransferase subunit C, mitochondrial
HTSF1	HTATSF1	HIV Tat-specific factor 1
AP1G1	AP1G1	AP-1 complex subunit gamma-1
SNG1	SYNGR1	Synaptogyrin-1
SNG2	SYNGR2	Synaptogyrin-2
SGTA	SGTA	Small glutamine-rich tetratricopeptide repeat-containing protein alpha
LIAS	LIAS	Lipoyl synthase, mitochondrial
MCAT	SLC25A20	Mitochondrial carnitine/acylcarnitine carrier protein
SYNC	NARS1	Asparagine--tRNA ligase, cytoplasmic
MYO1B	MYO1B	Unconventional myosin-Ib
CPSF5	NUDT21	Cleavage and polyadenylation specificity factor subunit 5
LANC1	LANCL1	Glutathione S-transferase LANCL1
STRN	STRN	Striatin
U3IP2	RRP9	U3 small nucleolar RNA-interacting protein 2
SCO2	SCO2	Protein SCO2 homolog, mitochondrial
GTPB6	GTPBP6	Putative GTP-binding protein 6
G6PT1	SLC37A4	Glucose-6-phosphate exchanger SLC37A4
IDH3B	IDH3B	Isocitrate dehydrogenase [NAD] subunit beta, mitochondrial
NRDC	NRDC	Nardilysin
CALU	CALU	Calumenin
SAHH2	AHCYL1	S-adenosylhomocysteine hydrolase-like protein 1
CD5L	CD5L	CD5 antigen-like
NDUS5	NDUFS5	NADH dehydrogenase [ubiquinone] iron-sulfur protein 5
PDE6D	PDE6D	Retinal rod rhodopsin-sensitive cGMP 3',5'-cyclic phosphodiesterase subunit delta
RAD21	RAD21	Double-strand-break repair protein rad21 homolog
AK1BA	AKR1B10	Aldo-keto reductase family 1 member B10
TIM8A	TIMM8A	Mitochondrial import inner membrane translocase subunit Tim8 A
DHX16	DHX16	Pre-mRNA-splicing factor ATP-dependent RNA helicase DHX16
ZNRD2	ZNRD2	Protein ZNRD2
MYPT2	PPP1R12B	Protein phosphatase 1 regulatory subunit 12B
PLIN1	PLIN1	Perilipin-1
KPRB	PRPSAP2	Phosphoribosyl pyrophosphate synthase-associated protein 2
SMCA5	SMARCA5	SWI/SNF-related matrix-associated actin-dependent regulator of chromatin subfamily A member 5
JIP4	SPAG9	C-Jun-amino-terminal kinase-interacting protein 4
KIF5C	KIF5C	Kinesin heavy chain isoform 5C
AQR	AQR	RNA helicase aquarius
OPA1	OPA1	Dynamin-like 120 kDa protein, mitochondrial
PI51C	PIP5K1C	Phosphatidylinositol 4-phosphate 5-kinase type-1 gamma
KIF1B	KIF1B	Kinesin-like protein KIF1B
KDM1A	KDM1A	Lysine-specific histone demethylase 1A
TBCD4	TBC1D4	TBC1 domain family member 4
FADS1	FADS1	Acyl-CoA (8-3)-desaturase
PEPL	PPL	Periplakin
GSDME	GSDME	Gasdermin-E
NRP2	NRP2	Neuropilin-2
MA1A2	MAN1A2	Mannosyl-oligosaccharide 1,2-alpha-mannosidase IB
ACSL4	ACSL4	Long-chain-fatty-acid--CoA ligase 4
SNX3	SNX3	Sorting nexin-3
DOK2	DOK2	Docking protein 2
STX10	STX10	Syntaxin-10
OGA	OGA	Protein O-GlcNAcase
VINEX	SORBS3	Vinexin
HNRPQ	SYNCRIP	Heterogeneous nuclear ribonucleoprotein Q
PRP17	CDC40	Pre-mRNA-processing factor 17
NEMF	NEMF	Ribosome quality control complex subunit NEMF
GMDS	GMDS	GDP-mannose 4,6 dehydratase
PLOD3	PLOD3	Multifunctional procollagen lysine hydroxylase and glycosyltransferase LH3
DIAP1	DIAPH1	Protein diaphanous homolog 1
SEP15	SELENOF	Selenoprotein F
EXOC3	EXOC3	Exocyst complex component 3
PLIN3	PLIN3	Perilipin-3
MOT2	SLC16A7	Monocarboxylate transporter 2
IMA7	KPNA6	Importin subunit alpha-7
UGDH	UGDH	UDP-glucose 6-dehydrogenase
CTND1	CTNND1	Catenin delta-1
SNX2	SNX2	Sorting nexin-2
DPM1	DPM1	Dolichol-phosphate mannosyltransferase subunit 1
USO1	USO1	General vesicular transport factor p115
TOM1	TOM1	Target of Myb1 membrane trafficking protein
H2B1K	H2BC12	Histone H2B type 1-K
F262	PFKFB2	6-phosphofructo-2-kinase/fructose-2,6-bisphosphatase 2
CCD22	CCDC22	Coiled-coil domain-containing protein 22
PQBP1	PQBP1	Polyglutamine-binding protein 1
PRAF2	PRAF2	PRA1 family protein 2
DKC1	DKC1	H/ACA ribonucleoprotein complex subunit DKC1
IF2P	EIF5B	Eukaryotic translation initiation factor 5B
EDF1	EDF1	Endothelial differentiation-related factor 1
DIAP2	DIAPH2	Protein diaphanous homolog 2
DNJA2	DNAJA2	DnaJ homolog subfamily A member 2
BRD4	BRD4	Bromodomain-containing protein 4
CUTA	CUTA	Protein CutA
PFD1	PFDN1	Prefoldin subunit 1
PP1RB	PPP1R11	E3 ubiquitin-protein ligase PPP1R11
NBN	NBN	Nibrin
NOL3	NOL3	Nucleolar protein 3
LIRB5	LILRB5	Leukocyte immunoglobulin-like receptor subfamily B member 5
ABCB7	ABCB7	Iron-sulfur clusters transporter ABCB7, mitochondrial
SRGP2	SRGAP2	SLIT-ROBO Rho GTPase-activating protein 2
XYLK	FAM20B	Glycosaminoglycan xylosylkinase
WDR1	WDR1	WD repeat-containing protein 1
MEGF6	MEGF6	Multiple epidermal growth factor-like domains protein 6
LDB3	LDB3	LIM domain-binding protein 3
ROCK2	ROCK2	Rho-associated protein kinase 2
CLAP2	CLASP2	CLIP-associating protein 2
CPNE3	CPNE3	Copine-3
HIP1R	HIP1R	Huntingtin-interacting protein 1-related protein
OBSL1	OBSL1	Obscurin-like protein 1
BRE1B	RNF40	E3 ubiquitin-protein ligase BRE1B
ZC11A	ZC3H11A	Zinc finger CCCH domain-containing protein 11A
CLU	CLUH	Clustered mitochondria protein homolog
CAND2	CAND2	Cullin-associated NEDD8-dissociated protein 2
DJC13	DNAJC13	DnaJ homolog subfamily C member 13
PP6R2	PPP6R2	Serine/threonine-protein phosphatase 6 regulatory subunit 2
ANR17	ANKRD17	Ankyrin repeat domain-containing protein 17
COQ9	COQ9	Ubiquinone biosynthesis protein COQ9, mitochondrial
GGCT	GGCT	Gamma-glutamylcyclotransferase
NDUS7	NDUFS7	NADH dehydrogenase [ubiquinone] iron-sulfur protein 7, mitochondrial
NDUS2	NDUFS2	NADH dehydrogenase [ubiquinone] iron-sulfur protein 2, mitochondrial
ZPR1	ZPR1	Zinc finger protein ZPR1
NIPS2	NIPSNAP2	Protein NipSnap homolog 2
PDCD6	PDCD6	Programmed cell death protein 6
TBCA	TBCA	Tubulin-specific chaperone A
VATG1	ATP6V1G1	V-type proton ATPase subunit G 1
VPS4B	VPS4B	Vacuolar protein sorting-associated protein 4B
H2AY	MACROH2A1	Core histone macro-H2A.1
SH3L1	SH3BGRL	Adapter SH3BGRL
FLNB	FLNB	Filamin-B
NDUS6	NDUFS6	NADH dehydrogenase [ubiquinone] iron-sulfur protein 6, mitochondrial
CISY	CS	Citrate synthase, mitochondrial
SC22B	SEC22B	Vesicle-trafficking protein SEC22b
PR40A	PRPF40A	Pre-mRNA-processing factor 40 homolog A
TACC1	TACC1	Transforming acidic coiled-coil-containing protein 1
NDK6	NME6	Nucleoside diphosphate kinase 6
LRCH4	LRCH4	Leucine-rich repeat and calponin homology domain-containing protein 4
MTX2	MTX2	Metaxin-2
VP26A	VPS26A	Vacuolar protein sorting-associated protein 26A
NDUB1	NDUFB1	NADH dehydrogenase [ubiquinone] 1 beta subcomplex subunit 1
MPPB	PMPCB	Mitochondrial-processing peptidase subunit beta
CRLF1	CRLF1	Cytokine receptor-like factor 1
PSIP1	PSIP1	PC4 and SFRS1-interacting protein
ERLN1	ERLIN1	Erlin-1
NDUS3	NDUFS3	NADH dehydrogenase [ubiquinone] iron-sulfur protein 3, mitochondrial
SRS10	SRSF10	Serine/arginine-rich splicing factor 10
CLN5	CLN5	Ceroid-lipofuscinosis neuronal protein 5
HSBP1	HSBP1	Heat shock factor-binding protein 1
ECI2	ECI2	Enoyl-CoA delta isomerase 2
BAF	BANF1	Barrier-to-autointegration factor
SF3B1	SF3B1	Splicing factor 3B subunit 1
CSDE1	CSDE1	Cold shock domain-containing protein E1
STX11	STX11	Syntaxin-11
PRKRA	PRKRA	Interferon-inducible double-stranded RNA-dependent protein kinase activator A
LYPA1	LYPLA1	Acyl-protein thioesterase 1
FCN3	FCN3	Ficolin-3
U520	SNRNP200	U5 small nuclear ribonucleoprotein 200 kDa helicase
MTU1	TRMU	Mitochondrial tRNA-specific 2-thiouridylase 1
TIPRL	TIPRL	TIP41-like protein
PPM1B	PPM1B	Protein phosphatase 1B
NU155	NUP155	Nuclear pore complex protein Nup155
XRP2	RP2	Protein XRP2
CRTAP	CRTAP	Cartilage-associated protein
S2512	SLC25A12	Electrogenic aspartate/glutamate antiporter SLC25A12, mitochondrial
S22A3	SLC22A3	Solute carrier family 22 member 3
TCEA3	TCEA3	Transcription elongation factor A protein 3
PALM	PALM	Paralemmin-1
RENR	ATP6AP2	Renin receptor
EIF3G	EIF3G	Eukaryotic translation initiation factor 3 subunit G
EIF3J	EIF3J	Eukaryotic translation initiation factor 3 subunit J
CBR3	CBR3	Carbonyl reductase [NADPH] 3
PSD10	PSMD10	26S proteasome non-ATPase regulatory subunit 10
AP1G2	AP1G2	AP-1 complex subunit gamma-like 2
FACE1	ZMPSTE24	CAAX prenyl protease 1 homolog
IDHC	IDH1	Isocitrate dehydrogenase [NADP] cytoplasmic
SCO1	SCO1	Protein SCO1 homolog, mitochondrial
CP7B1	CYP7B1	Cytochrome P450 7B1
ATRN	ATRN	Attractin
RBBP9	RBBP9	Serine hydrolase RBBP9
STAM2	STAM2	Signal transducing adapter molecule 2
TNF13	TNFSF13	Tumor necrosis factor ligand superfamily member 13
AL1L1	ALDH1L1	Cytosolic 10-formyltetrahydrofolate dehydrogenase
MMP23	MMP23B	Matrix metalloproteinase-23
DGAT1	DGAT1	Diacylglycerol O-acyltransferase 1
PRAF3	ARL6IP5	PRA1 family protein 3
DYSF	DYSF	Dysferlin
DCTN3	DCTN3	Dynactin subunit 3
DNJC8	DNAJC8	DnaJ homolog subfamily C member 8
ATP5H	ATP5PD	ATP synthase subunit d, mitochondrial
FLOT1	FLOT1	Flotillin-1
ATP5L	ATP5MG	ATP synthase subunit g, mitochondrial
C1QRF	C1QL1	C1q-related factor
GLRX3	GLRX3	Glutaredoxin-3
RL1D1	RSL1D1	Ribosomal L1 domain-containing protein 1
WFS1	WFS1	Wolframin
CLPX	CLPX	ATP-dependent Clp protease ATP-binding subunit clpX-like, mitochondrial
SEGN	SCGN	Secretagogin
NEBL	NEBL	Nebulette
ERG24	TM7SF2	Delta(14)-sterol reductase TM7SF2
SYUG	SNCG	Gamma-synuclein
CIAO1	CIAO1	Probable cytosolic iron-sulfur protein assembly protein CIAO1
CCN5	CCN5	CCN family member 5
SRP72	SRP72	Signal recognition particle subunit SRP72
DDAH1	DDAH1	N(G),N(G)-dimethylarginine dimethylaminohydrolase 1
RMP	URI1	Unconventional prefoldin RPB5 interactor 1
MTA2	MTA2	Metastasis-associated protein MTA2
STK10	STK10	Serine/threonine-protein kinase 10
TPPP	TPPP	Tubulin polymerization-promoting protein
KBTBB	KBTBD11	Kelch repeat and BTB domain-containing protein 11
TOM70	TOMM70	Mitochondrial import receptor subunit TOM70
MYO1D	MYO1D	Unconventional myosin-Id
SC24D	SEC24D	Protein transport protein Sec24D
NFASC	NFASC	Neurofascin
UFL1	UFL1	E3 UFM1-protein ligase 1
SRBS2	SORBS2	Sorbin and SH3 domain-containing protein 2
CSCL1	TMEM63A	CSC1-like protein 1
UBXN7	UBXN7	UBX domain-containing protein 7
SUN1	SUN1	SUN domain-containing protein 1
PLPHP	PLPBP	Pyridoxal phosphate homeostasis protein
ERLN2	ERLIN2	Erlin-2
PRP6	PRPF6	Pre-mRNA-processing factor 6
ABCA8	ABCA8	ABC-type organic anion transporter ABCA8
ENDD1	ENDOD1	Endonuclease domain-containing 1 protein
GLSK	GLS	Glutaminase kidney isoform, mitochondrial
SOGA1	SOGA1	Protein SOGA1
AP2A2	AP2A2	AP-2 complex subunit alpha-2
SC31A	SEC31A	Protein transport protein Sec31A
HEXI1	HEXIM1	Protein HEXIM1
INMT	INMT	Indolethylamine N-methyltransferase
YIF1A	YIF1A	Protein YIF1A
AGFG2	AGFG2	Arf-GAP domain and FG repeat-containing protein 2
MFN2	MFN2	Mitofusin-2
ARK73	AKR7A3	Aflatoxin B1 aldehyde reductase member 3
ZFPL1	ZFPL1	Zinc finger protein-like 1
ELP1	ELP1	Elongator complex protein 1
NDUA3	NDUFA3	NADH dehydrogenase [ubiquinone] 1 alpha subcomplex subunit 3
NDUB4	NDUFB4	NADH dehydrogenase [ubiquinone] 1 beta subcomplex subunit 4
NDUB8	NDUFB8	NADH dehydrogenase [ubiquinone] 1 beta subcomplex subunit 8, mitochondrial
NDUA7	NDUFA7	NADH dehydrogenase [ubiquinone] 1 alpha subcomplex subunit 7
VAMP5	VAMP5	Vesicle-associated membrane protein 5
RTN3	RTN3	Reticulon-3
LETM1	LETM1	Mitochondrial proton/calcium exchanger protein
ZRAB2	ZRANB2	Zinc finger Ran-binding domain-containing protein 2
SNX4	SNX4	Sorting nexin-4
APOL3	APOL3	Apolipoprotein L3
MTMR5	SBF1	Myotubularin-related protein 5
VAPB	VAPB	Vesicle-associated membrane protein-associated protein B/C
RASL1	RASAL1	RasGAP-activating-like protein 1
SNAPN	SNAPIN	SNARE-associated protein Snapin
NDUC2	NDUFC2	NADH dehydrogenase [ubiquinone] 1 subunit C2
NDUAA	NDUFA10	NADH dehydrogenase [ubiquinone] 1 alpha subcomplex subunit 10, mitochondrial
FKBP9	FKBP9	Peptidyl-prolyl cis-trans isomerase FKBP9
6PGL	PGLS	6-phosphogluconolactonase
PAPS2	PAPSS2	Bifunctional 3'-phosphoadenosine 5'-phosphosulfate synthase 2
ATG7	ATG7	Ubiquitin-like modifier-activating enzyme ATG7
TRI16	TRIM16	Tripartite motif-containing protein 16
SYFM	FARS2	Phenylalanine--tRNA ligase, mitochondrial
LYPA2	LYPLA2	Acyl-protein thioesterase 2
IPO7	IPO7	Importin-7
AGM1	PGM3	Phosphoacetylglucosamine mutase
MOCS3	MOCS3	Adenylyltransferase and sulfurtransferase MOCS3
CD2B2	CD2BP2	CD2 antigen cytoplasmic tail-binding protein 2
SVIL	SVIL	Supervillin
PPN	PAPLN	Papilin
AHSA1	AHSA1	Activator of 90 kDa heat shock protein ATPase homolog 1
APOM	APOM	Apolipoprotein M
PARN	PARN	Poly(A)-specific ribonuclease PARN
FMNL1	FMNL1	Formin-like protein 1
SGPL1	SGPL1	Sphingosine-1-phosphate lyase 1
ABCA1	ABCA1	Phospholipid-transporting ATPase ABCA1
NSA2	NSA2	Ribosome biogenesis protein NSA2 homolog
G6PE	H6PD	GDH/6PGL endoplasmic bifunctional protein
SC24A	SEC24A	Protein transport protein Sec24A
SC24B	SEC24B	Protein transport protein Sec24B
AGRL2	ADGRL2	Adhesion G protein-coupled receptor L2
NADK	NADK	NAD kinase
MPC2	MPC2	Mitochondrial pyruvate carrier 2
ETHE1	ETHE1	Persulfide dioxygenase ETHE1, mitochondrial
ACSL3	ACSL3	Fatty acid CoA ligase Acsl3
PCNT	PCNT	Pericentrin
ASML	ASMTL	Probable bifunctional dTTP/UTP pyrophosphatase/methyltransferase protein
CDS2	CDS2	Phosphatidate cytidylyltransferase 2
SNP29	SNAP29	Synaptosomal-associated protein 29
OXSR1	OXSR1	Serine/threonine-protein kinase OSR1
GGPPS	GGPS1	Geranylgeranyl pyrophosphate synthase
HS74L	HSPA4L	Heat shock 70 kDa protein 4L
PTBP3	PTBP3	Polypyrimidine tract-binding protein 3
STR3N	STARD3NL	STARD3 N-terminal-like protein
LSM8	LSM8	U6 snRNA-associated Sm-like protein LSm8
AP2A1	AP2A1	AP-2 complex subunit alpha-1
RIGI	RIGI	Antiviral innate immune response receptor RIG-I
STAU1	STAU1	Double-stranded RNA-binding protein Staufen homolog 1
CAVN2	CAVIN2	Caveolae-associated protein 2
BAG2	BAG2	BAG family molecular chaperone regulator 2
BAG3	BAG3	BAG family molecular chaperone regulator 3
DCMC	MLYCD	Malonyl-CoA decarboxylase, mitochondrial
QORL1	CRYZL1	Quinone oxidoreductase-like protein 1
AIFM1	AIFM1	Apoptosis-inducing factor 1, mitochondrial
EMAL2	EML2	Echinoderm microtubule-associated protein-like 2
TSN13	TSPAN13	Tetraspanin-13
BPNT1	BPNT1	3'(2'),5'-bisphosphate nucleotidase 1
FADS2	FADS2	Acyl-CoA 6-desaturase
DDAH2	DDAH2	N(G),N(G)-dimethylarginine dimethylaminohydrolase 2
ABHGA	ABHD16A	Phosphatidylserine lipase ABHD16A
TXD12	TXNDC12	Thioredoxin domain-containing protein 12
FTCD	FTCD	Formimidoyltransferase-cyclodeaminase
FBLN4	EFEMP2	EGF-containing fibulin-like extracellular matrix protein 2
RECK	RECK	Reversion-inducing cysteine-rich protein with Kazal motifs
NUDT3	NUDT3	Diphosphoinositol polyphosphate phosphohydrolase 1
NDUBA	NDUFB10	NADH dehydrogenase [ubiquinone] 1 beta subcomplex subunit 10
CLPT1	CLPTM1	Putative lipid scramblase CLPTM1
TOM40	TOMM40	Mitochondrial import receptor subunit TOM40 homolog
PX11B	PEX11B	Peroxisomal membrane protein 11B
ACL6A	ACTL6A	Actin-like protein 6A
MOC2A	MOCS2	Molybdopterin synthase sulfur carrier subunit
CYB	MT-CYB	Cytochrome b
CYB5	CYB5A	Cytochrome b5
ADH1B	ADH1B	All-trans-retinol dehydrogenase [NAD(+)] ADH1B
ADH1G	ADH1C	Alcohol dehydrogenase 1C
LDHA	LDHA	L-lactate dehydrogenase A chain
AL1A1	ALDH1A1	Aldehyde dehydrogenase 1A1
DHE3	GLUD1	Glutamate dehydrogenase 1, mitochondrial
NB5R3	CYB5R3	NADH-cytochrome b5 reductase 3
GSHR	GSR	Glutathione reductase, mitochondrial
COX2	MT-CO2	Cytochrome c oxidase subunit 2
COX3	MT-CO3	Cytochrome c oxidase subunit 3
SODC	SOD1	Superoxide dismutase [Cu-Zn]
CERU	CP	Ceruloplasmin
F13A	F13A1	Coagulation factor XIII A chain
PNPH	PNP	Purine nucleoside phosphorylase
HPRT	HPRT1	Hypoxanthine-guanine phosphoribosyltransferase
AATM	GOT2	Aspartate aminotransferase, mitochondrial
EGFR	EGFR	Epidermal growth factor receptor
PGK1	PGK1	Phosphoglycerate kinase 1
KAD1	AK1	Adenylate kinase isoenzyme 1
THRB	F2	Prothrombin
C1R	C1R	Complement C1r subcomponent
HPT	HP	Haptoglobin
HPTR	HPR	Haptoglobin-related protein
FA9	F9	Coagulation factor IX
FA10	F10	Coagulation factor X
CFAD	CFD	Complement factor D
PLMN	PLG	Plasminogen
FA12	F12	Coagulation factor XII
TPA	PLAT	Tissue-type plasminogen activator
CFAB	CFB	Complement factor B
ADA	ADA	Adenosine deaminase
ATP6	MT-ATP6	ATP synthase subunit a
CAH1	CA1	Carbonic anhydrase 1
CAH2	CA2	Carbonic anhydrase 2
ASSY	ASS1	Argininosuccinate synthase
ANT3	SERPINC1	Antithrombin-III
A1AT	SERPINA1	Alpha-1-antitrypsin
AACT	SERPINA3	Alpha-1-antichymotrypsin
ANGT	AGT	Angiotensinogen
A2MG	A2M	Alpha-2-macroglobulin
CO3	C3	Complement C3
CO5	C5	Complement C5
TIMP1	TIMP1	Metalloproteinase inhibitor 1
CYTC	CST3	Cystatin-C
KNG1	KNG1	Kininogen-1
RASN	NRAS	GTPase NRas
RASH	HRAS	GTPase HRas
RASK	KRAS	GTPase KRas
LDLR	LDLR	Low-density lipoprotein receptor
PENK	PENK	Proenkephalin-A
NPY	NPY	Pro-neuropeptide Y
IGF2	IGF2	Insulin-like growth factor II
IGJ	JCHAIN	Immunoglobulin J chain
KV105	IGKV1-5	Immunoglobulin kappa variable 1-5
KV320	IGKV3-20	Immunoglobulin kappa variable 3-20
KV315	IGKV3-15	Immunoglobulin kappa variable 3-15
LV147	IGLV1-47	Immunoglobulin lambda variable 1-47
LV208	IGLV2-8	Immunoglobulin lambda variable 2-8
LV319	IGLV3-19	Immunoglobulin lambda variable 3-19
LV325	IGLV3-25	Immunoglobulin lambda variable 3-25
HV313	IGHV3-13	Immunoglobulin heavy variable 3-13
HV330	IGHV3-30	Immunoglobulin heavy variable 3-30
HV307	IGHV3-7	Immunoglobulin heavy variable 3-7
HV309	IGHV3-43D	Immunoglobulin heavy variable 3-9
IGKC	IGKC	Immunoglobulin kappa constant
IGHG1	IGHG1	Immunoglobulin heavy constant gamma 1
IGHG2	IGHG2	Immunoglobulin heavy constant gamma 2
IGHG3	IGHG3	Immunoglobulin heavy constant gamma 3
IGHG4	IGHG4	Immunoglobulin heavy constant gamma 4
IGHM	IGHM	Immunoglobulin heavy constant mu
IGHA1	IGHA1	Immunoglobulin heavy constant alpha 1
IGHA2	IGHA2	Immunoglobulin heavy constant alpha 2
IGHD	IGHD	Immunoglobulin heavy constant delta
HLAB	HLA-B	HLA class I histocompatibility antigen, B alpha chain
DRA	HLA-DRA	HLA class II histocompatibility antigen, DR alpha chain
DRB1	HLA-DRB1	HLA class II histocompatibility antigen, DRB1 beta chain
DQB1	HLA-DQB1	HLA class II histocompatibility antigen, DQ beta 1 chain
HBD	HBD	Hemoglobin subunit delta
MYG	MB	Myoglobin
CO1A1	COL1A1	Collagen alpha-1(I) chain
CO2A1	COL2A1	Collagen alpha-1(II) chain
CO3A1	COL3A1	Collagen alpha-1(III) chain
CO4A1	COL4A1	Collagen alpha-1(IV) chain
CRYAB	CRYAB	Alpha-crystallin B chain
K1C14	KRT14	Keratin, type I cytoskeletal 14
K2C6A	KRT6A	Keratin, type II cytoskeletal 6A
LMNA	LMNA	Prelamin-A/C
SPTA1	SPTA1	Spectrin alpha chain, erythrocytic 1
APOA1	APOA1	Apolipoprotein A-I
APOE	APOE	Apolipoprotein E
APOA2	APOA2	Apolipoprotein A-II
APOC1	APOC1	Apolipoprotein C-I
APOC2	APOC2	Apolipoprotein C-II
APOC3	APOC3	Apolipoprotein C-III
FIBA	FGA	Fibrinogen alpha chain
FIBB	FGB	Fibrinogen beta chain
FIBG	FGG	Fibrinogen gamma chain
MBP	MBP	Myelin basic protein
B3AT	SLC4A1	Band 3 anion transport protein
CRP	CRP	C-reactive protein
SAMP	APCS	Serum amyloid P-component
C1QA	C1QA	Complement C1q subcomponent subunit A
C1QB	C1QB	Complement C1q subcomponent subunit B
C1QC	C1QC	Complement C1q subcomponent subunit C
CO9	C9	Complement component C9
APOH	APOH	Beta-2-glycoprotein 1
A2GL	LRG1	Leucine-rich alpha-2-glycoprotein
FINC	FN1	Fibronectin
RET4	RBP4	Retinol-binding protein 4
AMBP	AMBP	Protein AMBP
A1AG1	ORM1	Alpha-1-acid glycoprotein 1
FETUA	AHSG	Alpha-2-HS-glycoprotein
TTHY	TTR	Transthyretin
ALBU	ALB	Albumin
VTDB	GC	Vitamin D-binding protein
CXCL7	PPBP	Platelet basic protein
PLF4	PF4	Platelet factor 4
TFR1	TFRC	Transferrin receptor protein 1
TRFE	TF	Serotransferrin
TRFL	LTF	Lactotransferrin
HEMO	HPX	Hemopexin
FRIL	FTL	Ferritin light chain
FRIH	FTH1	Ferritin heavy chain
MT2	MT2A	Metallothionein-2
NU1M	MT-ND1	NADH-ubiquinone oxidoreductase chain 1
NU4M	MT-ND4	NADH-ubiquinone oxidoreductase chain 4
NU6M	MT-ND6	NADH-ubiquinone oxidoreductase chain 6
ANGI	ANG	Angiogenin
KLKB1	KLKB1	Plasma kallikrein
SLPI	SLPI	Antileukoproteinase
C4BPA	C4BPA	C4b-binding protein alpha chain
VTNC	VTN	Vitronectin
CATA	CAT	Catalase
GBA1	GBA1	Lysosomal acid glucosylceramidase
FUCO	FUCA1	Tissue alpha-L-fucosidase
ALDOA	ALDOA	Fructose-bisphosphate aldolase A
CYTB	CSTB	Cystatin-B
ANXA1	ANXA1	Annexin A1
APOB	APOB	Apolipoprotein B-100
SODM	SOD2	Superoxide dismutase [Mn], mitochondrial
OAT	OAT	Ornithine aminotransferase, mitochondrial
HRG	HRG	Histidine-rich glycoprotein
THY1	THY1	Thy-1 membrane glycoprotein
A1BG	A1BG	Alpha-1B-glycoprotein
HG2A	CD74	HLA class II histocompatibility antigen gamma chain
K2C6B	KRT6B	Keratin, type II cytoskeletal 6B
K2C1	KRT1	Keratin, type II cytoskeletal 1
S100B	S100B	Protein S100-B
VWF	VWF	von Willebrand factor
SHBG	SHBG	Sex hormone-binding globulin
TBB4A	TUBB4A	Tubulin beta-4A chain
G3P	GAPDH	Glyceraldehyde-3-phosphate dehydrogenase
ARLY	ASL	Argininosuccinate lyase
HLAA	HLA-A	HLA class I histocompatibility antigen, A alpha chain
DPB1	HLA-DPB1	HLA class II histocompatibility antigen, DP beta 1 chain
CPNS1	CAPNS1	Calpain small subunit 1
HSPB1	HSPB1	Heat shock protein beta-1
CY24B	CYBB	Cytochrome b-245 heavy chain
RPN1	RPN1	Dolichyl-diphosphooligosaccharide--protein glycosyltransferase subunit 1
RPN2	RPN2	Dolichyl-diphosphooligosaccharide--protein glycosyltransferase subunit 2
GNAI2	GNAI2	Guanine nucleotide-binding protein G(i) subunit alpha-2
H2A1B	H2AC25	Histone H2A type 1-B/E
AT1A1	ATP1A1	Sodium/potassium-transporting ATPase subunit alpha-1
AT1B1	ATP1B1	Sodium/potassium-transporting ATPase subunit beta-1
SCG1	CHGB	Secretogranin-1
ALDOB	ALDOB	Fructose-bisphosphate aldolase B
A4	APP	Amyloid-beta precursor protein
ARGI1	ARG1	Arginase-1
APOD	APOD	Apolipoprotein D
ALDH2	ALDH2	Aldehyde dehydrogenase, mitochondrial
CP17A	CYP17A1	Steroid 17-alpha-hydroxylase/17,20 lyase
ITB2	ITGB2	Integrin beta-2
CP11A	CYP11A1	Cholesterol side-chain cleavage enzyme, mitochondrial
S10A8	S100A8	Protein S100-A8
HMGN1	HMGN1	Non-histone chromosomal protein HMG-14
ADT2	SLC25A5	ADP/ATP translocase 2
IPSP	SERPINA5	Plasma serine protease inhibitor
IC1	SERPING1	Plasma protease C1 inhibitor
CFAI	CFI	Complement factor I
F13B	F13B	Coagulation factor XIII B chain
ISG15	ISG15	Ubiquitin-like protein ISG15
PERM	MPO	Myeloperoxidase
PCCA	PCCA	Propionyl-CoA carboxylase alpha chain, mitochondrial
PCCB	PCCB	Propionyl-CoA carboxylase beta chain, mitochondrial
PPBT	ALPL	Alkaline phosphatase, tissue-nonspecific isozyme
IF2A	EIF2S1	Eukaryotic translation initiation factor 2 subunit 1
HMGN2	HMGN2	Non-histone chromosomal protein HMG-17
ICAM1	ICAM1	Intercellular adhesion molecule 1
RLA2	RPLP2	Large ribosomal subunit protein P2
RLA0	RPLP0	Large ribosomal subunit protein uL10
FABPH	FABP3	Fatty acid-binding protein, heart
TETN	CLEC3B	Tetranectin
LA	SSB	Lupus La protein
THBG	SERPINA7	Thyroxine-binding globulin
HEP2	SERPIND1	Heparin cofactor 2
ITB1	ITGB1	Integrin beta-1
K1C18	KRT18	Keratin, type I cytoskeletal 18
K2C8	KRT8	Keratin, type II cytoskeletal 8
CO5A2	COL5A2	Collagen alpha-2(V) chain
DCUP	UROD	Uroporphyrinogen decarboxylase
INSR	INSR	Insulin receptor
AGAL	GLA	Alpha-galactosidase A
KV401	IGKV4-1	Immunoglobulin kappa variable 4-1
GELS	GSN	Gelsolin
PTMA	PTMA	Prothymosin alpha
ATPB	ATP5F1B	ATP synthase subunit beta, mitochondrial
CO2	C2	Complement C2
S10A9	S100A9	Protein S100-A9
S10A6	S100A6	Protein S100-A6
APOA4	APOA4	Apolipoprotein A-IV
IF4E	EIF4E	Eukaryotic translation initiation factor 4E
KCRM	CKM	Creatine kinase M-type
ENOA	ENO1	Alpha-enolase
PYGL	PYGL	Glycogen phosphorylase, liver form
G6PI	GPI	Glucose-6-phosphate isomerase
NPM	NPM1	Nucleophosmin
TPM3	TPM3	Tropomyosin alpha-3 chain
ITAV	ITGAV	Integrin alpha-V
HEXA	HEXA	Beta-hexosaminidase subunit alpha
GDN	SERPINE2	Glia-derived nexin
HYEP	EPHX1	Epoxide hydrolase 1
TY3H	TH	Tyrosine 3-monooxygenase
ACBP	DBI	Acyl-CoA-binding protein
FABPL	FABP1	Fatty acid-binding protein, liver
LDHB	LDHB	L-lactate dehydrogenase B chain
NFL	NEFL	Neurofilament light polypeptide
NFM	NEFM	Neurofilament medium polypeptide
GPX1	GPX1	Glutathione peroxidase 1
PROS	PROS1	Vitamin K-dependent protein S
PDIA1	P4HB	Protein disulfide-isomerase
H10	H1-0	Histone H1.0
ACYP1	ACYP1	Acylphosphatase-1
ADH1A	ADH1A	Alcohol dehydrogenase 1A
CATD	CTSD	Cathepsin D
ANXA2	ANXA2	Annexin A2
CO8A	C8A	Complement component C8 alpha chain
CO8B	C8B	Complement component C8 beta chain
CO8G	C8G	Complement component C8 gamma chain
CAN1	CAPN1	Calpain-1 catalytic subunit
TBB5	TUBB	Tubulin beta chain
CAH3	CA3	Carbonic anhydrase 3
TRY2	PRSS2	Trypsin-2
PGS2	DCN	Decorin
SAP	PSAP	Prosaposin
HEXB	HEXB	Beta-hexosaminidase subunit beta
CATL1	CTSL	Procathepsin L
PROF1	PFN1	Profilin-1
PMGE	BPGM	Bisphosphoglycerate mutase
APT	APRT	Adenine phosphoribosyltransferase
SYEP	EPRS1	Bifunctional glutamate/proline--tRNA ligase
CATB	CTSB	Cathepsin B
HS90A	HSP90AA1	Heat shock protein HSP 90-alpha
GALT	GALT	Galactose-1-phosphate uridylyltransferase
HNRPC	HNRNPC	Heterogeneous nuclear ribonucleoproteins C1/C2
QCR6	UQCRH	Cytochrome b-c1 complex subunit 6, mitochondrial
LAMB1	LAMB1	Laminin subunit beta-1
YES	YES1	Tyrosine-protein kinase Yes
LYN	LYN	Tyrosine-protein kinase Lyn
TPM2	TPM2	Tropomyosin beta chain
FUMH	FH	Fumarate hydratase, mitochondrial
TSP1	THBS1	Thrombospondin-1
RNAS1	RNASE1	Ribonuclease pancreatic
CO1A2	COL1A2	Collagen alpha-2(I) chain
ANXA6	ANXA6	Annexin A6
TNR16	NGFR	Tumor necrosis factor receptor superfamily member 16
DAF	CD55	Complement decay-accelerating factor
MDR1	ABCB1	ATP-dependent translocase ABCB1
CBG	SERPINA6	Corticosteroid-binding globulin
4F2	SLC3A2	Amino acid transporter heavy chain SLC3A2
BGLR	GUSB	Beta-glucuronidase
PFKAM	PFKM	ATP-dependent 6-phosphofructokinase, muscle type
HS90B	HSP90AB1	Heat shock protein HSP 90-beta
SRPRA	SRPRA	Signal recognition particle receptor subunit alpha
ELNE	ELANE	Neutrophil elastase
SYPH	SYP	Synaptophysin
GSTA1	GSTA1	Glutathione S-transferase A1
SODE	SOD3	Extracellular superoxide dismutase [Cu-Zn]
CATG	CTSG	Cathepsin G
ADH4	ADH4	All-trans-retinol dehydrogenase [NAD(+)] ADH4
HEM3	HMBS	Porphobilinogen deaminase
MGP	MGP	Matrix Gla protein
ITA2B	ITGA2B	Integrin alpha-IIb
ODPA	PDHA1	Pyruvate dehydrogenase E1 component subunit alpha, somatic form, mitochondrial
CD14	CD14	Monocyte differentiation antigen CD14
CO4A2	COL4A2	Collagen alpha-2(IV) chain
CY1	CYC1	Cytochrome c1, heme protein, mitochondrial
PTPRC	PTPRC	Receptor-type tyrosine-protein phosphatase C
RU2B	SNRPB2	U2 small nuclear ribonucleoprotein B''
MYL3	MYL3	Myosin light chain 3
CFAH	CFH	Complement factor H
RU17	SNRNP70	U1 small nuclear ribonucleoprotein 70 kDa
HCK	HCK	Tyrosine-protein kinase HCK
FCG3A	FCGR3A	Low affinity immunoglobulin gamma Fc region receptor III-A
ITA5	ITGA5	Integrin alpha-5
NFIC	NFIC	Nuclear factor 1 C-type
VIME	VIM	Vimentin
CP21A	CYP21A2	Steroid 21-hydroxylase
A2AP	SERPINF2	Alpha-2-antiplasmin
RS17	RPS17	Small ribosomal subunit protein eS17
GNAI3	GNAI3	Guanine nucleotide-binding protein G(i) subunit alpha-3
ANXA5	ANXA5	Annexin A5
K1C16	KRT16	Keratin, type I cytoskeletal 16
RSSA	RPSA	Small ribosomal subunit protein uS2
CD63	CD63	CD63 antigen
RM03	MRPL3	Large ribosomal subunit protein uL3m
SNRPA	SNRPA	U1 small nuclear ribonucleoprotein A
FGF2	FGF2	Fibroblast growth factor 2
ENOG	ENO2	Gamma-enolase
HBAT	HBQ1	Hemoglobin subunit theta-1
THIK	ACAA1	3-ketoacyl-CoA thiolase, peroxisomal
SRP19	SRP19	Signal recognition particle 19 kDa protein
DOPO	DBH	Dopamine beta-hydroxylase
GSTA2	GSTA2	Glutathione S-transferase A2
GSTP1	GSTP1	Glutathione S-transferase P
RU1C	SNRPC	U1 small nuclear ribonucleoprotein C
LEG1	LGALS1	Galectin-1
DHPR	QDPR	Dihydropteridine reductase
HMGB1	HMGB1	High mobility group protein B1
RET1	RBP1	Retinol-binding protein 1
F16P1	FBP1	Fructose-1,6-bisphosphatase 1
GNAO	GNAO1	Guanine nucleotide-binding protein G(o) subunit alpha
SPRC	SPARC	SPARC
GSTM1	GSTM1	Glutathione S-transferase Mu 1
TPM1	TPM1	Tropomyosin alpha-1 chain
CLCA	CLTA	Clathrin light chain A
CLCB	CLTB	Clathrin light chain B
ANXA4	ANXA4	Annexin A4
CN37	CNP	2',3'-cyclic-nucleotide 3'-phosphodiesterase
PGFRB	PDGFRB	Platelet-derived growth factor receptor beta
DLDH	DLD	Dihydrolipoyl dehydrogenase, mitochondrial
ROA1	HNRNPA1	Heterogeneous nuclear ribonucleoprotein A1
RU2A	SNRPA1	U2 small nuclear ribonucleoprotein A'
CATH	CTSH	Pro-cathepsin H
COX6C	COX6C	Cytochrome c oxidase subunit 6C
C1S	C1S	Complement C1s subcomponent
PARP1	PARP1	Poly [ADP-ribose] polymerase 1
IFIT2	IFIT2	Interferon-induced protein with tetratricopeptide repeats 2
IFIT1	IFIT1	Interferon-induced protein with tetratricopeptide repeats 1
UCHL1	UCHL1	Ubiquitin carboxyl-terminal hydrolase isozyme L1
LKHA4	LTA4H	Leukotriene A-4 hydrolase
ALDOC	ALDOC	Fructose-bisphosphate aldolase C
CO4A	C4A	Complement C4-A
CO4B	C4B	Complement C4-B
H2AV	H2AZ1	Histone H2A.Z
H2A1D	H2AC11	Histone H2A type 1
CISD3	CISD3	CDGSH iron-sulfur domain-containing protein 3, mitochondrial
GST2	GSTT2	Glutathione S-transferase theta-2
POTEJ	POTEJ	POTE ankyrin domain family member J
LIMS3	LIMS3	LIM and senescent cell antigen-like-containing domain protein 3
SAA1	SAA1	Serum amyloid A-1 protein
HS71A	HSPA1A	Heat shock 70 kDa protein 1A
IGA2		Immunoglobulin alpha-2 heavy chain
IGD		Immunoglobulin delta heavy chain
IGG1		Immunoglobulin gamma-1 heavy chain
IGK		Immunoglobulin kappa light chain
IGLC2	IGLC2	Immunoglobulin lambda constant 2
CALM1	CALM1	Calmodulin-1
ADX	FDX1	Adrenodoxin, mitochondrial
RO60	RO60	RNA-binding protein RO60
LYAG	GAA	Lysosomal alpha-glucosidase
RRAS	RRAS	Ras-related protein R-Ras
ARAF	ARAF	Serine/threonine-protein kinase A-Raf
H14	H1-4	Histone H1.4
ODP2	DLAT	Dihydrolipoyllysine-residue acetyltransferase component of pyruvate dehydrogenase complex, mitochondrial
THIO	TXN	Thioredoxin
COX5B	COX5B	Cytochrome c oxidase subunit 5B, mitochondrial
PPGB	CTSA	Lysosomal protective protein
MGST1	MGST1	Microsomal glutathione S-transferase 1
TAU	MAPT	Microtubule-associated protein tau
CO7	C7	Complement component C7
KAP0	PRKAR1A	cAMP-dependent protein kinase type I-alpha regulatory subunit
CMGA	CHGA	Chromogranin-A
HEM4	UROS	Uroporphyrinogen-III synthase
ESTD	ESD	S-formylglutathione hydrolase
CH60	HSPD1	60 kDa heat shock protein, mitochondrial
CLUS	CLU	Clusterin
BIP	HSPA5	Endoplasmic reticulum chaperone BiP
LAMC1	LAMC1	Laminin subunit gamma-1
PNMT	PNMT	Phenylethanolamine N-methyltransferase
PPAL	ACP2	Lysosomal acid phosphatase
MTAP2	MAP2	Microtubule-associated protein 2
HSP7C	HSPA8	Heat shock cognate 71 kDa protein
GTR1	SLC2A1	Solute carrier family 2, facilitated glucose transporter member 1
EPB41	EPB41	Protein 4.1
UMPS	UMPS	Uridine 5'-monophosphate synthase
ODPB	PDHB	Pyruvate dehydrogenase E1 component subunit beta, mitochondrial
ODB2	DBT	Lipoamide acyltransferase component of branched-chain alpha-keto acid dehydrogenase complex, mitochondrial
VP4		Outer capsid protein VP4
ITAM	ITGAM	Integrin alpha-M
PYGB	PYGB	Glycogen phosphorylase, brain form
PYGM	PYGM	Glycogen phosphorylase, muscle form
RALA	RALA	Ras-related protein Ral-A
RALB	RALB	Ras-related protein Ral-B
BCR	BCR	Breakpoint cluster region protein
SPTB1	SPTB	Spectrin beta chain, erythrocytic
LAMP1	LAMP1	Lysosome-associated membrane glycoprotein 1
ACADM	ACADM	Medium-chain specific acyl-CoA dehydrogenase, mitochondrial
TOP1	TOP1	DNA topoisomerase 1
G6PD	G6PD	Glucose-6-phosphate 1-dehydrogenase
UBL4A	UBL4A	Ubiquitin-like protein 4A
PYC	PC	Pyruvate carboxylase, mitochondrial
DMD	DMD	Dystrophin
C1TC	MTHFD1	C-1-tetrahydrofolate synthase, cytoplasmic
MPRI	IGF2R	Cation-independent mannose-6-phosphate receptor
ADHX	ADH5	Alcohol dehydrogenase class-3
CDK4	CDK4	Cyclin-dependent kinase 4
PRPS2	PRPS2	Ribose-phosphate pyrophosphokinase 2
PABP1	PABPC1	Polyadenylate-binding protein 1
PCNA	PCNA	Proliferating cell nuclear antigen
NFH	NEFH	Neurofilament heavy polypeptide
HARS1	HARS1	Histidine--tRNA ligase, cytoplasmic
COBA1	COL11A1	Collagen alpha-1(XI) chain
CO6A1	COL6A1	Collagen alpha-1(VI) chain
CO6A2	COL6A2	Collagen alpha-2(VI) chain
CO6A3	COL6A3	Collagen alpha-3(VI) chain
ADT1	SLC25A4	ADP/ATP translocase 1
ADT3	SLC25A6	ADP/ATP translocase 3
IMDH2	IMPDH2	Inosine-5'-monophosphate dehydrogenase 2
TPR	TPR	Nucleoprotein TPR
KCRB	CKB	Creatine kinase B-type
FCG2A	FCGR2A	Low affinity immunoglobulin gamma Fc region receptor II-a
ANXA3	ANXA3	Annexin A3
KCRU	CKMT1A	Creatine kinase U-type, mitochondrial
ODBA	BCKDHA	2-oxoisovalerate dehydrogenase subunit alpha, mitochondrial
ACTN1	ACTN1	Alpha-actinin-1
CADH1	CDH1	Cadherin-1
SRC	SRC	Proto-oncogene tyrosine-protein kinase Src
PEPD	PEPD	Xaa-Pro dipeptidase
XRCC6	XRCC6	X-ray repair cross-complementing protein 6
XRCC5	XRCC5	X-ray repair cross-complementing protein 5
UNG	UNG	Uracil-DNA glycosylase
COX41	COX4I1	Cytochrome c oxidase subunit 4 isoform 1, mitochondrial
IFM1	IFITM1	Interferon-induced transmembrane protein 1
HEM1	ALAS1	5-aminolevulinate synthase, non-specific, mitochondrial
GILT	IFI30	Gamma-interferon-inducible lysosomal thiol reductase
LAMP2	LAMP2	Lysosome-associated membrane glycoprotein 2
RINI	RNH1	Ribonuclease inhibitor
SCG2	SCG2	Secretogranin-2
NCAM1	NCAM1	Neural cell adhesion molecule 1
CSPG2	VCAN	Versican core protein
EF2	EEF2	Elongation factor 2
K1C10	KRT10	Keratin, type I cytoskeletal 10
K1C13	KRT13	Keratin, type I cytoskeletal 13
K2C5	KRT5	Keratin, type II cytoskeletal 5
PDIA4	PDIA4	Protein disulfide-isomerase A4
CO6	C6	Complement component C6
P4HA1	P4HA1	Prolyl 4-hydroxylase subunit alpha-1
TCTP	TPT1	Translationally-controlled tumor protein
HEM2	ALAD	Delta-aminolevulinic acid dehydratase
PLSL	LCP1	Plastin-2
PLST	PLS3	Plastin-3
ACPH	APEH	Acylamino-acid-releasing enzyme
ETFA	ETFA	Electron transfer flavoprotein subunit alpha, mitochondrial
GYS1	GYS1	Glycogen [starch] synthase, muscle
KAP2	PRKAR2A	cAMP-dependent protein kinase type II-alpha regulatory subunit
ENOB	ENO3	Beta-enolase
T2FB	GTF2F2	General transcription factor IIF subunit 2
CD59	CD59	CD59 glycoprotein
GFAP	GFAP	Glial fibrillary acidic protein
MIF	MIF	Macrophage migration inhibitory factor
FOLR2	FOLR2	Folate receptor beta
CD99	CD99	CD99 antigen
GLU2B	PRKCSH	Glucosidase 2 subunit beta
HCLS1	HCLS1	Hematopoietic lineage cell-specific protein
FPPS	FDPS	Farnesyl pyrophosphate synthase
POLG		Genome polyprotein
CBPM	CPM	Carboxypeptidase M
CX7A2	COX7A2	Cytochrome c oxidase subunit 7A2, mitochondrial
NID1	NID1	Nidogen-1
AK1A1	AKR1A1	Aldo-keto reductase family 1 member A1
PA2GA	PLA2G2A	Phospholipase A2, membrane associated
KPYM	PKM	Pyruvate kinase PKM
ACYP2	ACYP2	Acylphosphatase-2
ENPL	HSP90B1	Endoplasmin
MYL6B	MYL6B	Myosin light chain 6B
GLUT4	SLC2A4	Solute carrier family 2, facilitated glucose transporter member 4
RSMB	SNRPB	Small nuclear ribonucleoprotein-associated proteins B and B'
IDE	IDE	Insulin-degrading enzyme
MMP9	MMP9	Matrix metalloproteinase-9
CX6B1	COX6B1	Cytochrome c oxidase subunit 6B1
HNRPL	HNRNPL	Heterogeneous nuclear ribonucleoprotein L
SYDC	DARS1	Aspartate--tRNA ligase, cytoplasmic
PLAK	JUP	Junction plakoglobin
QCR7	UQCRB	Cytochrome b-c1 complex subunit 7
CBPB1	CPB1	Carboxypeptidase B
CBPA3	CPA3	Mast cell carboxypeptidase A
FABP4	FABP4	Fatty acid-binding protein, adipocyte
GLNA	GLUL	Glutamine synthetase
ALDR	AKR1B1	Aldo-keto reductase family 1 member B1
AMPN	ANPEP	Aminopeptidase N
PVR	PVR	Poliovirus receptor
RAC2	RAC2	Ras-related C3 botulinum toxin substrate 2
CBPN	CPN1	Carboxypeptidase N catalytic chain
ERF3A	GSPT1	Eukaryotic peptide chain release factor GTP-binding subunit ERF3A
INGR1	IFNGR1	Interferon gamma receptor 1
ARSA	ARSA	Arylsulfatase A
B4GT1	B4GALT1	Beta-1,4-galactosyltransferase 1
EZRI	EZR	Ezrin
UCHL3	UCHL3	Ubiquitin carboxyl-terminal hydrolase isozyme L3
PGDH	HPGD	15-hydroxyprostaglandin dehydrogenase [NAD(+)]
VAV	VAV1	Proto-oncogene vav
ELN	ELN	Elastin
MCP	CD46	Membrane cofactor protein
NDKA	NME1	Nucleoside diphosphate kinase A
C11B1	CYP11B1	Cytochrome P450 11B1, mitochondrial
NQO1	NQO1	NAD(P)H dehydrogenase [quinone] 1
GNS	GNS	N-acetylglucosamine-6-sulfatase
ARSB	ARSB	Arylsulfatase B
RS2	RPS2	Small ribosomal subunit protein uS5
DESP	DSP	Desmoplakin
RFA2	RPA2	Replication protein A 32 kDa subunit
COX7C	COX7C	Cytochrome c oxidase subunit 7C, mitochondrial
TIMP2	TIMP2	Metalloproteinase inhibitor 2
CD44	CD44	CD44 antigen
NQO2	NQO2	Ribosyldihydronicotinamide dehydrogenase [quinone]
PGCA	ACAN	Aggrecan core protein
CBR1	CBR1	Carbonyl reductase [NADPH] 1
ANK1	ANK1	Ankyrin-1
ACADS	ACADS	Short-chain specific acyl-CoA dehydrogenase, mitochondrial
CREB1	CREB1	Cyclic AMP-responsive element-binding protein 1
BGAL	GLB1	Beta-galactosidase
PECA1	PECAM1	Platelet endothelial cell adhesion molecule
PP2BB	PPP3CB	Serine/threonine-protein phosphatase 2B catalytic subunit beta isoform
NCK1	NCK1	Cytoplasmic protein NCK1
H15	H1-5	Histone H1.5
NCPR	POR	NADPH--cytochrome P450 reductase
DPEP1	DPEP1	Dipeptidase 1
EPB42	EPB42	Protein 4.2
MGMT	MGMT	Methylated-DNA--protein-cysteine methyltransferase
AT2A2	ATP2A2	Sarcoplasmic/endoplasmic reticulum calcium ATPase 2
CD36	CD36	Platelet glycoprotein 4
CBPE	CPE	Carboxypeptidase E
PLCG2	PLCG2	1-phosphatidylinositol 4,5-bisphosphate phosphodiesterase gamma-2
FAAA	FAH	Fumarylacetoacetase
STMN1	STMN1	Stathmin
NAGAB	NAGA	Alpha-N-acetylgalactosaminidase
TMM11	TMEM11	Transmembrane protein 11, mitochondrial
AATC	GOT1	Aspartate aminotransferase, cytoplasmic
KPCA	PRKCA	Protein kinase C alpha type
ITA2	ITGA2	Integrin alpha-2
CXA1	GJA1	Gap junction alpha-1 protein
ASM	SMPD1	Sphingomyelin phosphodiesterase
UBF1	UBTF	Nucleolar transcription factor 1
KCRS	CKMT2	Creatine kinase S-type, mitochondrial
NDUB7	NDUFB7	NADH dehydrogenase [ubiquinone] 1 beta subcomplex subunit 7
KAPCA	PRKACA	cAMP-dependent protein kinase catalytic subunit alpha
CAN2	CAPN2	Calpain-2 catalytic subunit
DESM	DES	Desmin
CEBPB	CEBPB	CCAAT/enhancer-binding protein beta
PYRG1	CTPS1	CTP synthase 1
EGLN	ENG	Endoglin
DDX5	DDX5	Probable ATP-dependent RNA helicase DDX5
PFKAL	PFKL	ATP-dependent 6-phosphofructokinase, liver type
SAP3	GM2A	Ganglioside GM2 activator
LEG3	LGALS3	Galectin-3
IBP3	IGFBP3	Insulin-like growth factor-binding protein 3
PRS6A	PSMC3	26S proteasome regulatory subunit 6A
TCPA	TCP1	T-complex protein 1 subunit alpha
PTN1	PTPN1	Tyrosine-protein phosphatase non-receptor type 1
RL35A	RPL35A	Large ribosomal subunit protein eL33
ARF4	ARF4	ADP-ribosylation factor 4
RL7	RPL7	Large ribosomal subunit protein uL30
VINC	VCL	Vinculin
LBP	LBP	Lipopolysaccharide-binding protein
SON	SON	Protein SON
RL17	RPL17	Large ribosomal subunit protein uL22
PGAM1	PGAM1	Phosphoglycerate mutase 1
RCC1	RCC1	Regulator of chromosome condensation
ATP5J	ATP5PF	ATP synthase-coupling factor 6, mitochondrial
K2C4	KRT4	Keratin, type II cytoskeletal 4
AMD	PAM	Peptidyl-glycine alpha-amidating monooxygenase
CADH2	CDH2	Cadherin-2
GNAZ	GNAZ	Guanine nucleotide-binding protein G(z) subunit alpha
C11B2	CYP11B2	Cytochrome P450 11B2, mitochondrial
PLCG1	PLCG1	1-phosphatidylinositol 4,5-bisphosphate phosphodiesterase gamma-1
LFA3	CD58	Lymphocyte function-associated antigen 3
VCAM1	VCAM1	Vascular cell adhesion protein 1
NUCL	NCL	Nucleolin
HXK1	HK1	Hexokinase-1
RPB3	POLR2C	DNA-directed RNA polymerase II subunit RPB3
NDUV2	NDUFV2	NADH dehydrogenase [ubiquinone] flavoprotein 2, mitochondrial
RO52	TRIM21	E3 ubiquitin-protein ligase TRIM21
E2AK2	EIF2AK2	Interferon-induced, double-stranded RNA-activated protein kinase
SPEE	SRM	Spermidine synthase
A1AG2	ORM2	Alpha-1-acid glycoprotein 2
CSK22	CSNK2A2	Casein kinase II subunit alpha'
ITIH2	ITIH2	Inter-alpha-trypsin inhibitor heavy chain H2
ITIH1	ITIH1	Inter-alpha-trypsin inhibitor heavy chain H1
NFKB1	NFKB1	Nuclear factor NF-kappa-B p105 subunit
TYPH	TYMP	Thymidine phosphorylase
AT2B1	ATP2B1	Plasma membrane calcium-transporting ATPase 1
DPA1	HLA-DPA1	HLA class II histocompatibility antigen, DP alpha 1 chain
IF2B	EIF2S2	Eukaryotic translation initiation factor 2 subunit 2
ANXA7	ANXA7	Annexin A7
TRYB1	TPSAB1	Tryptase beta-2
BTF3	BTF3	Transcription factor BTF3
AL5AP	ALOX5AP	Arachidonate 5-lipoxygenase-activating protein
RAB3A	RAB3A	Ras-related protein Rab-3A
RAB4A	RAB4A	Ras-related protein Rab-4A
RAB5A	RAB5A	Ras-related protein Rab-5A
RAB6A	RAB6A	Ras-related protein Rab-6A
MX1	MX1	Interferon-induced GTP-binding protein Mx1
PSB1	PSMB1	Proteasome subunit beta type-1
MPRD	M6PR	Cation-dependent mannose-6-phosphate receptor
COX5A	COX5A	Cytochrome c oxidase subunit 5A, mitochondrial
LMNB1	LMNB1	Lamin-B1
DDC	DDC	Aromatic-L-amino-acid decarboxylase
PZP	PZP	Pregnancy zone protein
MIME	OGN	Mimecan
ICAL	CAST	Calpastatin
CP3A5	CYP3A5	Cytochrome P450 3A5
IMDH1	IMPDH1	Inosine-5'-monophosphate dehydrogenase 1
C4BPB	C4BPB	C4b-binding protein beta chain
CO5A1	COL5A1	Collagen alpha-1(V) chain
ASPG	AGA	N(4)-(beta-N-acetylglucosaminyl)-L-asparaginase
PTMS	PTMS	Parathymosin
CD11B	CDK11B	Cyclin-dependent kinase 11B
GSTM3	GSTM3	Glutathione S-transferase Mu 3
VATB2	ATP6V1B2	V-type proton ATPase subunit B, brain isoform
VATC1	ATP6V1C1	V-type proton ATPase subunit C 1
CSRP1	CSRP1	Cysteine and glycine-rich protein 1
FLNA	FLNA	Filamin-A
NF1	NF1	Neurofibromin
AOFA	MAOA	Amine oxidase [flavin-containing] A
ACOHC	ACO1	Cytoplasmic aconitate hydratase
SYT1	SYT1	Synaptotagmin-1
5NTD	NT5E	5'-nucleotidase
GPDA	GPD1	Glycerol-3-phosphate dehydrogenase [NAD(+)], cytoplasmic
MK	MDK	Midkine
MSRE	MSR1	Macrophage scavenger receptor types I and II
VDAC1	VDAC1	Voltage-dependent anion-selective channel protein 1
PGS1	BGN	Biglycan
SDHB	SDHB	Succinate dehydrogenase [ubiquinone] iron-sulfur subunit, mitochondrial
CD9	CD9	CD9 antigen
ODBB	BCKDHB	2-oxoisovalerate dehydrogenase subunit beta, mitochondrial
COMT	COMT	Catechol O-methyltransferase
TGM2	TGM2	Protein-glutamine gamma-glutamyltransferase 2
MUTA	MMUT	Methylmalonyl-CoA mutase, mitochondrial
OSBP1	OSBP	Oxysterol-binding protein 1
PIMT	PCMT1	Protein-L-isoaspartate(D-aspartate) O-methyltransferase
FBRL	FBL	rRNA 2'-O-methyltransferase fibrillarin
PUR2	GART	Trifunctional purine biosynthetic protein adenosine-3
TENX	TNXB	Tenascin-X
PUR6	PAICS	Bifunctional phosphoribosylaminoimidazole carboxylase/phosphoribosylaminoimidazole succinocarboxamide synthetase
SCP2	SCP2	Sterol carrier protein 2
UBA1	UBA1	Ubiquitin-like modifier-activating enzyme 1
GPX3	GPX3	Glutathione peroxidase 3
NDKB	NME2	Nucleoside diphosphate kinase B
ENPP1	ENPP1	Ectonucleotide pyrophosphatase/phosphodiesterase family member 1
ADRO	FDXR	NADPH:adrenodoxin oxidoreductase, mitochondrial
ROA2	HNRNPA2B1	Heterogeneous nuclear ribonucleoproteins A2/B1
CALB2	CALB2	Calretinin
KAPCB	PRKACB	cAMP-dependent protein kinase catalytic subunit beta
QCR2	UQCRC2	Cytochrome b-c1 complex subunit 2, mitochondrial
CAH4	CA4	Carbonic anhydrase 4
AAAD	AADAC	Arylacetamide deacetylase
CPN2	CPN2	Carboxypeptidase N subunit 2
HEMH	FECH	Ferrochelatase, mitochondrial
MRC1	MRC1	Macrophage mannose receptor 1
HV102	IGHV1-2	Immunoglobulin heavy variable 1-2
EST1	CES1	Liver carboxylesterase 1
FBLN1	FBLN1	Fibulin-1
TCEA1	TCEA1	Transcription elongation factor A protein 1
ITA6	ITGA6	Integrin alpha-6
SFPQ	SFPQ	Splicing factor, proline- and glutamine-rich
TBG1	TUBG1	Tubulin gamma-1 chain
PPIB	PPIB	Peptidyl-prolyl cis-trans isomerase B
MAOM	ME2	NAD-dependent malic enzyme, mitochondrial
SYWC	WARS1	Tryptophan--tRNA ligase, cytoplasmic
RS3	RPS3	Small ribosomal subunit protein uS3
GCSH	GCSH	Glycine cleavage system H protein, mitochondrial
PTPRE	PTPRE	Receptor-type tyrosine-protein phosphatase epsilon
PTPRG	PTPRG	Receptor-type tyrosine-protein phosphatase gamma
SP100	SP100	Nuclear autoantigen Sp-100
SAHH	AHCY	Adenosylhomocysteinase
H2B1O	H2BC17	Histone H2B type 1-O
COF1	CFL1	Cofilin-1
IF4B	EIF4B	Eukaryotic translation initiation factor 4B
AT2B4	ATP2B4	Plasma membrane calcium-transporting ATPase 4
CPT2	CPT2	Carnitine O-palmitoyltransferase 2, mitochondrial
KTHY	DTYMK	Thymidylate kinase
RIR1	RRM1	Ribonucleoside-diphosphate reductase large subunit
CMA1	CMA1	Chymase
LAMA2	LAMA2	Laminin subunit alpha-2
ALAT1	GPT	Alanine aminotransferase 1
COX7B	COX7B	Cytochrome c oxidase subunit 7B, mitochondrial
RAE1	CHM	Rab proteins geranylgeranyltransferase component A 1
COT2	NR2F2	COUP transcription factor 2
EF1B	EEF1B2	Elongation factor 1-beta
AT5F1	ATP5PB	ATP synthase F(0) complex subunit B1, mitochondrial
THAS	TBXAS1	Thromboxane-A synthase
IBP5	IGFBP5	Insulin-like growth factor-binding protein 5
PPAC	ACP1	Low molecular weight phosphotyrosine protein phosphatase
THIL	ACAT1	Acetyl-CoA acetyltransferase, mitochondrial
TENA	TNC	Tenascin
MYL9	MYL9	Myosin regulatory light polypeptide 9
RPB1	POLR2A	DNA-directed RNA polymerase II subunit RPB1
ARBK1	GRK2	Beta-adrenergic receptor kinase 1
MYP0	MPZ	Myelin protein P0
ZA2G	AZGP1	Zinc-alpha-2-glycoprotein
THTM	MPST	3-mercaptopyruvate sulfurtransferase
RS12	RPS12	Small ribosomal subunit protein eS12
BRD2	BRD2	Bromodomain-containing protein 2
TNR6	FAS	Tumor necrosis factor receptor superfamily member 6
DNJB1	DNAJB1	DnaJ homolog subfamily B member 1
DNJB2	DNAJB2	DnaJ homolog subfamily B member 2
ATPA	ATP5F1A	ATP synthase subunit alpha, mitochondrial
MT3	MT3	Metallothionein-3
CATS	CTSS	Cathepsin S
PSA1	PSMA1	Proteasome subunit alpha type-1
PSA2	PSMA2	Proteasome subunit alpha type-2
PSA3	PSMA3	Proteasome subunit alpha type-3
PSA4	PSMA4	Proteasome subunit alpha type-4
CO5A3	COL5A3	Collagen alpha-3(V) chain
IKBA	NFKBIA	NF-kappa-B inhibitor alpha
ITA3	ITGA3	Integrin alpha-3
MOES	MSN	Moesin
DDX6	DDX6	Probable ATP-dependent RNA helicase DDX6
DNMT1	DNMT1	DNA (cytosine-5)-methyltransferase 1
U2AF2	U2AF2	Splicing factor U2AF 65 kDa subunit
RL13	RPL13	Large ribosomal subunit protein eL13
3BHS2	HSD3B2	3 beta-hydroxysteroid dehydrogenase/Delta 5-->4-isomerase type 2
IVD	IVD	Isovaleryl-CoA dehydrogenase, mitochondrial
S10A4	S100A4	Protein S100-A4
MGAT1	MGAT1	Alpha-1,3-mannosyl-glycoprotein 2-beta-N-acetylglucosaminyltransferase
HMGB2	HMGB2	High mobility group protein B2
PTBP1	PTBP1	Polypyrimidine tract-binding protein 1
SYTC	TARS1	Threonine--tRNA ligase 1, cytoplasmic
SYVC	VARS1	Valine--tRNA ligase
EF1G	EEF1G	Elongation factor 1-gamma
FKBP2	FKBP2	Peptidyl-prolyl cis-trans isomerase FKBP2
HGFL	MST1	Hepatocyte growth factor-like protein
STOM	STOM	Stomatin
KAD4	AK4	Adenylate kinase 4, mitochondrial
PON1	PON1	Serum paraoxonase/arylesterase 1
NCAP	N	Nucleoprotein
AOFB	MAOB	Amine oxidase [flavin-containing] B
1433T	YWHAQ	14-3-3 protein theta
MK03	MAPK3	Mitogen-activated protein kinase 3
MARK3	MARK3	MAP/microtubule affinity-regulating kinase 3
DPP4	DPP4	Dipeptidyl peptidase 4
RL10	RPL10	Large ribosomal subunit protein uL16
CO8A1	COL8A1	Collagen alpha-1(VIII) chain
RFA1	RPA1	Replication protein A 70 kDa DNA-binding subunit
APEX1	APEX1	DNA-(apurinic or apyrimidinic site) endonuclease
PYR1	CAD	CAD protein
CALR	CALR	Calreticulin
MAP4	MAP4	Microtubule-associated protein 4
CALX	CANX	Calnexin
PROP	CFP	Properdin
P85A	PIK3R1	Phosphatidylinositol 3-kinase regulatory subunit alpha
PSB8	PSMB8	Proteasome subunit beta type-8
PSB9	PSMB9	Proteasome subunit beta type-9
PSA5	PSMA5	Proteasome subunit alpha type-5
DMB	HLA-DMB	HLA class II histocompatibility antigen, DM beta chain
PSB4	PSMB4	Proteasome subunit beta type-4
PSB6	PSMB6	Proteasome subunit beta type-6
PSB5	PSMB5	Proteasome subunit beta type-5
GSTM2	GSTM2	Glutathione S-transferase Mu 2
ABCD3	ABCD3	ATP-binding cassette sub-family D member 3
TMOD1	TMOD1	Tropomodulin-1
ITPI2	ITPRID2	Protein ITPRID2
NDUS1	NDUFS1	NADH-ubiquinone oxidoreductase 75 kDa subunit, mitochondrial
MK01	MAPK1	Mitogen-activated protein kinase 1
GRAN	GCA	Grancalcin
GRN	GRN	Progranulin
AMPL	LAP3	Cytosol aminopeptidase
CD34	CD34	Hematopoietic progenitor cell antigen CD34
CD38	CD38	ADP-ribosyl cyclase/cyclic ADP-ribose hydrolase 1
TPP2	TPP2	Tripeptidyl-peptidase 2
IMPA1	IMPA1	Inositol monophosphatase 1
PTN6	PTPN6	Tyrosine-protein phosphatase non-receptor type 6
SHC1	SHC1	SHC-transforming protein 1
3MG	MPG	DNA-3-methyladenine glycosylase
TKT	TKT	Transketolase
CASP1	CASP1	Caspase-1
LMOD1	LMOD1	Leiomodin-1
RBMS1	RBMS1	RNA-binding motif, single-stranded-interacting protein 1
PML	PML	Protein PML
KAIN	SERPINA4	Kallistatin
EF1D	EEF1D	Elongation factor 1-delta
OAS2	OAS2	2'-5'-oligoadenylate synthase 2
MARCS	MARCKS	Myristoylated alanine-rich C-kinase substrate
AQP1	AQP1	Aquaporin-1
GNA11	GNA11	Guanine nucleotide-binding protein subunit alpha-11
AL4A1	ALDH4A1	Delta-1-pyrroline-5-carboxylate dehydrogenase, mitochondrial
PBLD	PBLD	Phenazine biosynthesis-like domain-containing protein
ERP29	ERP29	Endoplasmic reticulum resident protein 29
PRDX6	PRDX6	Peroxiredoxin-6
BLVRB	BLVRB	Flavin reductase (NADPH)
PRDX5	PRDX5	Peroxiredoxin-5, mitochondrial
DOPD	DDT	D-dopachrome decarboxylase
GFRP	GCHFR	GTP cyclohydrolase 1 feedback regulatory protein
PRDX3	PRDX3	Thioredoxin-dependent peroxide reductase, mitochondrial
ATPD	ATP5F1D	ATP synthase subunit delta, mitochondrial
RL12	RPL12	Large ribosomal subunit protein uL11
ECHM	ECHS1	Enoyl-CoA hydratase, mitochondrial
KCY	CMPK1	UMP-CMP kinase
PEBP1	PEBP1	Phosphatidylethanolamine-binding protein 1
PDIA3	PDIA3	Protein disulfide-isomerase A3
2AAA	PPP2R1A	Serine/threonine-protein phosphatase 2A 65 kDa regulatory subunit A alpha isoform
FCERG	FCER1G	High affinity immunoglobulin epsilon receptor subunit gamma
PPIF	PPIF	Peptidyl-prolyl cis-trans isomerase F, mitochondrial
NMT1	NMT1	Glycylpeptide N-tetradecanoyltransferase 1
HMOX2	HMOX2	Heme oxygenase 2
PURA2	ADSS2	Adenylosuccinate synthetase isozyme 2
AMRP	LRPAP1	Alpha-2-macroglobulin receptor-associated protein
TSPO	TSPO	Translocator protein
PUR8	ADSL	Adenylosuccinate lyase
KPYR	PKLR	Pyruvate kinase PKLR
CLIP1	CLIP1	CAP-Gly domain-containing linker protein 1
SORCN	SRI	Sorcin
GSTT1	GSTT1	Glutathione S-transferase theta-1
ILEU	SERPINB1	Leukocyte elastase inhibitor
AL1B1	ALDH1B1	Aldehyde dehydrogenase X, mitochondrial
RPB2	POLR2B	DNA-directed RNA polymerase II subunit RPB2
SDHA	SDHA	Succinate dehydrogenase [ubiquinone] flavoprotein subunit, mitochondrial
COR1A	CORO1A	Coronin-1A
GDIA	GDI1	Rab GDP dissociation inhibitor alpha
METK2	MAT2A	S-adenosylmethionine synthase isoform type-2
KAP3	PRKAR2B	cAMP-dependent protein kinase type II-beta regulatory subunit
CPSM	CPS1	Carbamoyl-phosphate synthase [ammonia], mitochondrial
TIA1	TIA1	Cytotoxic granule associated RNA binding protein TIA1
FMO3	FMO3	Flavin-containing monooxygenase 3
DNJA1	DNAJA1	DnaJ homolog subfamily A member 1
AKT1	AKT1	RAC-alpha serine/threonine-protein kinase
AKT2	AKT2	RAC-beta serine/threonine-protein kinase
QCR1	UQCRC1	Cytochrome b-c1 complex subunit 1, mitochondrial
3HIDH	HIBADH	3-hydroxyisobutyrate dehydrogenase, mitochondrial
PUR9	ATIC	Bifunctional purine biosynthesis protein ATIC
HNRH3	HNRNPH3	Heterogeneous nuclear ribonucleoprotein H3
HNRH1	HNRNPH1	Heterogeneous nuclear ribonucleoprotein H
1433B	YWHAB	14-3-3 protein beta/alpha
STIP1	STIP1	Stress-induced-phosphoprotein 1
S10AB	S100A11	Protein S100-A11
L1CAM	L1CAM	Neural cell adhesion molecule L1
PRDX2	PRDX2	Peroxiredoxin-2
ARRB2	ARRB2	Beta-arrestin-2
GLPK	GK	Glycerol kinase
DCTD	DCTD	Deoxycytidylate deaminase
GBP1	GBP1	Guanylate-binding protein 1
GBP2	GBP2	Guanylate-binding protein 2
HPPD	HPD	4-hydroxyphenylpyruvate dioxygenase
STX2	STX2	Syntaxin-2
CGL	CTH	Cystathionine gamma-lyase
ICAM3	ICAM3	Intercellular adhesion molecule 3
RL9	RPL9	Large ribosomal subunit protein uL6
ACSL1	ACSL1	Long-chain-fatty-acid--CoA ligase 1
CADH5	CDH5	Cadherin-5
KINH	KIF5B	Kinesin-1 heavy chain
CSTF2	CSTF2	Cleavage stimulation factor subunit 2
LSP1	LSP1	Lymphocyte-specific protein 1
DUT	DUT	Deoxyuridine 5'-triphosphate nucleotidohydrolase, mitochondrial
MRP1	ABCC1	Multidrug resistance-associated protein 1
ABCD1	ABCD1	ATP-binding cassette sub-family D member 1
MA1A1	MAN1A1	Mannosyl-oligosaccharide 1,2-alpha-mannosidase IA
GALNS	GALNS	N-acetylgalactosamine-6-sulfatase
RNAS4	RNASE4	Ribonuclease 4
GLYC	SHMT1	Serine hydroxymethyltransferase, cytosolic
GLYM	SHMT2	Serine hydroxymethyltransferase, mitochondrial
HYES	EPHX2	Bifunctional epoxide hydrolase 2
HSP74	HSPA4	Heat shock 70 kDa protein 4
MPI	MPI	Mannose-6-phosphate isomerase
GPC1	GPC1	Glypican-1
PROF2	PFN2	Profilin-2
CTNA1	CTNNA1	Catenin alpha-1
CTNB1	CTNNB1	Catenin beta-1
PHB1	PHB1	Prohibitin 1
SPB6	SERPINB6	Serpin B6
RADI	RDX	Radixin
RFA3	RPA3	Replication protein A 14 kDa subunit
RFC4	RFC4	Replication factor C subunit 4
RFC2	RFC2	Replication factor C subunit 2
RL22	RPL22	Large ribosomal subunit protein eL22
SPRE	SPR	Sepiapterin reductase
IDUA	IDUA	Alpha-L-iduronidase
K1C9	KRT9	Keratin, type I cytoskeletal 9
SAA4	SAA4	Serum amyloid A-4 protein
FBN1	FBN1	Fibrillin-1
FBN2	FBN2	Fibrillin-2
PCKGC	PCK1	Phosphoenolpyruvate carboxykinase, cytosolic [GTP]
GDE	AGL	Glycogen debranching enzyme
MYH9	MYH9	Myosin-9
MYH10	MYH10	Myosin-10
COPB2	COPB2	Coatomer subunit beta'
SOAT1	SOAT1	Sterol O-acyltransferase 1
ADDA	ADD1	Alpha-adducin
ADDB	ADD2	Beta-adducin
BASI	BSG	Basigin
TIMP3	TIMP3	Metalloproteinase inhibitor 3
FUS	FUS	RNA-binding protein FUS
NU214	NUP214	Nuclear pore complex protein Nup214
DEK	DEK	Protein DEK
MYH11	MYH11	Myosin-11
GLRX1	GLRX	Glutaredoxin-1
PPM1A	PPM1A	Protein phosphatase 1A
ALS	IGFALS	Insulin-like growth factor-binding protein complex acid labile subunit
K22E	KRT2	Keratin, type II cytoskeletal 2 epidermal
HMGCL	HMGCL	Hydroxymethylglutaryl-CoA lyase, mitochondrial
PRS7	PSMC2	26S proteasome regulatory subunit 7
GGT5	GGT5	Glutathione hydrolase 5 proenzyme
ARL2	ARL2	ADP-ribosylation factor-like protein 2
ARL3	ARL3	ADP-ribosylation factor-like protein 3
MP2K2	MAP2K2	Dual specificity mitogen-activated protein kinase kinase 2
ATPG	ATP5F1C	ATP synthase subunit gamma, mitochondrial
VATE1	ATP6V1E1	V-type proton ATPase subunit E 1
HEM6	CPOX	Oxygen-dependent coproporphyrinogen-III oxidase, mitochondrial
RL4	RPL4	Large ribosomal subunit protein uL4
LONM	LONP1	Lon protease homolog, mitochondrial
PGM1	PGM1	Phosphoglucomutase-1
PP1G	PPP1CC	Serine/threonine-protein phosphatase PP1-gamma catalytic subunit
GNL1	GNL1	Guanine nucleotide-binding protein-like 1
RPB9	POLR2I	DNA-directed RNA polymerase II subunit RPB9
PEDF	SERPINF1	Pigment epithelium-derived factor
ODO2	DLST	Dihydrolipoyllysine-residue succinyltransferase component of 2-oxoglutarate dehydrogenase complex, mitochondrial
GMPR1	GMPR	GMP reductase 1
GPX4	GPX4	Phospholipid hydroperoxide glutathione peroxidase
FHR2	CFHR2	Complement factor H-related protein 2
SRP14	SRP14	Signal recognition particle 14 kDa protein
NUP62	NUP62	Nuclear pore glycoprotein p62
HPCL1	HPCAL1	Hippocalcin-like protein 1
FDFT	FDFT1	Squalene synthase
TAGL2	TAGLN2	Transgelin-2
TALDO	TALDO1	Transaldolase
SYUA	SNCA	Alpha-synuclein
ETFB	ETFB	Electron transfer flavoprotein subunit beta
RBMX	RBMX	RNA-binding motif protein, X chromosome
VKGC	GGCX	Vitamin K-dependent gamma-carboxylase
ITAE	ITGAE	Integrin alpha-E
LICH	LIPA	Lysosomal acid lipase/cholesteryl ester hydrolase
VATA	ATP6V1A	V-type proton ATPase catalytic subunit A
GRP75	HSPA9	Stress-70 protein, mitochondrial
IF4A3	EIF4A3	Eukaryotic initiation factor 4A-III
RS19	RPS19	Small ribosomal subunit protein eS19
RL3	RPL3	Large ribosomal subunit protein uL3
COFA1	COL15A1	Collagen alpha-1(XV) chain
COIA1	COL18A1	Collagen alpha-1(XVIII) chain
OST48	DDOST	Dolichyl-diphosphooligosaccharide--protein glycosyltransferase 48 kDa subunit
AN32A	ANP32A	Acidic leucine-rich nuclear phosphoprotein 32 family member A
FEN1	FEN1	Flap endonuclease 1
CAPG	CAPG	Macrophage-capping protein
CAP2	CAP2	Adenylyl cyclase-associated protein 2
IL6RB	IL6ST	Interleukin-6 receptor subunit beta
TXLNA	TXLNA	Alpha-taxilin
TCPZ	CCT6A	T-complex protein 1 subunit zeta
NNMT	NNMT	Nicotinamide N-methyltransferase
PSB10	PSMB10	Proteasome subunit beta type-10
PBX3	PBX3	Pre-B-cell leukemia transcription factor 3
RL13A	RPL13A	Large ribosomal subunit protein uL13
ARL1	ARL1	ADP-ribosylation factor-like protein 1
STAT3	STAT3	Signal transducer and activator of transcription 3
PEX19	PEX19	Peroxisomal biogenesis factor 19
MDHC	MDH1	Malate dehydrogenase, cytoplasmic
MDHM	MDH2	Malate dehydrogenase, mitochondrial
ECHA	HADHA	Trifunctional enzyme subunit alpha, mitochondrial
IF2G	EIF2S3	Eukaryotic translation initiation factor 2 subunit 3
CETN2	CETN2	Centrin-2
EIF2D	EIF2D	Eukaryotic translation initiation factor 2D
MNDA	MNDA	Myeloid cell nuclear differentiation antigen
PERI	PRPH	Peripherin
BUD31	BUD31	Protein BUD31 homolog
UBA7	UBA7	Ubiquitin-like modifier-activating enzyme 7
NAA10	NAA10	N-alpha-acetyltransferase 10
CSK	CSK	Tyrosine-protein kinase CSK
GARS	GARS1	Glycine--tRNA ligase
SYIC	IARS1	Isoleucine--tRNA ligase, cytoplasmic
EIF1	EIF1	Eukaryotic translation initiation factor 1
ACTY	ACTR1B	Beta-centractin
ECI1	ECI1	Enoyl-CoA delta isomerase 1, mitochondrial
LAP2A	TMPO	Lamina-associated polypeptide 2, isoform alpha
LAP2B	TMPO	Lamina-associated polypeptide 2, isoforms beta/gamma
STAT1	STAT1	Signal transducer and activator of transcription 1-alpha/beta
STAT6	STAT6	Signal transducer and activator of transcription 6
STA5A	STAT5A	Signal transducer and activator of transcription 5A
MTREX	MTREX	Exosome RNA helicase MTR4
AK1C3	AKR1C3	Aldo-keto reductase family 1 member C3
MTOR	MTOR	Serine/threonine-protein kinase mTOR
PI4KA	PI4KA	Phosphatidylinositol 4-kinase alpha
EPS15	EPS15	Epidermal growth factor receptor substrate 15
CASP3	CASP3	Caspase-3
RS27	RPS27	Small ribosomal subunit protein eS27
TEC	TEC	Tyrosine-protein kinase Tec
LPPRC	LRPPRC	Leucine-rich PPR motif-containing protein, mitochondrial
THIM	ACAA2	3-ketoacyl-CoA thiolase, mitochondrial
RL35	RPL35	Large ribosomal subunit protein uL29
PCP	PRCP	Lysosomal Pro-X carboxypeptidase
HD	HTT	Huntingtin
ECE1	ECE1	Endothelin-converting enzyme 1
SATT	SLC1A4	Neutral amino acid transporter A
LIS1	PAFAH1B1	Platelet-activating factor acetylhydrolase IB subunit beta
MUC18	MCAM	Cell surface glycoprotein MUC18
CACP	CRAT	Carnitine O-acetyltransferase
MATR3	MATR3	Matrin-3
MSH2	MSH2	DNA mismatch repair protein Msh2
BTD	BTD	Biotinidase
GPDM	GPD2	Glycerol-3-phosphate dehydrogenase, mitochondrial
SSRA	SSR1	Translocon-associated protein subunit alpha
AL3B1	ALDH3B1	Aldehyde dehydrogenase family 3 member B1
PTN9	PTPN9	Tyrosine-protein phosphatase non-receptor type 9
KSYK	SYK	Tyrosine-protein kinase SYK
RANG	RANBP1	Ran-specific GTPase-activating protein
NAMPT	NAMPT	Nicotinamide phosphoribosyltransferase
AFAM	AFM	Afamin
PRS6B	PSMC4	26S proteasome regulatory subunit 6B
EFTS	TSFM	Elongation factor Ts, mitochondrial
ACY2	ASPA	Aspartoacylase
VDAC2	VDAC2	Voltage-dependent anion-selective channel protein 2
ACDSB	ACADSB	Short/branched chain specific acyl-CoA dehydrogenase, mitochondrial
CBX5	CBX5	Chromobox protein homolog 5
UBP5	USP5	Ubiquitin carboxyl-terminal hydrolase 5
MK09	MAPK9	Mitogen-activated protein kinase 9
MP2K4	MAP2K4	Dual specificity mitogen-activated protein kinase kinase 4
KPB2	PHKA2	Phosphorylase b kinase regulatory subunit alpha, liver isoform
KPB1	PHKA1	Phosphorylase b kinase regulatory subunit alpha, skeletal muscle isoform
RAGP1	RANGAP1	Ran GTPase-activating protein 1
RECQ1	RECQL	ATP-dependent DNA helicase Q1
NOP2	NOP2	Probable 28S rRNA (cytosine(4447)-C(5))-methyltransferase
CRK	CRK	Adapter molecule crk
CRKL	CRKL	Crk-like protein
IF2M	MTIF2	Translation initiation factor IF-2, mitochondrial
BAG6	BAG6	Large proline-rich protein BAG6
NSF	NSF	Vesicle-fusing ATPase
CDN1B	CDKN1B	Cyclin-dependent kinase inhibitor 1B
MP2K3	MAP2K3	Dual specificity mitogen-activated protein kinase kinase 3
BRCC3	BRCC3	Lys-63-specific deubiquitinase BRCC36
RL27A	RPL27A	Large ribosomal subunit protein uL15
RL5	RPL5	Large ribosomal subunit protein uL18
RL21	RPL21	Large ribosomal subunit protein eL21
RL28	RPL28	Large ribosomal subunit protein eL28
RS9	RPS9	Small ribosomal subunit protein uS4
RS5	RPS5	Small ribosomal subunit protein uS7
RS10	RPS10	Small ribosomal subunit protein eS10
MAP1B	MAP1B	Microtubule-associated protein 1B
GNPI1	GNPDA1	Glucosamine-6-phosphate isomerase 1
YAP1	YAP1	Transcriptional coactivator YAP1
UTRN	UTRN	Utrophin
IQGA1	IQGAP1	Ras GTPase-activating-like protein IQGAP1
3HAO	HAAO	3-hydroxyanthranilate 3,4-dioxygenase
GLYG	GYG1	Glycogenin-1
STT3A	STT3A	Dolichyl-diphosphooligosaccharide--protein glycosyltransferase subunit STT3A
MSS4	RABIF	Guanine nucleotide exchange factor MSS4
PA24A	PLA2G4A	Cytosolic phospholipase A2
RPGP1	RAP1GAP	Rap1 GTPase-activating protein 1
CAZA2	CAPZA2	F-actin-capping protein subunit alpha-2
CAPZB	CAPZB	F-actin-capping protein subunit beta
IF1AX	EIF1AX	Eukaryotic translation initiation factor 1A, X-chromosomal
AL1A3	ALDH1A3	Retinaldehyde dehydrogenase 3
SYQ	QARS1	Glutamine--tRNA ligase
UCRI	UQCRFS1	Cytochrome b-c1 complex subunit Rieske, mitochondrial
ATPO	ATP5PO	ATP synthase subunit O, mitochondrial
LIMS1	LIMS1	LIM and senescent cell antigen-like-containing domain protein 1
PPCE	PREP	Prolyl endopeptidase
MAOX	ME1	NADP-dependent malic enzyme
IREB2	IREB2	Iron-responsive element-binding protein 2
PI42A	PIP4K2A	Phosphatidylinositol 5-phosphate 4-kinase type-2 alpha
COPD	ARCN1	Coatomer subunit delta
LSS	LSS	Lanosterol synthase
GSH1	GCLC	Glutamate--cysteine ligase catalytic subunit
GSH0	GCLM	Glutamate--cysteine ligase regulatory subunit
CD151	CD151	CD151 antigen
PCP4	PCP4	Calmodulin regulator protein PCP4
KCNJ5	KCNJ5	G protein-activated inward rectifier potassium channel 4
PSMD8	PSMD8	26S proteasome non-ATPase regulatory subunit 8
GSHB	GSS	Glutathione synthetase
TCPE	CCT5	T-complex protein 1 subunit epsilon
NEST	NES	Nestin
HSP13	HSPA13	Heat shock 70 kDa protein 13
GCST	AMT	Aminomethyltransferase, mitochondrial
KC1A	CSNK1A1	Casein kinase I isoform alpha
IDHP	IDH2	Isocitrate dehydrogenase [NADP], mitochondrial
PIPNB	PITPNB	Phosphatidylinositol transfer protein beta isoform
CCN3	CCN3	CCN family member 3
AGRE5	ADGRE5	Adhesion G protein-coupled receptor E5
MRP	MARCKSL1	MARCKS-related protein
PAXI	PXN	Paxillin
NR2C2	NR2C2	Nuclear receptor subfamily 2 group C member 2
MAPK2	MAPKAPK2	MAP kinase-activated protein kinase 2
AL9A1	ALDH9A1	4-trimethylaminobutyraldehyde dehydrogenase
RL34	RPL34	Large ribosomal subunit protein eL34
RPIA	RPIA	Ribose-5-phosphate isomerase
LMAN1	LMAN1	Protein ERGIC-53
NASP	NASP	Nuclear autoantigenic sperm protein
FAS	FASN	Fatty acid synthase
FNTA	FNTA	Protein farnesyltransferase/geranylgeranyltransferase type-1 subunit alpha
FNTB	FNTB	Protein farnesyltransferase subunit beta
TCPG	CCT3	T-complex protein 1 subunit gamma
RM19	MRPL19	Large ribosomal subunit protein bL19m
ARRB1	ARRB1	Beta-arrestin-1
EFTU	TUFM	Elongation factor Tu, mitochondrial
AL7A1	ALDH7A1	Alpha-aminoadipic semialdehyde dehydrogenase
UB2R1	CDC34	Ubiquitin-conjugating enzyme E2 R1
INPP	INPP1	Inositol polyphosphate 1-phosphatase
CY561	CYB561	Transmembrane ascorbate-dependent reductase CYB561
SRP09	SRP9	Signal recognition particle 9 kDa protein
UBE2A	UBE2A	Ubiquitin-conjugating enzyme E2 A
PCY1A	PCYT1A	Choline-phosphate cytidylyltransferase A
SYAC	AARS1	Alanine--tRNA ligase, cytoplasmic
SYCC	CARS1	Cysteine--tRNA ligase, cytoplasmic
SYHM	HARS2	Histidine--tRNA ligase, mitochondrial
SYSC	SARS1	Serine--tRNA ligase, cytoplasmic
PPM1F	PPM1F	Protein phosphatase 1F
CASP4	CASP4	Caspase-4
STAR	STAR	Steroidogenic acute regulatory protein, mitochondrial
PSB3	PSMB3	Proteasome subunit beta type-3
PSB2	PSMB2	Proteasome subunit beta type-2
ACADV	ACADVL	Very long-chain specific acyl-CoA dehydrogenase, mitochondrial
YLPM1	YLPM1	YLP motif-containing protein 1
TMEDA	TMED10	Transmembrane emp24 domain-containing protein 10
RBM25	RBM25	RNA-binding protein 25
NUMB	NUMB	Protein numb homolog
EI2BB	EIF2B2	Translation initiation factor eIF-2B subunit beta
HINT1	HINT1	Adenosine 5'-monophosphoramidase HINT1
FHIT	FHIT	Bis(5'-adenosyl)-triphosphatase
NU153	NUP153	Nuclear pore complex protein Nup153
RBP2	RANBP2	E3 SUMO-protein ligase RanBP2
PSN2	PSEN2	Presenilin-2
TSC2	TSC2	Tuberin
NDUV1	NDUFV1	NADH dehydrogenase [ubiquinone] flavoprotein 1, mitochondrial
GSK3B	GSK3B	Glycogen synthase kinase-3 beta
5NTC	NT5C2	Cytosolic purine 5'-nucleotidase
SPS1	SEPHS1	Selenide, water dikinase 1
SEPP1	SELENOP	Selenoprotein P
GUAA	GMPS	GMP synthase [glutamine-hydrolyzing]
DNLI3	LIG3	DNA ligase 3
CDN1C	CDKN1C	Cyclin-dependent kinase inhibitor 1C
MRE11	MRE11	Double-strand break repair protein MRE11
ENTP1	ENTPD1	Ectonucleoside triphosphate diphosphohydrolase 1
HNMT	HNMT	Histamine N-methyltransferase
GNAQ	GNAQ	Guanine nucleotide-binding protein G(q) subunit alpha
IDH3A	IDH3A	Isocitrate dehydrogenase [NAD] subunit alpha, mitochondrial
ST1A1	SULT1A1	Sulfotransferase 1A1
CRIP1	CRIP1	Cysteine-rich protein 1
MMP14	MMP14	Matrix metalloproteinase-14
PPOX	PPOX	Protoporphyrinogen oxidase
GDIB	GDI2	Rab GDP dissociation inhibitor beta
EMD	EMD	Emerin
CPT1A	CPT1A	Carnitine O-palmitoyltransferase 1, liver isoform
GATM	GATM	Glycine amidinotransferase, mitochondrial
S26A2	SLC26A2	Sulfate transporter
SPB8	SERPINB8	Serpin B8
SPB9	SERPINB9	Serpin B9
SERPH	SERPINH1	Serpin H1
PDLI4	PDLIM4	PDZ and LIM domain protein 4
F10A1	ST13	Hsc70-interacting protein
PEX5	PEX5	Peroxisomal targeting signal 1 receptor
VASP	VASP	Vasodilator-stimulated phosphoprotein
DYN2	DNM2	Dynamin-2
MAP2	METAP2	Methionine aminopeptidase 2
AP4A	NUDT2	Bis(5'-nucleosyl)-tetraphosphatase [asymmetrical]
CDK9	CDK9	Cyclin-dependent kinase 9
LRBA	LRBA	Lipopolysaccharide-responsive and beige-like anchor protein
BCAM	BCAM	Basal cell adhesion molecule
PPT1	PPT1	Palmitoyl-protein thioesterase 1
RL14	RPL14	Large ribosomal subunit protein eL14
TCPQ	CCT8	T-complex protein 1 subunit theta
TCPD	CCT4	T-complex protein 1 subunit delta
ANX11	ANXA11	Annexin A11
PAPOA	PAPOLA	Poly(A) polymerase alpha
FXR1	FXR1	RNA-binding protein FXR1
FXR2	FXR2	RNA-binding protein FXR2
RAB5C	RAB5C	Ras-related protein Rab-5C
RAB7A	RAB7A	Ras-related protein Rab-7a
RAB9A	RAB9A	Ras-related protein Rab-9A
RAB13	RAB13	Ras-related protein Rab-13
RB27A	RAB27A	Ras-related protein Rab-27A
FABP6	FABP6	Gastrotropin
PLCD1	PLCD1	1-phosphatidylinositol 4,5-bisphosphate phosphodiesterase delta-1
DAP1	DAP	Death-associated protein 1
RT29	DAP3	Small ribosomal subunit protein mS29
DUS3	DUSP3	Dual specificity protein phosphatase 3
DNA2	DNA2	DNA replication ATP-dependent helicase/nuclease DNA2
SMCA2	SMARCA2	Probable global transcription activator SNF2L2
IDH3G	IDH3G	Isocitrate dehydrogenase [NAD] subunit gamma, mitochondrial
GALK1	GALK1	Galactokinase
SSRD	SSR4	Translocon-associated protein subunit delta
BAP31	BCAP31	B-cell receptor-associated protein 31
TPMT	TPMT	Thiopurine S-methyltransferase
RENBP	RENBP	N-acylglucosamine 2-epimerase
MECP2	MECP2	Methyl-CpG-binding protein 2
HCFC1	HCFC1	Host cell factor 1
CAV2	CAV2	Caveolin-2
AL3A2	ALDH3A2	Aldehyde dehydrogenase family 3 member A2
SSDH	ALDH5A1	Succinate-semialdehyde dehydrogenase, mitochondrial
DHB4	HSD17B4	Peroxisomal multifunctional enzyme type 2
PSMD7	PSMD7	26S proteasome non-ATPase regulatory subunit 7
SUOX	SUOX	Sulfite oxidase, mitochondrial
SPHM	SGSH	N-sulphoglucosamine sulphohydrolase
ARSD	ARSD	Arylsulfatase D
STA5B	STAT5B	Signal transducer and activator of transcription 5B
KCNQ1	KCNQ1	Potassium voltage-gated channel subfamily KQT member 1
CLCN7	CLCN7	H(+)/Cl(-) exchange transporter 7
DYLT3	DYNLT3	Dynein light chain Tctex-type 3
VAMP7	VAMP7	Vesicle-associated membrane protein 7
KS6A3	RPS6KA3	Ribosomal protein S6 kinase alpha-3
AK1D1	AKR1D1	Aldo-keto reductase family 1 member D1
HDGF	HDGF	Hepatoma-derived growth factor
LUM	LUM	Lumican
PRELP	PRELP	Prolargin
CNN1	CNN1	Calponin-1
UB2E1	UBE2E1	Ubiquitin-conjugating enzyme E2 E1
NDUA8	NDUFA8	NADH dehydrogenase [ubiquinone] 1 alpha subcomplex subunit 8
ROA3	HNRNPA3	Heterogeneous nuclear ribonucleoprotein A3
6PGD	PGD	6-phosphogluconate dehydrogenase, decarboxylating
HNRPM	HNRNPM	Heterogeneous nuclear ribonucleoprotein M
IMA5	KPNA1	Importin subunit alpha-5
GDS1	RAP1GDS1	Rap1 GTPase-GDP dissociation stimulator 1
RPAB3	POLR2H	DNA-directed RNA polymerases I, II, and III subunit RPABC3
GDIR1	ARHGDIA	Rho GDP-dissociation inhibitor 1
GDIR2	ARHGDIB	Rho GDP-dissociation inhibitor 2
AGFG1	AGFG1	Arf-GAP domain and FG repeat-containing protein 1
HNRPF	HNRNPF	Heterogeneous nuclear ribonucleoprotein F
T2AG	GTF2A2	Transcription initiation factor IIA subunit 2
VAV2	VAV2	Guanine nucleotide exchange factor VAV2
RBM5	RBM5	RNA-binding protein 5
RIDA	RIDA	2-iminobutanoate/2-iminopropanoate deaminase
SPSY	SMS	Spermine synthase
HXK3	HK3	Hexokinase-3
RM12	MRPL12	Large ribosomal subunit protein bL12m
THOP1	THOP1	Thimet oligopeptidase
AK1C2	AKR1C2	Aldo-keto reductase family 1 member C2
CAZA1	CAPZA1	F-actin-capping protein subunit alpha-1
CRIP2	CRIP2	Cysteine-rich protein 2
NUP98	NUP98	Nuclear pore complex protein Nup98-Nup96
BIEA	BLVRA	Biliverdin reductase A
TXTP	SLC25A1	Tricarboxylate transport protein, mitochondrial
PPP5	PPP5C	Serine/threonine-protein phosphatase 5
ARFP2	ARFIP2	Arfaptin-2
ARFP1	ARFIP1	Arfaptin-1
NUDT6	NUDT6	Nucleoside diphosphate-linked moiety X motif 6
NUBP1	NUBP1	Cytosolic Fe-S cluster assembly factor NUBP1
ACLY	ACLY	ATP-citrate synthase
CO4A4	COL4A4	Collagen alpha-4(IV) chain
MAP11	METAP1	Methionine aminopeptidase 1
SUCA	SUCLG1	Succinate--CoA ligase [ADP/GDP-forming] subunit alpha, mitochondrial
MVD1	MVD	Diphosphomevalonate decarboxylase
PGTB1	PGGT1B	Geranylgeranyl transferase type-1 subunit beta
PGTB2	RABGGTB	Geranylgeranyl transferase type-2 subunit beta
COPB	COPB1	Coatomer subunit beta
COPA	COPA	Coatomer subunit alpha
CATC	CTSC	Dipeptidyl peptidase 1
AP2S1	AP2S1	AP-2 complex subunit sigma
CCHL	HCCS	Holocytochrome c-type synthase
ITA8	ITGA8	Integrin alpha-8
SMTN	SMTN	Smoothelin
MOT1	SLC16A1	Monocarboxylate transporter 1
IST1	IST1	IST1 homolog
SC24C	SEC24C	Protein transport protein Sec24C
TCP4	SUB1	Activated RNA polymerase II transcriptional coactivator p15
DPOG1	POLG	DNA polymerase subunit gamma-1
SYRC	RARS1	Arginine--tRNA ligase, cytoplasmic
VMAT1	SLC18A1	Chromaffin granule amine transporter
ATX3	ATXN3	Ataxin-3
CA2D1	CACNA2D1	Voltage-dependent calcium channel subunit alpha-2/delta-1
SYYC	YARS1	Tyrosine--tRNA ligase, cytoplasmic
UBP14	USP14	Ubiquitin carboxyl-terminal hydrolase 14
AAKG1	PRKAG1	5'-AMP-activated protein kinase subunit gamma-1
HSP72	HSPA2	Heat shock-related 70 kDa protein 2
AT1B3	ATP1B3	Sodium/potassium-transporting ATPase subunit beta-3
RD23A	RAD23A	UV excision repair protein RAD23 homolog A
RD23B	RAD23B	UV excision repair protein RAD23 homolog B
ANAG	NAGLU	Alpha-N-acetylglucosaminidase
GALC	GALC	Galactocerebrosidase
KAD2	AK2	Adenylate kinase 2, mitochondrial
P5CS	ALDH18A1	Delta-1-pyrroline-5-carboxylate synthase
SNAA	NAPA	Alpha-soluble NSF attachment protein
MFAP2	MFAP2	Microfibrillar-associated protein 2
AIF1	AIF1	Allograft inflammatory factor 1
IF5	EIF5	Eukaryotic translation initiation factor 5
S12A2	SLC12A2	Solute carrier family 12 member 2
PSMD4	PSMD4	26S proteasome non-ATPase regulatory subunit 4
DRG2	DRG2	Developmentally-regulated GTP-binding protein 2
XPO2	CSE1L	Exportin-2
BI1	TMBIM6	Bax inhibitor 1
TERA	VCP	Transitional endoplasmic reticulum ATPase
MFAP1	MFAP1	Microfibrillar-associated protein 1
MFAP4	MFAP4	Microfibril-associated glycoprotein 4
ECHB	HADHB	Trifunctional enzyme subunit beta, mitochondrial
MANF	MANF	Mesencephalic astrocyte-derived neurotrophic factor
NCKPL	NCKAP1L	Nck-associated protein 1-like
AFAD	AFDN	Afadin
NP1L1	NAP1L1	Nucleosome assembly protein 1-like 1
CASP7	CASP7	Caspase-7
CASP6	CASP6	Caspase-6
ADK	ADK	Adenosine kinase
DSRAD	ADAR	Double-stranded RNA-specific adenosine deaminase
LAMB2	LAMB2	Laminin subunit beta-2
CAD11	CDH11	Cadherin-11
CAD13	CDH13	Cadherin-13
SEC13	SEC13	Protein SEC13 homolog
NH2L1	SNU13	NHP2-like protein 1
PSA	NPEPPS	Puromycin-sensitive aminopeptidase
HNRH2	HNRNPH2	Heterogeneous nuclear ribonucleoprotein H2
SCOT1	OXCT1	Succinyl-CoA:3-ketoacid coenzyme A transferase 1, mitochondrial
EIF3B	EIF3B	Eukaryotic translation initiation factor 3 subunit B
FCGRN	FCGRT	IgG receptor FcRn large subunit p51
BID	BID	BH3-interacting domain death agonist
SYMC	MARS1	Methionine--tRNA ligase, cytoplasmic
ITA1	ITGA1	Integrin alpha-1
ARP19	ARPP19	cAMP-regulated phosphoprotein 19
CMC4	CMC4	Cx9C motif-containing protein 4
AP1S2	AP1S2	AP-1 complex subunit sigma-2
ATP68	ATP5MJ	ATP synthase subunit ATP5MJ, mitochondrial
AT5EL	ATP5F1E	ATP synthase subunit epsilon, mitochondrial
ATP5I	ATP5ME	ATP synthase subunit e, mitochondrial
IF6	EIF6	Eukaryotic translation initiation factor 6
CTBP2	CTBP2	C-terminal-binding protein 2
NDUA6	NDUFA6	NADH dehydrogenase [ubiquinone] 1 alpha subcomplex subunit 6
PEX3	PEX3	Peroxisomal biogenesis factor 3
WNT4	WNT4	Protein Wnt-4
STX17	STX17	Syntaxin-17
JAM2	JAM2	Junctional adhesion molecule B
TMM33	TMEM33	Transmembrane protein 33
SYJ2B	SYNJ2BP	Synaptojanin-2-binding protein
PCBP3	PCBP3	Poly(rC)-binding protein 3
RAB38	RAB38	Ras-related protein Rab-38
CORO7	CORO7	Coronin-7
NU107	NUP107	Nuclear pore complex protein Nup107
GSDMD	GSDMD	Gasdermin-D
SELB	EEFSEC	Selenocysteine-specific elongation factor
INHBE	INHBE	Inhibin beta E chain
MTPN	MTPN	Myotrophin
NLRP6	NLRP6	NACHT, LRR and PYD domains-containing protein 6
RAB15	RAB15	Ras-related protein Rab-15
DEF3	DEFA3	Neutrophil defensin 3
GBG2	GNG2	Guanine nucleotide-binding protein G(I)/G(S)/G(O) subunit gamma-2
AP3S2	AP3S2	AP-3 complex subunit sigma-2
ARPC4	ARPC4	Actin-related protein 2/3 complex subunit 4
TPIS	TPI1	Triosephosphate isomerase
EIF3E	EIF3E	Eukaryotic translation initiation factor 3 subunit E
SC61B	SEC61B	Protein transport protein Sec61 subunit beta
PP4C	PPP4C	Serine/threonine-protein phosphatase 4 catalytic subunit
GBRL2	GABARAPL2	Gamma-aminobutyric acid receptor-associated protein-like 2
UB2G2	UBE2G2	Ubiquitin-conjugating enzyme E2 G2
MYL6	MYL6	Myosin light polypeptide 6
ACTB	ACTB	Actin, cytoplasmic 1
IF4A1	EIF4A1	Eukaryotic initiation factor 4A-I
RS20	RPS20	Small ribosomal subunit protein uS10
SNP25	SNAP25	Synaptosomal-associated protein 25
PRPS1	PRPS1	Ribose-phosphate pyrophosphokinase 1
PSA6	PSMA6	Proteasome subunit alpha type-6
S10AA	S100A10	Protein S100-A10
CDC42	CDC42	Cell division control protein 42 homolog
DEST	DSTN	Destrin
GMFB	GMFB	Glia maturation factor beta
RAB8A	RAB8A	Ras-related protein Rab-8A
SPCS3	SPCS3	Signal peptidase complex subunit 3
SRP54	SRP54	Signal recognition particle subunit SRP54
RAB4B	RAB4B	Ras-related protein Rab-4B
RAB2A	RAB2A	Ras-related protein Rab-2A
RAB5B	RAB5B	Ras-related protein Rab-5B
RAB10	RAB10	Ras-related protein Rab-10
UB2D3	UBE2D3	Ubiquitin-conjugating enzyme E2 D3
UBC12	UBE2M	NEDD8-conjugating enzyme Ubc12
UBE2K	UBE2K	Ubiquitin-conjugating enzyme E2 K
UBE2N	UBE2N	Ubiquitin-conjugating enzyme E2 N
RAB14	RAB14	Ras-related protein Rab-14
ARP3	ACTR3	Actin-related protein 3
ARP2	ACTR2	Actin-related protein 2
ACTZ	ACTR1A	Alpha-centractin
TM258	TMEM258	Transmembrane protein 258
CSN2	COPS2	COP9 signalosome complex subunit 2
ABCE1	ABCE1	ATP-binding cassette sub-family E member 1
RAP1B	RAP1B	Ras-related protein Rap-1b
RAP2B	RAP2B	Ras-related protein Rap-2b
MAX	MAX	Protein max
RS3A	RPS3A	Small ribosomal subunit protein eS1
RL26	RPL26	Large ribosomal subunit protein uL24
PSME3	PSME3	Proteasome activator complex subunit 3
RL15	RPL15	Large ribosomal subunit protein eL15
MGN	MAGOH	Protein mago nashi homolog
RL27	RPL27	Large ribosomal subunit protein eL27
VA0D1	ATP6V0D1	V-type proton ATPase subunit d 1
PHS	PCBD1	Pterin-4-alpha-carbinolamine dehydratase
RL37A	RPL37A	Large ribosomal subunit protein eL43
RHOA	RHOA	Transforming protein RhoA
CH10	HSPE1	10 kDa heat shock protein, mitochondrial
S61A1	SEC61A1	Protein transport protein Sec61 subunit alpha isoform 1
LYSC	LYZ	Lysozyme C
PFD3	VBP1	Prefoldin subunit 3
STXB1	STXBP1	Syntaxin-binding protein 1
B2MG	B2M	Beta-2-microglobulin
DAD1	DAD1	Dolichyl-diphosphooligosaccharide--protein glycosyltransferase subunit DAD1
NPC2	NPC2	NPC intracellular cholesterol transporter 2
COPZ1	COPZ1	Coatomer subunit zeta-1
RL37	RPL37	Large ribosomal subunit protein eL37
SUMO2	SUMO2	Small ubiquitin-related modifier 2
UFM1	UFM1	Ubiquitin-fold modifier 1
WDR5	WDR5	WD repeat-containing protein 5
AP1S1	AP1S1	AP-1 complex subunit sigma-1A
NTF2	NUTF2	Nuclear transport factor 2
HNRPK	HNRNPK	Heterogeneous nuclear ribonucleoprotein K
1433G	YWHAG	14-3-3 protein gamma
RRAS2	RRAS2	Ras-related protein R-Ras2
TIM10	TIMM10	Mitochondrial import inner membrane translocase subunit Tim10
RS7	RPS7	Small ribosomal subunit protein eS7
PP1A	PPP1CA	Serine/threonine-protein phosphatase PP1-alpha catalytic subunit
PP1B	PPP1CB	Serine/threonine-protein phosphatase PP1-beta catalytic subunit
PRS4	PSMC1	26S proteasome regulatory subunit 4
PRS8	PSMC5	26S proteasome regulatory subunit 8
RS8	RPS8	Small ribosomal subunit protein eS8
RS15A	RPS15A	Small ribosomal subunit protein uS8
RS16	RPS16	Small ribosomal subunit protein uS9
UBE2H	UBE2H	Ubiquitin-conjugating enzyme E2 H
1433E	YWHAE	14-3-3 protein epsilon
RS14	RPS14	Small ribosomal subunit protein uS11
RS23	RPS23	Small ribosomal subunit protein uS12
RS18	RPS18	Small ribosomal subunit protein uS13
RS29	RPS29	Small ribosomal subunit protein uS14
RS13	RPS13	Small ribosomal subunit protein uS15
RS11	RPS11	Small ribosomal subunit protein uS17
RUXF	SNRPF	Small nuclear ribonucleoprotein F
LSM3	LSM3	U6 snRNA-associated Sm-like protein LSm3
LSM6	LSM6	U6 snRNA-associated Sm-like protein LSm6
SMD1	SNRPD1	Small nuclear ribonucleoprotein Sm D1
SMD2	SNRPD2	Small nuclear ribonucleoprotein Sm D2
SMD3	SNRPD3	Small nuclear ribonucleoprotein Sm D3
TYB4	TMSB4X	Thymosin beta-4
ARF6	ARF6	ADP-ribosylation factor 6
PRS10	PSMC6	26S proteasome regulatory subunit 10B
SELT	SELENOT	Thioredoxin reductase-like selenoprotein T
[truncated: 2,648 more rows]

## Sheet: ACA=5.531
Table S1 – Total proteins identified in adenoma adrenocortical adenomas (n=8)
Gene	Protein code	Protein name
NUD4B	NUDT4B	Diphosphoinositol polyphosphate phosphohydrolase NUDT4B
LV861	IGLV8-61	Immunoglobulin lambda variable 8-61
LV746	IGLV7-46	Immunoglobulin lambda variable 7-46
KV224	IGKV2-24	Probable non-functional immunoglobulin kappa variable 2D-24
KVD30	IGKV2D-30	Immunoglobulin kappa variable 2D-30
KVD15	IGKV3D-15	Immunoglobulin kappa variable 3D-15
KV311	IGKV3-11	Immunoglobulin kappa variable 3D-11
HV349	IGHV3-49	Immunoglobulin heavy variable 3-49
HV601	IGHV6-1	Immunoglobulin heavy variable 6-1
HV374	IGHV3-74	Immunoglobulin heavy variable 3-74
HV372	IGHV3-72	Immunoglobulin heavy variable 3-72
GAL3A	GATD3	Putative glutamine amidotransferase-like class 1 domain-containing protein 3B, mitochondrial
KVD20	IGKV3D-20	Immunoglobulin kappa variable 3D-20
HV103	IGHV1-3	Immunoglobulin heavy variable 1-3
HV428	IGHV4-28	Immunoglobulin heavy variable 4-28
HV335	IGHV3-35	Probable non-functional immunoglobulin heavy variable 3-35
HV434	IGHV4-30-4	Immunoglobulin heavy variable 4-61
HV64D	IGHV3-64D	Immunoglobulin heavy variable 3-64D
HV5X1	IGHV5-10-1	Immunoglobulin heavy variable 5-10-1
PG173	OPG173	Protein OPG173
RBM47	RBM47	RNA-binding protein 47
UBA6	UBA6	Ubiquitin-like modifier-activating enzyme 6
ESYT2	ESYT2	Extended synaptotagmin-2
SHOT1	SHTN1	Shootin-1
TM223	TMEM223	Transmembrane protein 223
HACL2	ILVBL	2-hydroxyacyl-CoA lyase 2
NDUF8	NDUFAF8	NADH dehydrogenase [ubiquinone] 1 alpha subcomplex assembly factor 8
SPD2B	SH3PXD2B	SH3 and PX domain-containing protein 2B
NBAS	NBAS	NBAS subunit of NRZ tethering complex
SYTC2	TARS3	Threonine--tRNA ligase 2, cytoplasmic
VWA8	VWA8	von Willebrand factor A domain-containing protein 8
LAMB4	LAMB4	Laminin subunit beta-4
GTPBA	GTPBP10	GTP-binding protein 10
WDR91	WDR91	WD repeat-containing protein 91
MTMRB	MTMR11	Myotubularin-related protein 11
VP37C	VPS37C	Vacuolar protein sorting-associated protein 37C
TPC13	TRAPPC13	Trafficking protein particle complex subunit 13
CNOT1	CNOT1	CCR4-NOT transcription complex subunit 1
MLP3B	MAP1LC3B	Microtubule-associated proteins 1A/1B light chain 3 beta 2
PGP	PGP	Glycerol-3-phosphate phosphatase
SDHF1	SDHAF1	Succinate dehydrogenase assembly factor 1, mitochondrial
TLCD2	TLCD2	TLC domain-containing protein 2
GGT3	GGT3P	Putative glutathione hydrolase 3 proenzyme
FBLL1	FBLL1	rRNA/tRNA 2'-O-methyltransferase fibrillarin-like protein 1
SMHD1	SMCHD1	Structural maintenance of chromosomes flexible hinge domain-containing protein 1
CCD69	CCDC69	Coiled-coil domain-containing protein 69
U119B	UNC119B	Protein unc-119 homolog B
TSPY2	TSPY2	Testis-specific Y-encoded protein 2
CO061	C15orf61	Uncharacterized protein C15orf61
TBB8B	TUBB8B	Tubulin beta 8B
RTL8C	RTL8C	Retrotransposon Gag-like protein 8C
ZSWM8	ZSWIM8	Zinc finger SWIM domain-containing protein 8
P121C	POM121C	Nuclear envelope pore membrane protein POM 121C
LYRM9	LYRM9	LYR motif-containing protein 9
CEBOS	CEBPZOS	Protein CEBPZOS
HIG1A	HIGD1A	HIG1 domain family member 1C
RUXGL	SNRPG	Putative small nuclear ribonucleoprotein G-like protein 15
NUD19	NUDT19	Acyl-coenzyme A diphosphatase NUDT19
MI4GD	MIF4GD	MIF4G domain-containing protein
FR1L4	FER1L4	Fer-1-like protein 4
MYO1G	MYO1G	Unconventional myosin-Ig
NRAM	NA	Neuraminidase
EIF3C	EIF3C	Eukaryotic translation initiation factor 3 subunit C-like protein
GPHRA	GPR89A	Golgi pH regulator A
IGLL5	IGLL5	Immunoglobulin lambda-like polypeptide 5
WASH2	WASH2P	Putative WAS protein family homolog 3
MCRI1	MCRIP1	Mapk-regulated corepressor-interacting protein 1
NACAM	NACA	Nascent polypeptide-associated complex subunit alpha, muscle-specific form
CK098	C11orf98	Uncharacterized protein C11orf98
GB	gB	Envelope glycoprotein B
S35U4	SLC35A4	SLC35A4 upstream open reading frame protein
MIDUO	MIEF1	Mitochondrial ribosome and complex I assembly factor AltMIEF1
DNS2A	DNASE2	Deoxyribonuclease-2-alpha
ADAS	AGPS	Alkyldihydroxyacetonephosphate synthase, peroxisomal
KIF2A	KIF2A	Kinesin-like protein KIF2A
KITM	TK2	Thymidine kinase 2, mitochondrial
DX39A	DDX39A	ATP-dependent RNA helicase DDX39A
PDLI1	PDLIM1	PDZ and LIM domain protein 1
BACH	ACOT7	Cytosolic acyl coenzyme A thioester hydrolase
MYO1C	MYO1C	Unconventional myosin-Ic
MYO1F	MYO1F	Unconventional myosin-If
SNP23	SNAP23	Synaptosomal-associated protein 23
HAX1	HAX1	HCLS1-associated protein X-1
PLM	FXYD1	Phospholemman
AIP	AIP	AH receptor-interacting protein
GTPB1	GTPBP1	GTP-binding protein 1
LEG9	LGALS9	Galectin-9
STXB3	STXBP3	Syntaxin-binding protein 3
ARVC	ARVCF	Splicing regulator ARVCF
SMAP	SMAP	Small acidic protein
RB27B	RAB27B	Ras-related protein Rab-27B
AP3B1	AP3B1	AP-3 complex subunit beta-1
LEG8	LGALS8	Galectin-8
NDUS8	NDUFS8	NADH dehydrogenase [ubiquinone] iron-sulfur protein 8, mitochondrial
PSD11	PSMD11	26S proteasome non-ATPase regulatory subunit 11
PSD12	PSMD12	26S proteasome non-ATPase regulatory subunit 12
PSMD9	PSMD9	26S proteasome non-ATPase regulatory subunit 9
ATOX1	ATOX1	Copper transport protein ATOX1
PGRC1	PGRMC1	Membrane-associated progesterone receptor component 1
SPT5H	SUPT5H	Transcription elongation factor SPT5
DFFA	DFFA	DNA fragmentation factor subunit alpha
HIP1	HIP1	Huntingtin-interacting protein 1
CLIC1	CLIC1	Chloride intracellular channel protein 1
EIF3F	EIF3F	Eukaryotic translation initiation factor 3 subunit F
WWP2	WWP2	NEDD4-like E3 ubiquitin-protein ligase WWP2
ODPX	PDHX	Pyruvate dehydrogenase protein X component, mitochondrial
MATN2	MATN2	Matrilin-2
DCTN6	DCTN6	Dynactin subunit 6
ACATN	SLC33A1	Acetyl-coenzyme A transporter 1
WASL	WASL	Actin nucleation-promoting factor WASL
PDE2A	PDE2A	cGMP-dependent 3',5'-cyclic phosphodiesterase
IPO5	IPO5	Importin-5
SAP18	SAP18	Histone deacetylase complex subunit SAP18
EMAL1	EML1	Echinoderm microtubule-associated protein-like 1
DNM1L	DNM1L	Dynamin-1-like protein
RTCA	RTCA	RNA 3'-terminal phosphate cyclase
P3C2A	PIK3C2A	Phosphatidylinositol 4-phosphate 3-kinase C2 domain-containing subunit alpha
GOLI4	GOLIM4	Golgi integral membrane protein 4
MANBA	MANBA	Beta-mannosidase
AGRIN	AGRN	Agrin
PLOD2	PLOD2	Procollagen-lysine,2-oxoglutarate 5-dioxygenase 2
MEIS1	MEIS1	Homeobox protein Meis1
EXOC5	EXOC5	Exocyst complex component 5
BT3A3	BTN3A3	Butyrophilin subfamily 3 member A3
HMGN4	HMGN4	High mobility group nucleosome-binding domain-containing protein 4
NDUA4	NDUFA4	Cytochrome c oxidase subunit NDUFA4
PSDE	PSMD14	26S proteasome non-ATPase regulatory subunit 14
BIN1	BIN1	Myc box-dependent-interacting protein 1
IMA4	KPNA3	Importin subunit alpha-4
USP9Y	USP9Y	Probable ubiquitin carboxyl-terminal hydrolase FAF-Y
VMA5A	VWA5A	von Willebrand factor A domain-containing protein 5A
PESC	PES1	Pescadillo homolog
SDCB1	SDCBP	Syntenin-1
PITM1	PITPNM1	Membrane-associated phosphatidylinositol transfer protein 1
MPP10	MPHOSPH10	U3 small nucleolar ribonucleoprotein protein MPP10
NOP56	NOP56	Nucleolar protein 56
DDX3X	DDX3X	ATP-dependent RNA helicase DDX3X
RNT2	RNASET2	Ribonuclease T2
PODXL	PODXL	Podocalyxin
PEX12	PEX12	Peroxisome assembly protein 12
PIR	PIR	Pirin
IMA3	KPNA4	Importin subunit alpha-3
TRI38	TRIM38	E3 ubiquitin-protein ligase TRIM38
NFIB	NFIB	Nuclear factor 1 B-type
PPP6	PPP6C	Serine/threonine-protein phosphatase 6 catalytic subunit
EST2	CES2	Cocaine esterase
MA2B1	MAN2B1	Lysosomal alpha-mannosidase
F16P2	FBP2	Fructose-1,6-bisphosphatase isozyme 2
PDXK	PDXK	Pyridoxal kinase
SCD	SCD	Stearoyl-CoA desaturase
PLPP1	PLPP1	Phospholipid phosphatase 1
PLPP3	PLPP3	Phospholipid phosphatase 3
ARI1A	ARID1A	AT-rich interactive domain-containing protein 1A
ISLR	ISLR	Immunoglobulin superfamily containing leucine-rich repeat protein
DHSD	SDHD	Succinate dehydrogenase [ubiquinone] cytochrome b small subunit, mitochondrial
NEMP1	NEMP1	Nuclear envelope integral membrane protein 1
TXND9	TXNDC9	Thioredoxin domain-containing protein 9
TRAD1	TRAFD1	TRAF-type zinc finger domain-containing protein 1
COX7R	COX7A2L	Cytochrome c oxidase subunit 7A-related protein, mitochondrial
HSPB6	HSPB6	Heat shock protein beta-6
ACPM	NDUFAB1	Acyl carrier protein, mitochondrial
COPE	COPE	Coatomer subunit epsilon
AP3D1	AP3D1	AP-3 complex subunit delta-1
CCS	CCS	Copper chaperone for superoxide dismutase
ENPP3	ENPP3	Ectonucleotide pyrophosphatase/phosphodiesterase family member 3
ABLM1	ABLIM1	Actin-binding LIM protein 1
CHD2	CHD2	Chromodomain-helicase-DNA-binding protein 2
GOSR2	GOSR2	Golgi SNAP receptor complex member 2
TOR1A	TOR1A	Torsin-1A
TOR1B	TOR1B	Torsin-1B
STX16	STX16	Syntaxin-16
ADA10	ADAM10	Disintegrin and metalloproteinase domain-containing protein 10
ABCD4	ABCD4	Lysosomal cobalamin transporter ABCD4
EI24	EI24	Etoposide-induced protein 2.4 homolog
P5I11	TP53I11	Tumor protein p53-inducible protein 11
MP2K7	MAP2K7	Dual specificity mitogen-activated protein kinase kinase 7
ACOT8	ACOT8	Acyl-coenzyme A thioesterase 8
CDIPT	CDIPT	CDP-diacylglycerol--inositol 3-phosphatidyltransferase
PDCD5	PDCD5	Programmed cell death protein 5
ANM5	PRMT5	Protein arginine N-methyltransferase 5
NHRF1	NHERF1	Na(+)/H(+) exchange regulatory cofactor NHE-RF1
TR10B	TNFRSF10B	Tumor necrosis factor receptor superfamily member 10B
TPP1	TPP1	Tripeptidyl-peptidase 1
TCRG1	TCERG1	Transcription elongation regulator 1
NRP1	NRP1	Neuropilin-1
TNPO2	TNPO2	Transportin-2
APOL1	APOL1	Apolipoprotein L1
UN13B	UNC13B	Protein unc-13 homolog B
RPC1	POLR3A	DNA-directed RNA polymerase III subunit RPC1
RASM	MRAS	Ras-related protein M-Ras
PSA7	PSMA7	Proteasome subunit alpha type-7
SCAM3	SCAMP3	Secretory carrier-associated membrane protein 3
PAHX	PHYH	Phytanoyl-CoA dioxygenase, peroxisomal
OPLA	OPLAH	5-oxoprolinase
BCKD	BCKDK	[3-methyl-2-oxobutanoate dehydrogenase [lipoamide]] kinase, mitochondrial
IFIT3	IFIT3	Interferon-induced protein with tetratricopeptide repeats 3
MGST3	MGST3	Glutathione S-transferase 3, mitochondrial
TX1B3	TAX1BP3	Tax1-binding protein 3
GIPC1	GIPC1	PDZ domain-containing protein GIPC1
LIN7A	LIN7A	Protein lin-7 homolog A
IKKB	IKBKB	Inhibitor of nuclear factor kappa-B kinase subunit beta
TIM23	TIMM23	Mitochondrial import inner membrane translocase subunit Tim23
HAT1	HAT1	Histone acetyltransferase type B catalytic subunit
UB2L6	UBE2L6	Ubiquitin/ISG15-conjugating enzyme E2 L6
CSKP	CASK	Peripheral plasma membrane protein CASK
QCR8	UQCRQ	Cytochrome b-c1 complex subunit 8
ML12A	MYL12A	Myosin regulatory light chain 12B
HGS	HGS	Hepatocyte growth factor-regulated tyrosine kinase substrate
RAB7L	RAB29	Ras-related protein Rab-7L1
VP26C	VPS26C	Vacuolar protein sorting-associated protein 26C
MYPT1	PPP1R12A	Protein phosphatase 1 regulatory subunit 12A
S27A2	SLC27A2	Long-chain fatty acid transport protein 2
GAK	GAK	Cyclin-G-associated kinase
HNRDL	HNRNPDL	Heterogeneous nuclear ribonucleoprotein D-like
XPO1	XPO1	Exportin-1
SPTN2	SPTBN2	Spectrin beta chain, non-erythrocytic 2
SC16A	SEC16A	Protein transport protein Sec16A
PLXB2	PLXNB2	Plexin-B2
SR140	U2SURP	U2 snRNP-associated SURP motif-containing protein
SYNEM	SYNM	Synemin
KIF3B	KIF3B	Kinesin-like protein KIF3B
PUR4	PFAS	Phosphoribosylformylglycinamidine synthase
ANR28	ANKRD28	Serine/threonine-protein phosphatase 6 regulatory ankyrin repeat subunit A
ARHGB	ARHGEF11	Rho guanine nucleotide exchange factor 11
MRPP3	PRORP	Mitochondrial ribonuclease P catalytic subunit
LSM1	LSM1	U6 snRNA-associated Sm-like protein LSm1
FYB1	FYB1	FYN-binding protein 1
NPC1	NPC1	NPC intracellular cholesterol transporter 1
TBX3	TBX3	T-box transcription factor TBX3
PLCB	AGPAT2	1-acyl-sn-glycerol-3-phosphate acyltransferase beta
SCAM1	SCAMP1	Secretory carrier-associated membrane protein 1
SCAM2	SCAMP2	Secretory carrier-associated membrane protein 2
ARC1B	ARPC1B	Actin-related protein 2/3 complex subunit 1B
ARPC2	ARPC2	Actin-related protein 2/3 complex subunit 2
ARPC3	ARPC3	Actin-related protein 2/3 complex subunit 3
BET1	BET1	BET1 homolog
RPAC1	POLR1C	DNA-directed RNA polymerases I and III subunit RPAC1
TIF1A	TRIM24	Transcription intermediary factor 1-alpha
PGRC2	PGRMC2	Membrane-associated progesterone receptor component 2
CETN3	CETN3	Centrin-3
PFD6	PFDN6	Prefoldin subunit 6
GSTA4	GSTA4	Glutathione S-transferase A4
NKRF	NKRF	NF-kappa-B-repressing factor
GNPAT	GNPAT	Dihydroxyacetone phosphate acyltransferase
LAMA5	LAMA5	Laminin subunit alpha-5
ZN185	ZNF185	Zinc finger protein 185
RT12	MRPS12	Small ribosomal subunit protein uS12m
NDUA1	NDUFA1	NADH dehydrogenase [ubiquinone] 1 alpha subcomplex subunit 1
OBRG	LEPROT	Leptin receptor gene-related protein
CLIC2	CLIC2	Chloride intracellular channel protein 2
ACOX3	ACOX3	Peroxisomal acyl-coenzyme A oxidase 3
RER1	RER1	Protein RER1
SURF4	SURF4	Surfeit locus protein 4
MK13	MAPK13	Mitogen-activated protein kinase 13
SPTC1	SPTLC1	Serine palmitoyltransferase 1
SPTC2	SPTLC2	Serine palmitoyltransferase 2
OGT1	OGT	UDP-N-acetylglucosamine--peptide N-acetylglucosaminyltransferase 110 kDa subunit
LX15B	ALOX15B	Polyunsaturated fatty acid lipoxygenase ALOX15B
PMM2	PMM2	Phosphomannomutase 2
TM9S1	TM9SF1	Transmembrane 9 superfamily member 1
PPM1G	PPM1G	Protein phosphatase 1G
SHIP2	INPPL1	Phosphatidylinositol 3,4,5-trisphosphate 5-phosphatase 2
EIF3D	EIF3D	Eukaryotic translation initiation factor 3 subunit D
EIF3H	EIF3H	Eukaryotic translation initiation factor 3 subunit H
BCAT2	BCAT2	Branched-chain-amino-acid aminotransferase, mitochondrial
TYY1	YY1	Transcription factor YY2
NCAM2	NCAM2	Neural cell adhesion molecule 2
IPO8	IPO8	Importin-8
STX7	STX7	Syntaxin-7
MOT4	SLC16A3	Monocarboxylate transporter 4
COPT1	SLC31A1	High affinity copper uptake protein 1
MRP3	ABCC3	ATP-binding cassette sub-family C member 3
TLR3	TLR3	Toll-like receptor 3
CAN5	CAPN5	Calpain-5
YKT6	YKT6	Synaptobrevin homolog YKT6
ARPC5	ARPC5	Actin-related protein 2/3 complex subunit 5
NKX22	NKX2-2	Homeobox protein Nkx-2.8
PDPK1	PDPK1	3-phosphoinositide-dependent protein kinase 1
TPSN	TAPBP	Tapasin
R113A	RNF113A	E3 ubiquitin-protein ligase RNF113A
DHX15	DHX15	ATP-dependent RNA helicase DHX15
MCES	RNMT	mRNA cap guanine-N7 methyltransferase
ZZEF1	ZZEF1	Zinc finger ZZ-type and EF-hand domain-containing protein 1
RRP8	RRP8	Ribosomal RNA-processing protein 8
SI1L1	SIPA1L1	Signal-induced proliferation-associated 1-like protein 1
CYB5B	CYB5B	Cytochrome b5 type B
PRP4	PRPF4	U4/U6 small nuclear ribonucleoprotein Prp4
SERA	PHGDH	D-3-phosphoglycerate dehydrogenase
NDUS4	NDUFS4	NADH dehydrogenase [ubiquinone] iron-sulfur protein 4, mitochondrial
SEPT4	SEPTIN4	Septin-4
DC1L2	DYNC1LI2	Cytoplasmic dynein 1 light intermediate chain 2
PSMD3	PSMD3	26S proteasome non-ATPase regulatory subunit 3
PAPS1	PAPSS1	Bifunctional 3'-phosphoadenosine 5'-phosphosulfate synthase 1
ZW10	ZW10	Centromere/kinetochore protein zw10 homolog
SNUT1	SART1	U4/U6.U5 tri-snRNP-associated protein 1
GPAA1	GPAA1	Glycosylphosphatidylinositol anchor attachment 1 protein
DAPK3	DAPK3	Death-associated protein kinase 3
TGFI1	TGFB1I1	Transforming growth factor beta-1-induced transcript 1 protein
HS12A	HSPA12A	Heat shock 70 kDa protein 12A
CTIF	CTIF	CBP80/20-dependent translation initiation factor
MTSS1	MTSS1	Protein MTSS 1
VIP2	PPIP5K2	Inositol hexakisphosphate and diphosphoinositol-pentakisphosphate kinase 2
MCA3	EEF1E1	Eukaryotic translation elongation factor 1 epsilon-1
LYRM1	LYRM1	LYR motif-containing protein 1
HNRPR	HNRNPR	Heterogeneous nuclear ribonucleoprotein R
PRPF3	PRPF3	U4/U6 small nuclear ribonucleoprotein Prp3
TXNL1	TXNL1	Thioredoxin-like protein 1
TPD54	TPD52L2	Tumor protein D54
EMC8	EMC8	ER membrane protein complex subunit 8
COCH	COCH	Cochlin
ERI3	ERI3	ERI1 exoribonuclease 3
SYNJ1	SYNJ1	Synaptojanin-1
FIBP	FIBP	Acidic fibroblast growth factor intracellular-binding protein
IF4G3	EIF4G3	Eukaryotic translation initiation factor 4 gamma 3
PPIH	PPIH	Peptidyl-prolyl cis-trans isomerase H
HTRA2	HTRA2	Serine protease HTRA2, mitochondrial
ARK72	AKR7A2	Aflatoxin B1 aldehyde reductase member 2
E41L2	EPB41L2	Band 4.1-like protein 2
TGON2	TGOLN2	Trans-Golgi network integral membrane protein 2
LTOR5	LAMTOR5	Ragulator complex protein LAMTOR5
B4GA1	B4GAT1	Beta-1,4-glucuronyltransferase 1
WIPF1	WIPF1	WAS/WASL-interacting protein family member 1
SGCE	SGCE	Epsilon-sarcoglycan
RNF13	RNF13	E3 ubiquitin-protein ligase RNF13
AKA10	AKAP10	A-kinase anchor protein 10, mitochondrial
DENR	DENR	Density-regulated protein
XPOT	XPOT	Exportin-T
DNPH1	DNPH1	2'-deoxynucleoside 5'-phosphate N-hydrolase 1
TIM44	TIMM44	Mitochondrial import inner membrane translocase subunit TIM44
TPPC3	TRAPPC3	Trafficking protein particle complex subunit 3
CHM2A	CHMP2A	Charged multivesicular body protein 2a
TSN6	TSPAN6	Tetraspanin-6
PLRG1	PLRG1	Pleiotropic regulator 1
RGS10	RGS10	Regulator of G-protein signaling 10
ZN207	ZNF207	BUB3-interacting and GLEBS motif-containing protein ZNF207
NDUB5	NDUFB5	NADH dehydrogenase [ubiquinone] 1 beta subcomplex subunit 5, mitochondrial
NDUB3	NDUFB3	NADH dehydrogenase [ubiquinone] 1 beta subcomplex subunit 3
NDUA2	NDUFA2	NADH dehydrogenase [ubiquinone] 1 alpha subcomplex subunit 2
GET3	GET3	ATPase GET3
BUB3	BUB3	Mitotic checkpoint protein BUB3
ACTN4	ACTN4	Alpha-actinin-4
MAAI	GSTZ1	Maleylacetoacetate isomerase
TRIA1	TRIAP1	TP53-regulated inhibitor of apoptosis 1
GATC	GATC	Glutamyl-tRNA(Gln) amidotransferase subunit C, mitochondrial
HTSF1	HTATSF1	HIV Tat-specific factor 1
AP1G1	AP1G1	AP-1 complex subunit gamma-1
STX6	STX6	Syntaxin-6
SNG1	SYNGR1	Synaptogyrin-1
SNG2	SYNGR2	Synaptogyrin-2
SGTA	SGTA	Small glutamine-rich tetratricopeptide repeat-containing protein alpha
LIAS	LIAS	Lipoyl synthase, mitochondrial
MCAT	SLC25A20	Mitochondrial carnitine/acylcarnitine carrier protein
SYNC	NARS1	Asparagine--tRNA ligase, cytoplasmic
KRT86	KRT86	Keratin, type II cuticular Hb6
MYO1B	MYO1B	Unconventional myosin-Ib
CPSF5	NUDT21	Cleavage and polyadenylation specificity factor subunit 5
LANC1	LANCL1	Glutathione S-transferase LANCL1
STRN	STRN	Striatin
U3IP2	RRP9	U3 small nucleolar RNA-interacting protein 2
SCO2	SCO2	Protein SCO2 homolog, mitochondrial
AKAP8	AKAP8	A-kinase anchor protein 8
GTPB6	GTPBP6	Putative GTP-binding protein 6
G6PT1	SLC37A4	Glucose-6-phosphate exchanger SLC37A4
IDH3B	IDH3B	Isocitrate dehydrogenase [NAD] subunit beta, mitochondrial
NRDC	NRDC	Nardilysin
CALU	CALU	Calumenin
EDIL3	EDIL3	EGF-like repeat and discoidin I-like domain-containing protein 3
SAHH2	AHCYL1	S-adenosylhomocysteine hydrolase-like protein 1
CD5L	CD5L	CD5 antigen-like
NDUS5	NDUFS5	NADH dehydrogenase [ubiquinone] iron-sulfur protein 5
PDE6D	PDE6D	Retinal rod rhodopsin-sensitive cGMP 3',5'-cyclic phosphodiesterase subunit delta
PEX1	PEX1	Peroxisomal ATPase PEX1
RAD21	RAD21	Double-strand-break repair protein rad21 homolog
AK1BA	AKR1B10	Aldo-keto reductase family 1 member B10
TIM8A	TIMM8A	Mitochondrial import inner membrane translocase subunit Tim8 A
DHX16	DHX16	Pre-mRNA-splicing factor ATP-dependent RNA helicase DHX16
ZNRD2	ZNRD2	Protein ZNRD2
GMFG	GMFG	Glia maturation factor gamma
MYPT2	PPP1R12B	Protein phosphatase 1 regulatory subunit 12B
PLIN1	PLIN1	Perilipin-1
KPRB	PRPSAP2	Phosphoribosyl pyrophosphate synthase-associated protein 2
SMCA5	SMARCA5	SWI/SNF-related matrix-associated actin-dependent regulator of chromatin subfamily A member 5
JIP4	SPAG9	C-Jun-amino-terminal kinase-interacting protein 4
KIF5C	KIF5C	Kinesin heavy chain isoform 5C
MGRN1	MGRN1	E3 ubiquitin-protein ligase MGRN1
AQR	AQR	RNA helicase aquarius
OPA1	OPA1	Dynamin-like 120 kDa protein, mitochondrial
PI51C	PIP5K1C	Phosphatidylinositol 4-phosphate 5-kinase type-1 gamma
KIF1B	KIF1B	Kinesin-like protein KIF1B
MARH6	MARCHF6	E3 ubiquitin-protein ligase MARCHF6
KDM1A	KDM1A	Lysine-specific histone demethylase 1A
TBCD4	TBC1D4	TBC1 domain family member 4
FADS1	FADS1	Acyl-CoA (8-3)-desaturase
PEPL	PPL	Periplakin
GSDME	GSDME	Gasdermin-E
NRP2	NRP2	Neuropilin-2
MA1A2	MAN1A2	Mannosyl-oligosaccharide 1,2-alpha-mannosidase IB
ACSL4	ACSL4	Long-chain-fatty-acid--CoA ligase 4
SNX3	SNX3	Sorting nexin-3
DOK2	DOK2	Docking protein 2
STX10	STX10	Syntaxin-10
OGA	OGA	Protein O-GlcNAcase
VINEX	SORBS3	Vinexin
HNRPQ	SYNCRIP	Heterogeneous nuclear ribonucleoprotein Q
PRP17	CDC40	Pre-mRNA-processing factor 17
RNBP6	RANBP6	Ran-binding protein 6
NEMF	NEMF	Ribosome quality control complex subunit NEMF
GMDS	GMDS	GDP-mannose 4,6 dehydratase
PLOD3	PLOD3	Multifunctional procollagen lysine hydroxylase and glycosyltransferase LH3
DIAP1	DIAPH1	Protein diaphanous homolog 1
SEP15	SELENOF	Selenoprotein F
EXOC3	EXOC3	Exocyst complex component 3
PLIN3	PLIN3	Perilipin-3
MOT2	SLC16A7	Monocarboxylate transporter 2
PEX10	PEX10	Peroxisome biogenesis factor 10
IMA7	KPNA6	Importin subunit alpha-7
UGDH	UGDH	UDP-glucose 6-dehydrogenase
LPXN	LPXN	Leupaxin
CTND1	CTNND1	Catenin delta-1
SNX2	SNX2	Sorting nexin-2
DPM1	DPM1	Dolichol-phosphate mannosyltransferase subunit 1
USO1	USO1	General vesicular transport factor p115
RT14	MRPS14	Small ribosomal subunit protein uS14m
TOM1	TOM1	Target of Myb1 membrane trafficking protein
H2B1K	H2BC12	Histone H2B type 1-K
F262	PFKFB2	6-phosphofructo-2-kinase/fructose-2,6-bisphosphatase 2
CCD22	CCDC22	Coiled-coil domain-containing protein 22
PQBP1	PQBP1	Polyglutamine-binding protein 1
TI17B	TIMM17B	Mitochondrial import inner membrane translocase subunit Tim17-B
PRAF2	PRAF2	PRA1 family protein 2
DKC1	DKC1	H/ACA ribonucleoprotein complex subunit DKC1
IF2P	EIF5B	Eukaryotic translation initiation factor 5B
EDF1	EDF1	Endothelial differentiation-related factor 1
DIAP2	DIAPH2	Protein diaphanous homolog 2
DNJA2	DNAJA2	DnaJ homolog subfamily A member 2
BRD4	BRD4	Bromodomain-containing protein 4
CUTA	CUTA	Protein CutA
PFD1	PFDN1	Prefoldin subunit 1
PP1RB	PPP1R11	E3 ubiquitin-protein ligase PPP1R11
NBN	NBN	Nibrin
NOL3	NOL3	Nucleolar protein 3
LIRB5	LILRB5	Leukocyte immunoglobulin-like receptor subfamily B member 5
ABCB7	ABCB7	Iron-sulfur clusters transporter ABCB7, mitochondrial
SRGP2	SRGAP2	SLIT-ROBO Rho GTPase-activating protein 2
XYLK	FAM20B	Glycosaminoglycan xylosylkinase
WDR1	WDR1	WD repeat-containing protein 1
MEGF6	MEGF6	Multiple epidermal growth factor-like domains protein 6
ROCK2	ROCK2	Rho-associated protein kinase 2
CLAP2	CLASP2	CLIP-associating protein 2
CPNE3	CPNE3	Copine-3
HIP1R	HIP1R	Huntingtin-interacting protein 1-related protein
OBSL1	OBSL1	Obscurin-like protein 1
BRE1B	RNF40	E3 ubiquitin-protein ligase BRE1B
ZC11A	ZC3H11A	Zinc finger CCCH domain-containing protein 11A
CLU	CLUH	Clustered mitochondria protein homolog
DJC13	DNAJC13	DnaJ homolog subfamily C member 13
PP6R2	PPP6R2	Serine/threonine-protein phosphatase 6 regulatory subunit 2
CNOT3	CNOT3	CCR4-NOT transcription complex subunit 3
ANR17	ANKRD17	Ankyrin repeat domain-containing protein 17
COQ9	COQ9	Ubiquinone biosynthesis protein COQ9, mitochondrial
GGCT	GGCT	Gamma-glutamylcyclotransferase
NDUS7	NDUFS7	NADH dehydrogenase [ubiquinone] iron-sulfur protein 7, mitochondrial
RTN2	RTN2	Reticulon-2
NDUS2	NDUFS2	NADH dehydrogenase [ubiquinone] iron-sulfur protein 2, mitochondrial
ZPR1	ZPR1	Zinc finger protein ZPR1
NIPS2	NIPSNAP2	Protein NipSnap homolog 2
PDCD6	PDCD6	Programmed cell death protein 6
TBCA	TBCA	Tubulin-specific chaperone A
VATG1	ATP6V1G1	V-type proton ATPase subunit G 1
VPS4B	VPS4B	Vacuolar protein sorting-associated protein 4B
MPU1	MPDU1	Mannose-P-dolichol utilization defect 1 protein
ENTP5	ENTPD5	Nucleoside diphosphate phosphatase ENTPD5
H2AY	MACROH2A1	Core histone macro-H2A.1
SH3L1	SH3BGRL	Adapter SH3BGRL
FLNB	FLNB	Filamin-B
NDUS6	NDUFS6	NADH dehydrogenase [ubiquinone] iron-sulfur protein 6, mitochondrial
PEX14	PEX14	Peroxisomal membrane protein PEX14
TRIM3	TRIM3	Tripartite motif-containing protein 3
CISY	CS	Citrate synthase, mitochondrial
SC22B	SEC22B	Vesicle-trafficking protein SEC22b
PR40A	PRPF40A	Pre-mRNA-processing factor 40 homolog A
TACC1	TACC1	Transforming acidic coiled-coil-containing protein 1
NDK6	NME6	Nucleoside diphosphate kinase 6
LRCH4	LRCH4	Leucine-rich repeat and calponin homology domain-containing protein 4
MTX2	MTX2	Metaxin-2
VP26A	VPS26A	Vacuolar protein sorting-associated protein 26A
NDUB1	NDUFB1	NADH dehydrogenase [ubiquinone] 1 beta subcomplex subunit 1
MPPB	PMPCB	Mitochondrial-processing peptidase subunit beta
CRLF1	CRLF1	Cytokine receptor-like factor 1
PSIP1	PSIP1	PC4 and SFRS1-interacting protein
ERLN1	ERLIN1	Erlin-1
GPC4	GPC4	Glypican-4
NDUS3	NDUFS3	NADH dehydrogenase [ubiquinone] iron-sulfur protein 3, mitochondrial
SRS10	SRSF10	Serine/arginine-rich splicing factor 10
CLN5	CLN5	Ceroid-lipofuscinosis neuronal protein 5
HSBP1	HSBP1	Heat shock factor-binding protein 1
ECI2	ECI2	Enoyl-CoA delta isomerase 2
KHDR3	KHDRBS3	KH domain-containing, RNA-binding, signal transduction-associated protein 3
BAF	BANF1	Barrier-to-autointegration factor
SF3B1	SF3B1	Splicing factor 3B subunit 1
CSDE1	CSDE1	Cold shock domain-containing protein E1
STX11	STX11	Syntaxin-11
SKAP2	SKAP2	Src kinase-associated phosphoprotein 2
PRKRA	PRKRA	Interferon-inducible double-stranded RNA-dependent protein kinase activator A
MYCB2	MYCBP2	E3 ubiquitin-protein ligase MYCBP2
LYPA1	LYPLA1	Acyl-protein thioesterase 1
FCN3	FCN3	Ficolin-3
U520	SNRNP200	U5 small nuclear ribonucleoprotein 200 kDa helicase
MTU1	TRMU	Mitochondrial tRNA-specific 2-thiouridylase 1
TIPRL	TIPRL	TIP41-like protein
TM1L1	TOM1L1	TOM1-like protein 1
SURF6	SURF6	Surfeit locus protein 6
PPM1B	PPM1B	Protein phosphatase 1B
UTP20	UTP20	Small subunit processome component 20 homolog
NU155	NUP155	Nuclear pore complex protein Nup155
XRP2	RP2	Protein XRP2
CRTAP	CRTAP	Cartilage-associated protein
S2512	SLC25A12	Electrogenic aspartate/glutamate antiporter SLC25A12, mitochondrial
TCEA3	TCEA3	Transcription elongation factor A protein 3
PALM	PALM	Paralemmin-1
RENR	ATP6AP2	Renin receptor
POP7	POP7	Ribonuclease P protein subunit p20
EIF3G	EIF3G	Eukaryotic translation initiation factor 3 subunit G
EIF3J	EIF3J	Eukaryotic translation initiation factor 3 subunit J
CBR3	CBR3	Carbonyl reductase [NADPH] 3
PSD10	PSMD10	26S proteasome non-ATPase regulatory subunit 10
AP1G2	AP1G2	AP-1 complex subunit gamma-like 2
FACE1	ZMPSTE24	CAAX prenyl protease 1 homolog
SC5D	SC5D	Lathosterol oxidase
IDHC	IDH1	Isocitrate dehydrogenase [NADP] cytoplasmic
GATB	GATB	Glutamyl-tRNA(Gln) amidotransferase subunit B, mitochondrial
SCO1	SCO1	Protein SCO1 homolog, mitochondrial
CP7B1	CYP7B1	Cytochrome P450 7B1
ATRN	ATRN	Attractin
RBBP9	RBBP9	Serine hydrolase RBBP9
STAM2	STAM2	Signal transducing adapter molecule 2
TNF13	TNFSF13	Tumor necrosis factor ligand superfamily member 13
AL1L1	ALDH1L1	Cytosolic 10-formyltetrahydrofolate dehydrogenase
DGAT1	DGAT1	Diacylglycerol O-acyltransferase 1
PRAF3	ARL6IP5	PRA1 family protein 3
DYSF	DYSF	Dysferlin
SPF27	BCAS2	Pre-mRNA-splicing factor SPF27
DCTN3	DCTN3	Dynactin subunit 3
DNJC8	DNAJC8	DnaJ homolog subfamily C member 8
SPF30	SMNDC1	Survival of motor neuron-related-splicing factor 30
ATP5H	ATP5PD	ATP synthase subunit d, mitochondrial
FLOT1	FLOT1	Flotillin-1
ATP5L	ATP5MG	ATP synthase subunit g, mitochondrial
C1QRF	C1QL1	C1q-related factor
CBPD	CPD	Carboxypeptidase D
GLRX3	GLRX3	Glutaredoxin-3
RL1D1	RSL1D1	Ribosomal L1 domain-containing protein 1
WFS1	WFS1	Wolframin
CLPX	CLPX	ATP-dependent Clp protease ATP-binding subunit clpX-like, mitochondrial
SEGN	SCGN	Secretagogin
S14L2	SEC14L2	SEC14-like protein 2
ERG24	TM7SF2	Delta(14)-sterol reductase TM7SF2
SYUG	SNCG	Gamma-synuclein
CIAO1	CIAO1	Probable cytosolic iron-sulfur protein assembly protein CIAO1
CCN5	CCN5	CCN family member 5
SRP72	SRP72	Signal recognition particle subunit SRP72
DDAH1	DDAH1	N(G),N(G)-dimethylarginine dimethylaminohydrolase 1
RECQ5	RECQL5	ATP-dependent DNA helicase Q5
RMP	URI1	Unconventional prefoldin RPB5 interactor 1
B3GA3	B3GAT3	Galactosylgalactosylxylosylprotein 3-beta-glucuronosyltransferase 3
MTA2	MTA2	Metastasis-associated protein MTA2
STK10	STK10	Serine/threonine-protein kinase 10
SLIT2	SLIT2	Slit homolog 2 protein
KBTBB	KBTBD11	Kelch repeat and BTB domain-containing protein 11
TOM70	TOMM70	Mitochondrial import receptor subunit TOM70
MYO1D	MYO1D	Unconventional myosin-Id
SC24D	SEC24D	Protein transport protein Sec24D
NFASC	NFASC	Neurofascin
UFL1	UFL1	E3 UFM1-protein ligase 1
SRBS2	SORBS2	Sorbin and SH3 domain-containing protein 2
CSCL1	TMEM63A	CSC1-like protein 1
UBXN7	UBXN7	UBX domain-containing protein 7
SUN1	SUN1	SUN domain-containing protein 1
PLPHP	PLPBP	Pyridoxal phosphate homeostasis protein
ERLN2	ERLIN2	Erlin-2
PRP6	PRPF6	Pre-mRNA-processing factor 6
ABCA8	ABCA8	ABC-type organic anion transporter ABCA8
ENDD1	ENDOD1	Endonuclease domain-containing 1 protein
GLSK	GLS	Glutaminase kidney isoform, mitochondrial
FBX21	FBXO21	F-box only protein 21
KDM4B	KDM4B	Lysine-specific demethylase 4B
SOGA1	SOGA1	Protein SOGA1
AP2A2	AP2A2	AP-2 complex subunit alpha-2
SC31A	SEC31A	Protein transport protein Sec31A
HEXI1	HEXIM1	Protein HEXIM1
INMT	INMT	Indolethylamine N-methyltransferase
YIF1A	YIF1A	Protein YIF1A
UBR5	UBR5	E3 ubiquitin-protein ligase UBR5
AGFG2	AGFG2	Arf-GAP domain and FG repeat-containing protein 2
SCAF4	SCAF4	SR-related and CTD-associated factor 4
NDUB6	NDUFB6	NADH dehydrogenase [ubiquinone] 1 beta subcomplex subunit 6
MFN2	MFN2	Mitofusin-2
ARK73	AKR7A3	Aflatoxin B1 aldehyde reductase member 3
ZFPL1	ZFPL1	Zinc finger protein-like 1
ELP1	ELP1	Elongator complex protein 1
NDUA3	NDUFA3	NADH dehydrogenase [ubiquinone] 1 alpha subcomplex subunit 3
NDUB4	NDUFB4	NADH dehydrogenase [ubiquinone] 1 beta subcomplex subunit 4
NDUB8	NDUFB8	NADH dehydrogenase [ubiquinone] 1 beta subcomplex subunit 8, mitochondrial
NDUB2	NDUFB2	NADH dehydrogenase [ubiquinone] 1 beta subcomplex subunit 2, mitochondrial
NDUA7	NDUFA7	NADH dehydrogenase [ubiquinone] 1 alpha subcomplex subunit 7
VAMP5	VAMP5	Vesicle-associated membrane protein 5
RTN3	RTN3	Reticulon-3
LETM1	LETM1	Mitochondrial proton/calcium exchanger protein
ZRAB2	ZRANB2	Zinc finger Ran-binding domain-containing protein 2
SNX4	SNX4	Sorting nexin-4
LC7L3	LUC7L3	Luc7-like protein 3
MTMR5	SBF1	Myotubularin-related protein 5
GOSR1	GOSR1	Golgi SNAP receptor complex member 1
ATE1	ATE1	Arginyl-tRNA--protein transferase 1
VAPB	VAPB	Vesicle-associated membrane protein-associated protein B/C
RASL1	RASAL1	RasGAP-activating-like protein 1
SNAPN	SNAPIN	SNARE-associated protein Snapin
MPZL1	MPZL1	Myelin protein zero-like protein 1
NDUC2	NDUFC2	NADH dehydrogenase [ubiquinone] 1 subunit C2
NDUAA	NDUFA10	NADH dehydrogenase [ubiquinone] 1 alpha subcomplex subunit 10, mitochondrial
FKBP9	FKBP9	Peptidyl-prolyl cis-trans isomerase FKBP9
6PGL	PGLS	6-phosphogluconolactonase
PAPS2	PAPSS2	Bifunctional 3'-phosphoadenosine 5'-phosphosulfate synthase 2
ATG7	ATG7	Ubiquitin-like modifier-activating enzyme ATG7
TRI16	TRIM16	Tripartite motif-containing protein 16
SYFM	FARS2	Phenylalanine--tRNA ligase, mitochondrial
LYPA2	LYPLA2	Acyl-protein thioesterase 2
IPO7	IPO7	Importin-7
AGM1	PGM3	Phosphoacetylglucosamine mutase
MOCS3	MOCS3	Adenylyltransferase and sulfurtransferase MOCS3
CD2B2	CD2BP2	CD2 antigen cytoplasmic tail-binding protein 2
SVIL	SVIL	Supervillin
PPN	PAPLN	Papilin
AHSA1	AHSA1	Activator of 90 kDa heat shock protein ATPase homolog 1
APOM	APOM	Apolipoprotein M
PARN	PARN	Poly(A)-specific ribonuclease PARN
PSMG1	PSMG1	Proteasome assembly chaperone 1
FMNL1	FMNL1	Formin-like protein 1
SGPL1	SGPL1	Sphingosine-1-phosphate lyase 1
ABCA1	ABCA1	Phospholipid-transporting ATPase ABCA1
NSA2	NSA2	Ribosome biogenesis protein NSA2 homolog
G6PE	H6PD	GDH/6PGL endoplasmic bifunctional protein
SC24A	SEC24A	Protein transport protein Sec24A
SC24B	SEC24B	Protein transport protein Sec24B
AGRL2	ADGRL2	Adhesion G protein-coupled receptor L2
SFT2B	SFT2D2	Vesicle transport protein SFT2B
MPC2	MPC2	Mitochondrial pyruvate carrier 2
ETHE1	ETHE1	Persulfide dioxygenase ETHE1, mitochondrial
ACSL3	ACSL3	Fatty acid CoA ligase Acsl3
CNOT4	CNOT4	CCR4-NOT transcription complex subunit 4
STABP	STAMBP	STAM-binding protein
FSTL3	FSTL3	Follistatin-related protein 3
ASML	ASMTL	Probable bifunctional dTTP/UTP pyrophosphatase/methyltransferase protein
CDS2	CDS2	Phosphatidate cytidylyltransferase 2
HERC2	HERC2	E3 ubiquitin-protein ligase HERC2
RAB3D	RAB3D	Ras-related protein Rab-3D
SNP29	SNAP29	Synaptosomal-associated protein 29
OXSR1	OXSR1	Serine/threonine-protein kinase OSR1
HS74L	HSPA4L	Heat shock 70 kDa protein 4L
PTBP3	PTBP3	Polypyrimidine tract-binding protein 3
STR3N	STARD3NL	STARD3 N-terminal-like protein
LSM8	LSM8	U6 snRNA-associated Sm-like protein LSm8
AP2A1	AP2A1	AP-2 complex subunit alpha-1
RIGI	RIGI	Antiviral innate immune response receptor RIG-I
STAU1	STAU1	Double-stranded RNA-binding protein Staufen homolog 1
TTC4	TTC4	Tetratricopeptide repeat protein 4
CAVN2	CAVIN2	Caveolae-associated protein 2
BAG2	BAG2	BAG family molecular chaperone regulator 2
BAG3	BAG3	BAG family molecular chaperone regulator 3
DCMC	MLYCD	Malonyl-CoA decarboxylase, mitochondrial
QORL1	CRYZL1	Quinone oxidoreductase-like protein 1
AIFM1	AIFM1	Apoptosis-inducing factor 1, mitochondrial
EMAL2	EML2	Echinoderm microtubule-associated protein-like 2
NUD14	NUDT14	Uridine diphosphate glucose pyrophosphatase NUDT14
TSN13	TSPAN13	Tetraspanin-13
BPNT1	BPNT1	3'(2'),5'-bisphosphate nucleotidase 1
FADS2	FADS2	Acyl-CoA 6-desaturase
DDAH2	DDAH2	N(G),N(G)-dimethylarginine dimethylaminohydrolase 2
G6B	MPIG6B	Megakaryocyte and platelet inhibitory receptor G6b
ABHGA	ABHD16A	Phosphatidylserine lipase ABHD16A
TXD12	TXNDC12	Thioredoxin domain-containing protein 12
FBLN4	EFEMP2	EGF-containing fibulin-like extracellular matrix protein 2
RECK	RECK	Reversion-inducing cysteine-rich protein with Kazal motifs
NUDT3	NUDT3	Diphosphoinositol polyphosphate phosphohydrolase 1
NDUBA	NDUFB10	NADH dehydrogenase [ubiquinone] 1 beta subcomplex subunit 10
CLPT1	CLPTM1	Putative lipid scramblase CLPTM1
MOC2B	MOCS2	Molybdopterin synthase catalytic subunit
TOM40	TOMM40	Mitochondrial import receptor subunit TOM40 homolog
PX11B	PEX11B	Peroxisomal membrane protein 11B
PAK4	PAK4	Serine/threonine-protein kinase PAK 4
ACL6A	ACTL6A	Actin-like protein 6A
MOC2A	MOCS2	Molybdopterin synthase sulfur carrier subunit
CYB	MT-CYB	Cytochrome b
CYB5	CYB5A	Cytochrome b5
ADH1B	ADH1B	All-trans-retinol dehydrogenase [NAD(+)] ADH1B
LDHA	LDHA	L-lactate dehydrogenase A chain
AL1A1	ALDH1A1	Aldehyde dehydrogenase 1A1
DHE3	GLUD1	Glutamate dehydrogenase 1, mitochondrial
NB5R3	CYB5R3	NADH-cytochrome b5 reductase 3
GSHR	GSR	Glutathione reductase, mitochondrial
COX2	MT-CO2	Cytochrome c oxidase subunit 2
COX3	MT-CO3	Cytochrome c oxidase subunit 3
SODC	SOD1	Superoxide dismutase [Cu-Zn]
CERU	CP	Ceruloplasmin
F13A	F13A1	Coagulation factor XIII A chain
PNPH	PNP	Purine nucleoside phosphorylase
HPRT	HPRT1	Hypoxanthine-guanine phosphoribosyltransferase
AATM	GOT2	Aspartate aminotransferase, mitochondrial
EGFR	EGFR	Epidermal growth factor receptor
PGK1	PGK1	Phosphoglycerate kinase 1
KAD1	AK1	Adenylate kinase isoenzyme 1
THRB	F2	Prothrombin
C1R	C1R	Complement C1r subcomponent
HPT	HP	Haptoglobin
HPTR	HPR	Haptoglobin-related protein
FA9	F9	Coagulation factor IX
FA10	F10	Coagulation factor X
CFAD	CFD	Complement factor D
PLMN	PLG	Plasminogen
FA12	F12	Coagulation factor XII
TPA	PLAT	Tissue-type plasminogen activator
CFAB	CFB	Complement factor B
ADA	ADA	Adenosine deaminase
ATP6	MT-ATP6	ATP synthase subunit a
CAH1	CA1	Carbonic anhydrase 1
CAH2	CA2	Carbonic anhydrase 2
ASSY	ASS1	Argininosuccinate synthase
ANT3	SERPINC1	Antithrombin-III
A1AT	SERPINA1	Alpha-1-antitrypsin
AACT	SERPINA3	Alpha-1-antichymotrypsin
ANGT	AGT	Angiotensinogen
A2MG	A2M	Alpha-2-macroglobulin
CO3	C3	Complement C3
CO5	C5	Complement C5
TIMP1	TIMP1	Metalloproteinase inhibitor 1
CYTC	CST3	Cystatin-C
KNG1	KNG1	Kininogen-1
RASN	NRAS	GTPase NRas
RASH	HRAS	GTPase HRas
RASK	KRAS	GTPase KRas
LDLR	LDLR	Low-density lipoprotein receptor
TGFB1	TGFB1	Transforming growth factor beta-1 proprotein
IGF2	IGF2	Insulin-like growth factor II
IGJ	JCHAIN	Immunoglobulin J chain
KV105	IGKV1-5	Immunoglobulin kappa variable 1-5
KV320	IGKV3-20	Immunoglobulin kappa variable 3-20
KV315	IGKV3-15	Immunoglobulin kappa variable 3-15
LV147	IGLV1-47	Immunoglobulin lambda variable 1-47
LV208	IGLV2-8	Immunoglobulin lambda variable 2-8
LV319	IGLV3-19	Immunoglobulin lambda variable 3-19
LV325	IGLV3-25	Immunoglobulin lambda variable 3-25
HV330	IGHV3-30	Immunoglobulin heavy variable 3-30
HV307	IGHV3-7	Immunoglobulin heavy variable 3-7
HV309	IGHV3-43D	Immunoglobulin heavy variable 3-9
IGKC	IGKC	Immunoglobulin kappa constant
IGHG1	IGHG1	Immunoglobulin heavy constant gamma 1
IGHG2	IGHG2	Immunoglobulin heavy constant gamma 2
IGHG3	IGHG3	Immunoglobulin heavy constant gamma 3
IGHG4	IGHG4	Immunoglobulin heavy constant gamma 4
IGHM	IGHM	Immunoglobulin heavy constant mu
IGHA1	IGHA1	Immunoglobulin heavy constant alpha 1
IGHA2	IGHA2	Immunoglobulin heavy constant alpha 2
IGHD	IGHD	Immunoglobulin heavy constant delta
HLAB	HLA-B	HLA class I histocompatibility antigen, B alpha chain
HLAH	HLA-H	Putative HLA class I histocompatibility antigen, alpha chain H
DRA	HLA-DRA	HLA class II histocompatibility antigen, DR alpha chain
DRB1	HLA-DRB1	HLA class II histocompatibility antigen, DRB1 beta chain
HBD	HBD	Hemoglobin subunit delta
CO1A1	COL1A1	Collagen alpha-1(I) chain
CO3A1	COL3A1	Collagen alpha-1(III) chain
CO4A1	COL4A1	Collagen alpha-1(IV) chain
CRYAB	CRYAB	Alpha-crystallin B chain
K1C14	KRT14	Keratin, type I cytoskeletal 14
K2C6A	KRT6A	Keratin, type II cytoskeletal 6A
LMNA	LMNA	Prelamin-A/C
SPTA1	SPTA1	Spectrin alpha chain, erythrocytic 1
APOA1	APOA1	Apolipoprotein A-I
APOE	APOE	Apolipoprotein E
APOA2	APOA2	Apolipoprotein A-II
APOC2	APOC2	Apolipoprotein C-II
APOC3	APOC3	Apolipoprotein C-III
FIBA	FGA	Fibrinogen alpha chain
FIBB	FGB	Fibrinogen beta chain
FIBG	FGG	Fibrinogen gamma chain
B3AT	SLC4A1	Band 3 anion transport protein
CRP	CRP	C-reactive protein
SAMP	APCS	Serum amyloid P-component
C1QA	C1QA	Complement C1q subcomponent subunit A
C1QB	C1QB	Complement C1q subcomponent subunit B
C1QC	C1QC	Complement C1q subcomponent subunit C
CO9	C9	Complement component C9
APOH	APOH	Beta-2-glycoprotein 1
A2GL	LRG1	Leucine-rich alpha-2-glycoprotein
FINC	FN1	Fibronectin
RET4	RBP4	Retinol-binding protein 4
AMBP	AMBP	Protein AMBP
A1AG1	ORM1	Alpha-1-acid glycoprotein 1
FETUA	AHSG	Alpha-2-HS-glycoprotein
TTHY	TTR	Transthyretin
ALBU	ALB	Albumin
FETA	AFP	Alpha-fetoprotein
VTDB	GC	Vitamin D-binding protein
CXCL7	PPBP	Platelet basic protein
PLF4	PF4	Platelet factor 4
TFR1	TFRC	Transferrin receptor protein 1
TRFE	TF	Serotransferrin
TRFL	LTF	Lactotransferrin
HEMO	HPX	Hemopexin
FRIL	FTL	Ferritin light chain
FRIH	FTH1	Ferritin heavy chain
MT2	MT2A	Metallothionein-2
NU1M	MT-ND1	NADH-ubiquinone oxidoreductase chain 1
NU4M	MT-ND4	NADH-ubiquinone oxidoreductase chain 4
NU5M	MT-ND5	NADH-ubiquinone oxidoreductase chain 5
NU6M	MT-ND6	NADH-ubiquinone oxidoreductase chain 6
ATP8	MT-ATP8	ATP synthase protein 8
ANGI	ANG	Angiogenin
FA11	F11	Coagulation factor XI
KLKB1	KLKB1	Plasma kallikrein
SLPI	SLPI	Antileukoproteinase
C4BPA	C4BPA	C4b-binding protein alpha chain
VTNC	VTN	Vitronectin
CATA	CAT	Catalase
GBA1	GBA1	Lysosomal acid glucosylceramidase
FUCO	FUCA1	Tissue alpha-L-fucosidase
PROC	PROC	Vitamin K-dependent protein C
ALDOA	ALDOA	Fructose-bisphosphate aldolase A
CYTB	CSTB	Cystatin-B
ANXA1	ANXA1	Annexin A1
APOB	APOB	Apolipoprotein B-100
PRIO	PRNP	Major prion protein
SODM	SOD2	Superoxide dismutase [Mn], mitochondrial
OAT	OAT	Ornithine aminotransferase, mitochondrial
HRG	HRG	Histidine-rich glycoprotein
THY1	THY1	Thy-1 membrane glycoprotein
A1BG	A1BG	Alpha-1B-glycoprotein
HG2A	CD74	HLA class II histocompatibility antigen gamma chain
K2C6B	KRT6B	Keratin, type II cytoskeletal 6B
K2C1	KRT1	Keratin, type II cytoskeletal 1
S100B	S100B	Protein S100-B
VWF	VWF	von Willebrand factor
TBB4A	TUBB4A	Tubulin beta-4A chain
G3P	GAPDH	Glyceraldehyde-3-phosphate dehydrogenase
ARLY	ASL	Argininosuccinate lyase
HLAA	HLA-A	HLA class I histocompatibility antigen, A alpha chain
DPB1	HLA-DPB1	HLA class II histocompatibility antigen, DP beta 1 chain
CPNS1	CAPNS1	Calpain small subunit 1
HSPB1	HSPB1	Heat shock protein beta-1
CY24B	CYBB	Cytochrome b-245 heavy chain
RPN1	RPN1	Dolichyl-diphosphooligosaccharide--protein glycosyltransferase subunit 1
RPN2	RPN2	Dolichyl-diphosphooligosaccharide--protein glycosyltransferase subunit 2
GNAI2	GNAI2	Guanine nucleotide-binding protein G(i) subunit alpha-2
H2A1B	H2AC25	Histone H2A type 1-B/E
AT1A1	ATP1A1	Sodium/potassium-transporting ATPase subunit alpha-1
AT1B1	ATP1B1	Sodium/potassium-transporting ATPase subunit beta-1
SCG1	CHGB	Secretogranin-1
ALDOB	ALDOB	Fructose-bisphosphate aldolase B
A4	APP	Amyloid-beta precursor protein
ARGI1	ARG1	Arginase-1
APOD	APOD	Apolipoprotein D
ALDH2	ALDH2	Aldehyde dehydrogenase, mitochondrial
CP17A	CYP17A1	Steroid 17-alpha-hydroxylase/17,20 lyase
ITB3	ITGB3	Integrin beta-3
ITB2	ITGB2	Integrin beta-2
CP11A	CYP11A1	Cholesterol side-chain cleavage enzyme, mitochondrial
S10A8	S100A8	Protein S100-A8
INHA	INHA	Inhibin alpha chain
HMGN1	HMGN1	Non-histone chromosomal protein HMG-14
ADT2	SLC25A5	ADP/ATP translocase 2
IPSP	SERPINA5	Plasma serine protease inhibitor
IC1	SERPING1	Plasma protease C1 inhibitor
CFAI	CFI	Complement factor I
F13B	F13B	Coagulation factor XIII B chain
ISG15	ISG15	Ubiquitin-like protein ISG15
PERM	MPO	Myeloperoxidase
PCCA	PCCA	Propionyl-CoA carboxylase alpha chain, mitochondrial
PCCB	PCCB	Propionyl-CoA carboxylase beta chain, mitochondrial
PPBT	ALPL	Alkaline phosphatase, tissue-nonspecific isozyme
IF2A	EIF2S1	Eukaryotic translation initiation factor 2 subunit 1
HMGN2	HMGN2	Non-histone chromosomal protein HMG-17
ICAM1	ICAM1	Intercellular adhesion molecule 1
RLA2	RPLP2	Large ribosomal subunit protein P2
RLA0	RPLP0	Large ribosomal subunit protein uL10
FABPH	FABP3	Fatty acid-binding protein, heart
TETN	CLEC3B	Tetranectin
LA	SSB	Lupus La protein
THBG	SERPINA7	Thyroxine-binding globulin
HEP2	SERPIND1	Heparin cofactor 2
ITB1	ITGB1	Integrin beta-1
K1C18	KRT18	Keratin, type I cytoskeletal 18
K2C8	KRT8	Keratin, type II cytoskeletal 8
CO5A2	COL5A2	Collagen alpha-2(V) chain
DCUP	UROD	Uroporphyrinogen decarboxylase
INSR	INSR	Insulin receptor
AGAL	GLA	Alpha-galactosidase A
KV401	IGKV4-1	Immunoglobulin kappa variable 4-1
GELS	GSN	Gelsolin
RB	RB1	Retinoblastoma-associated protein
PTMA	PTMA	Prothymosin alpha
ATPB	ATP5F1B	ATP synthase subunit beta, mitochondrial
CO2	C2	Complement C2
S10A9	S100A9	Protein S100-A9
S10A6	S100A6	Protein S100-A6
APOA4	APOA4	Apolipoprotein A-IV
IF4E	EIF4E	Eukaryotic translation initiation factor 4E
ENOA	ENO1	Alpha-enolase
PYGL	PYGL	Glycogen phosphorylase, liver form
G6PI	GPI	Glucose-6-phosphate isomerase
DPOLB	POLB	DNA polymerase beta
NPM	NPM1	Nucleophosmin
TPM3	TPM3	Tropomyosin alpha-3 chain
ITAV	ITGAV	Integrin alpha-V
LIPL	LPL	Lipoprotein lipase
HEXA	HEXA	Beta-hexosaminidase subunit alpha
HYEP	EPHX1	Epoxide hydrolase 1
ACBP	DBI	Acyl-CoA-binding protein
LDHB	LDHB	L-lactate dehydrogenase B chain
NFL	NEFL	Neurofilament light polypeptide
CENPB	CENPB	Major centromere autoantigen B
GPX1	GPX1	Glutathione peroxidase 1
PROS	PROS1	Vitamin K-dependent protein S
PDIA1	P4HB	Protein disulfide-isomerase
H10	H1-0	Histone H1.0
ACYP1	ACYP1	Acylphosphatase-1
FES	FES	Tyrosine-protein kinase Fes/Fps
CATD	CTSD	Cathepsin D
ANXA2	ANXA2	Annexin A2
CO8A	C8A	Complement component C8 alpha chain
CO8B	C8B	Complement component C8 beta chain
GP1BA	GP1BA	Platelet glycoprotein Ib alpha chain
CO8G	C8G	Complement component C8 gamma chain
CAN1	CAPN1	Calpain-1 catalytic subunit
TBB5	TUBB	Tubulin beta chain
CAH3	CA3	Carbonic anhydrase 3
TRY2	PRSS2	Trypsin-2
PGS2	DCN	Decorin
SAP	PSAP	Prosaposin
HEXB	HEXB	Beta-hexosaminidase subunit beta
CATL1	CTSL	Procathepsin L
PROF1	PFN1	Profilin-1
PMGE	BPGM	Bisphosphoglycerate mutase
APT	APRT	Adenine phosphoribosyltransferase
SYEP	EPRS1	Bifunctional glutamate/proline--tRNA ligase
CATB	CTSB	Cathepsin B
HS90A	HSP90AA1	Heat shock protein HSP 90-alpha
GALT	GALT	Galactose-1-phosphate uridylyltransferase
HNRPC	HNRNPC	Heterogeneous nuclear ribonucleoproteins C1/C2
QCR6	UQCRH	Cytochrome b-c1 complex subunit 6, mitochondrial
LAMB1	LAMB1	Laminin subunit beta-1
YES	YES1	Tyrosine-protein kinase Yes
LYN	LYN	Tyrosine-protein kinase Lyn
TPM2	TPM2	Tropomyosin beta chain
FUMH	FH	Fumarate hydratase, mitochondrial
ERCC1	ERCC1	DNA excision repair protein ERCC-1
TSP1	THBS1	Thrombospondin-1
RNAS1	RNASE1	Ribonuclease pancreatic
SP1	SP1	Transcription factor Sp1
IGF1R	IGF1R	Insulin-like growth factor 1 receptor
CO1A2	COL1A2	Collagen alpha-2(I) chain
ANXA6	ANXA6	Annexin A6
TNR16	NGFR	Tumor necrosis factor receptor superfamily member 16
DAF	CD55	Complement decay-accelerating factor
MDR1	ABCB1	ATP-dependent translocase ABCB1
CBG	SERPINA6	Corticosteroid-binding globulin
4F2	SLC3A2	Amino acid transporter heavy chain SLC3A2
BGLR	GUSB	Beta-glucuronidase
PFKAM	PFKM	ATP-dependent 6-phosphofructokinase, muscle type
HS90B	HSP90AB1	Heat shock protein HSP 90-beta
SRPRA	SRPRA	Signal recognition particle receptor subunit alpha
ELNE	ELANE	Neutrophil elastase
SYPH	SYP	Synaptophysin
GSTA1	GSTA1	Glutathione S-transferase A1
SODE	SOD3	Extracellular superoxide dismutase [Cu-Zn]
CATG	CTSG	Cathepsin G
ICP4	ICP4	Major viral transcription factor ICP4
HEM3	HMBS	Porphobilinogen deaminase
MGP	MGP	Matrix Gla protein
ITA2B	ITGA2B	Integrin alpha-IIb
APOA	LPA	Apolipoprotein(a)
ODPA	PDHA1	Pyruvate dehydrogenase E1 component subunit alpha, somatic form, mitochondrial
PLEK	PLEK	Pleckstrin
CD14	CD14	Monocyte differentiation antigen CD14
CO4A2	COL4A2	Collagen alpha-2(IV) chain
CY1	CYC1	Cytochrome c1, heme protein, mitochondrial
PTPRC	PTPRC	Receptor-type tyrosine-protein phosphatase C
RU2B	SNRPB2	U2 small nuclear ribonucleoprotein B''
MYL3	MYL3	Myosin light chain 3
CFAH	CFH	Complement factor H
RU17	SNRNP70	U1 small nuclear ribonucleoprotein 70 kDa
HCK	HCK	Tyrosine-protein kinase HCK
FCG3A	FCGR3A	Low affinity immunoglobulin gamma Fc region receptor III-A
ITA5	ITGA5	Integrin alpha-5
NFIC	NFIC	Nuclear factor 1 C-type
VIME	VIM	Vimentin
CP21A	CYP21A2	Steroid 21-hydroxylase
A2AP	SERPINF2	Alpha-2-antiplasmin
RS17	RPS17	Small ribosomal subunit protein eS17
FA7	F7	Coagulation factor VII
K1C19	KRT19	Keratin, type I cytoskeletal 19
GNAI3	GNAI3	Guanine nucleotide-binding protein G(i) subunit alpha-3
ANXA5	ANXA5	Annexin A5
K1C16	KRT16	Keratin, type I cytoskeletal 16
RSSA	RPSA	Small ribosomal subunit protein uS2
CD63	CD63	CD63 antigen
RM03	MRPL3	Large ribosomal subunit protein uL3m
SNRPA	SNRPA	U1 small nuclear ribonucleoprotein A
ENOG	ENO2	Gamma-enolase
HBAT	HBQ1	Hemoglobin subunit theta-1
THIK	ACAA1	3-ketoacyl-CoA thiolase, peroxisomal
SRP19	SRP19	Signal recognition particle 19 kDa protein
DOPO	DBH	Dopamine beta-hydroxylase
GSTP1	GSTP1	Glutathione S-transferase P
RU1C	SNRPC	U1 small nuclear ribonucleoprotein C
LEG1	LGALS1	Galectin-1
DHPR	QDPR	Dihydropteridine reductase
HMGB1	HMGB1	High mobility group protein B1
RET1	RBP1	Retinol-binding protein 1
F16P1	FBP1	Fructose-1,6-bisphosphatase 1
GNAO	GNAO1	Guanine nucleotide-binding protein G(o) subunit alpha
SPRC	SPARC	SPARC
GSTM1	GSTM1	Glutathione S-transferase Mu 1
TPM1	TPM1	Tropomyosin alpha-1 chain
CLCA	CLTA	Clathrin light chain A
CLCB	CLTB	Clathrin light chain B
ANXA4	ANXA4	Annexin A4
CN37	CNP	2',3'-cyclic-nucleotide 3'-phosphodiesterase
HMOX1	HMOX1	Heme oxygenase 1
PGFRB	PDGFRB	Platelet-derived growth factor receptor beta
DLDH	DLD	Dihydrolipoyl dehydrogenase, mitochondrial
ROA1	HNRNPA1	Heterogeneous nuclear ribonucleoprotein A1
RU2A	SNRPA1	U2 small nuclear ribonucleoprotein A'
CATH	CTSH	Pro-cathepsin H
COX6C	COX6C	Cytochrome c oxidase subunit 6C
FGR	FGR	Tyrosine-protein kinase Fgr
C1S	C1S	Complement C1s subcomponent
PARP1	PARP1	Poly [ADP-ribose] polymerase 1
IFIT2	IFIT2	Interferon-induced protein with tetratricopeptide repeats 2
IFIT1	IFIT1	Interferon-induced protein with tetratricopeptide repeats 1
LOX5	ALOX5	Polyunsaturated fatty acid 5-lipoxygenase
UCHL1	UCHL1	Ubiquitin carboxyl-terminal hydrolase isozyme L1
LKHA4	LTA4H	Leukotriene A-4 hydrolase
ALDOC	ALDOC	Fructose-bisphosphate aldolase C
CO4A	C4A	Complement C4-A
CO4B	C4B	Complement C4-B
H2AV	H2AZ1	Histone H2A.Z
H2A1D	H2AC11	Histone H2A type 1
REV	rev	Protein Rev
R1AB	rep	Replicase polyprotein 1ab
CISD3	CISD3	CDGSH iron-sulfur domain-containing protein 3, mitochondrial
MYZAP	MYZAP	Myocardial zonula adherens protein
DERPC	DERPC	Decreased expression in renal and prostate cancer protein
GST2	GSTT2	Glutathione S-transferase theta-2
POTEJ	POTEJ	POTE ankyrin domain family member J
LIMS3	LIMS3	LIM and senescent cell antigen-like-containing domain protein 3
PT100	PET100	Protein PET100 homolog, mitochondrial
SAA1	SAA1	Serum amyloid A-1 protein
ST1A3	SULT1A3	Sulfotransferase 1A3
HS71A	HSPA1A	Heat shock 70 kDa protein 1A
IGA2		Immunoglobulin alpha-2 heavy chain
IGD		Immunoglobulin delta heavy chain
IGG1		Immunoglobulin gamma-1 heavy chain
IGLC2	IGLC2	Immunoglobulin lambda constant 2
CALM1	CALM1	Calmodulin-1
RPAC2	POLR1D	DNA-directed RNA polymerases I and III subunit RPAC2
ADX	FDX1	Adrenodoxin, mitochondrial
RO60	RO60	RNA-binding protein RO60
LYAG	GAA	Lysosomal alpha-glucosidase
RRAS	RRAS	Ras-related protein R-Ras
HLAC	HLA-C	HLA class I histocompatibility antigen, C alpha chain
ARAF	ARAF	Serine/threonine-protein kinase A-Raf
H14	H1-4	Histone H1.4
ODP2	DLAT	Dihydrolipoyllysine-residue acetyltransferase component of pyruvate dehydrogenase complex, mitochondrial
PTPRF	PTPRF	Receptor-type tyrosine-protein phosphatase F
THIO	TXN	Thioredoxin
COX5B	COX5B	Cytochrome c oxidase subunit 5B, mitochondrial
PPGB	CTSA	Lysosomal protective protein
MGST1	MGST1	Microsomal glutathione S-transferase 1
TAU	MAPT	Microtubule-associated protein tau
CO7	C7	Complement component C7
KAP0	PRKAR1A	cAMP-dependent protein kinase type I-alpha regulatory subunit
CMGA	CHGA	Chromogranin-A
HEM4	UROS	Uroporphyrinogen-III synthase
ESTD	ESD	S-formylglutathione hydrolase
CH60	HSPD1	60 kDa heat shock protein, mitochondrial
CLUS	CLU	Clusterin
BIP	HSPA5	Endoplasmic reticulum chaperone BiP
LAMC1	LAMC1	Laminin subunit gamma-1
PPAL	ACP2	Lysosomal acid phosphatase
MTAP2	MAP2	Microtubule-associated protein 2
HSP7C	HSPA8	Heat shock cognate 71 kDa protein
GTR1	SLC2A1	Solute carrier family 2, facilitated glucose transporter member 1
GTR3	SLC2A3	Solute carrier family 2, facilitated glucose transporter member 3
EPB41	EPB41	Protein 4.1
UMPS	UMPS	Uridine 5'-monophosphate synthase
ODPB	PDHB	Pyruvate dehydrogenase E1 component subunit beta, mitochondrial
ODB2	DBT	Lipoamide acyltransferase component of branched-chain alpha-keto acid dehydrogenase complex, mitochondrial
VP4		Outer capsid protein VP4
ITAM	ITGAM	Integrin alpha-M
PYGB	PYGB	Glycogen phosphorylase, brain form
PYGM	PYGM	Glycogen phosphorylase, muscle form
RALA	RALA	Ras-related protein Ral-A
RALB	RALB	Ras-related protein Ral-B
SPTB1	SPTB	Spectrin beta chain, erythrocytic
LAMP1	LAMP1	Lysosome-associated membrane glycoprotein 1
ACADM	ACADM	Medium-chain specific acyl-CoA dehydrogenase, mitochondrial
TOP1	TOP1	DNA topoisomerase 1
G6PD	G6PD	Glucose-6-phosphate 1-dehydrogenase
UBL4A	UBL4A	Ubiquitin-like protein 4A
PYC	PC	Pyruvate carboxylase, mitochondrial
DMD	DMD	Dystrophin
C1TC	MTHFD1	C-1-tetrahydrofolate synthase, cytoplasmic
MPRI	IGF2R	Cation-independent mannose-6-phosphate receptor
ADHX	ADH5	Alcohol dehydrogenase class-3
CDK4	CDK4	Cyclin-dependent kinase 4
PRPS2	PRPS2	Ribose-phosphate pyrophosphokinase 2
PABP1	PABPC1	Polyadenylate-binding protein 1
PCNA	PCNA	Proliferating cell nuclear antigen
CX6A1	COX6A1	Cytochrome c oxidase subunit 6A1, mitochondrial
HARS1	HARS1	Histidine--tRNA ligase, cytoplasmic
COBA1	COL11A1	Collagen alpha-1(XI) chain
CO6A1	COL6A1	Collagen alpha-1(VI) chain
CO6A2	COL6A2	Collagen alpha-2(VI) chain
CO6A3	COL6A3	Collagen alpha-3(VI) chain
ADT1	SLC25A4	ADP/ATP translocase 1
ADT3	SLC25A6	ADP/ATP translocase 3
FA5	F5	Coagulation factor V
IMDH2	IMPDH2	Inosine-5'-monophosphate dehydrogenase 2
TPR	TPR	Nucleoprotein TPR
KCRB	CKB	Creatine kinase B-type
FCGR1	FCGR1A	High affinity immunoglobulin gamma Fc receptor I
FCG2A	FCGR2A	Low affinity immunoglobulin gamma Fc region receptor II-a
ANXA3	ANXA3	Annexin A3
ODBA	BCKDHA	2-oxoisovalerate dehydrogenase subunit alpha, mitochondrial
ACTN1	ACTN1	Alpha-actinin-1
CADH1	CDH1	Cadherin-1
SRC	SRC	Proto-oncogene tyrosine-protein kinase Src
PEPD	PEPD	Xaa-Pro dipeptidase
XRCC6	XRCC6	X-ray repair cross-complementing protein 6
XRCC5	XRCC5	X-ray repair cross-complementing protein 5
UNG	UNG	Uracil-DNA glycosylase
COX41	COX4I1	Cytochrome c oxidase subunit 4 isoform 1, mitochondrial
IFM1	IFITM1	Interferon-induced transmembrane protein 1
HEM1	ALAS1	5-aminolevulinate synthase, non-specific, mitochondrial
GP1BB	GP1BB	Platelet glycoprotein Ib beta chain
GILT	IFI30	Gamma-interferon-inducible lysosomal thiol reductase
LAMP2	LAMP2	Lysosome-associated membrane glycoprotein 2
RINI	RNH1	Ribonuclease inhibitor
CY24A	CYBA	Cytochrome b-245 light chain
SCG2	SCG2	Secretogranin-2
NCAM1	NCAM1	Neural cell adhesion molecule 1
CSPG2	VCAN	Versican core protein
EF2	EEF2	Elongation factor 2
K1C10	KRT10	Keratin, type I cytoskeletal 10
K1C13	KRT13	Keratin, type I cytoskeletal 13
K2C5	KRT5	Keratin, type II cytoskeletal 5
PDIA4	PDIA4	Protein disulfide-isomerase A4
CO6	C6	Complement component C6
P4HA1	P4HA1	Prolyl 4-hydroxylase subunit alpha-1
TCTP	TPT1	Translationally-controlled tumor protein
HEM2	ALAD	Delta-aminolevulinic acid dehydratase
PRG2	PRG2	Bone marrow proteoglycan
PLSL	LCP1	Plastin-2
PLST	PLS3	Plastin-3
ACPH	APEH	Acylamino-acid-releasing enzyme
ETFA	ETFA	Electron transfer flavoprotein subunit alpha, mitochondrial
GYS1	GYS1	Glycogen [starch] synthase, muscle
KAP2	PRKAR2A	cAMP-dependent protein kinase type II-alpha regulatory subunit
ENOB	ENO3	Beta-enolase
T2FB	GTF2F2	General transcription factor IIF subunit 2
CD59	CD59	CD59 glycoprotein
MTDC	MTHFD2	Bifunctional methylenetetrahydrofolate dehydrogenase/cyclohydrolase, mitochondrial
GFAP	GFAP	Glial fibrillary acidic protein
MIF	MIF	Macrophage migration inhibitory factor
FOLR2	FOLR2	Folate receptor beta
CD99	CD99	CD99 antigen
HGF	HGF	Hepatocyte growth factor
GLU2B	PRKCSH	Glucosidase 2 subunit beta
HCLS1	HCLS1	Hematopoietic lineage cell-specific protein
FPPS	FDPS	Farnesyl pyrophosphate synthase
POLG		Genome polyprotein
CBPM	CPM	Carboxypeptidase M
CX7A2	COX7A2	Cytochrome c oxidase subunit 7A2, mitochondrial
NID1	NID1	Nidogen-1
AK1A1	AKR1A1	Aldo-keto reductase family 1 member A1
PA2GA	PLA2G2A	Phospholipase A2, membrane associated
KPYM	PKM	Pyruvate kinase PKM
ACYP2	ACYP2	Acylphosphatase-2
ENPL	HSP90B1	Endoplasmin
MYL6B	MYL6B	Myosin light chain 6B
GLUT4	SLC2A4	Solute carrier family 2, facilitated glucose transporter member 4
RSMB	SNRPB	Small nuclear ribonucleoprotein-associated proteins B and B'
IDE	IDE	Insulin-degrading enzyme
MMP9	MMP9	Matrix metalloproteinase-9
CX6B1	COX6B1	Cytochrome c oxidase subunit 6B1
HNRPL	HNRNPL	Heterogeneous nuclear ribonucleoprotein L
SYDC	DARS1	Aspartate--tRNA ligase, cytoplasmic
PLAK	JUP	Junction plakoglobin
QCR7	UQCRB	Cytochrome b-c1 complex subunit 7
CBPB1	CPB1	Carboxypeptidase B
FABP4	FABP4	Fatty acid-binding protein, adipocyte
GLNA	GLUL	Glutamine synthetase
ALDR	AKR1B1	Aldo-keto reductase family 1 member B1
AMPN	ANPEP	Aminopeptidase N
PVR	PVR	Poliovirus receptor
RAC2	RAC2	Ras-related C3 botulinum toxin substrate 2
CBPN	CPN1	Carboxypeptidase N catalytic chain
ERF3A	GSPT1	Eukaryotic peptide chain release factor GTP-binding subunit ERF3A
INGR1	IFNGR1	Interferon gamma receptor 1
ARSA	ARSA	Arylsulfatase A
B4GT1	B4GALT1	Beta-1,4-galactosyltransferase 1
EZRI	EZR	Ezrin
UCHL3	UCHL3	Ubiquitin carboxyl-terminal hydrolase isozyme L3
FOSL2	FOSL2	Fos-related antigen 2
PGDH	HPGD	15-hydroxyprostaglandin dehydrogenase [NAD(+)]
VAV	VAV1	Proto-oncogene vav
ELN	ELN	Elastin
MCP	CD46	Membrane cofactor protein
NDKA	NME1	Nucleoside diphosphate kinase A
C11B1	CYP11B1	Cytochrome P450 11B1, mitochondrial
NQO1	NQO1	NAD(P)H dehydrogenase [quinone] 1
GNS	GNS	N-acetylglucosamine-6-sulfatase
PHKG2	PHKG2	Phosphorylase b kinase gamma catalytic chain, liver/testis isoform
ARSB	ARSB	Arylsulfatase B
RS2	RPS2	Small ribosomal subunit protein uS5
DESP	DSP	Desmoplakin
RFA2	RPA2	Replication protein A 32 kDa subunit
COX7C	COX7C	Cytochrome c oxidase subunit 7C, mitochondrial
TIMP2	TIMP2	Metalloproteinase inhibitor 2
CD44	CD44	CD44 antigen
NQO2	NQO2	Ribosyldihydronicotinamide dehydrogenase [quinone]
ITB4	ITGB4	Integrin beta-4
LEUK	SPN	Leukosialin
CBR1	CBR1	Carbonyl reductase [NADPH] 1
ANK1	ANK1	Ankyrin-1
ACADS	ACADS	Short-chain specific acyl-CoA dehydrogenase, mitochondrial
CREB1	CREB1	Cyclic AMP-responsive element-binding protein 1
GDC	SLC25A16	Solute carrier family 25 member 16
BGAL	GLB1	Beta-galactosidase
PECA1	PECAM1	Platelet endothelial cell adhesion molecule
PP2BB	PPP3CB	Serine/threonine-protein phosphatase 2B catalytic subunit beta isoform
NCK1	NCK1	Cytoplasmic protein NCK1
H15	H1-5	Histone H1.5
EPCAM	EPCAM	Epithelial cell adhesion molecule
NCPR	POR	NADPH--cytochrome P450 reductase
DPEP1	DPEP1	Dipeptidase 1
EPB42	EPB42	Protein 4.2
MGMT	MGMT	Methylated-DNA--protein-cysteine methyltransferase
AT2A2	ATP2A2	Sarcoplasmic/endoplasmic reticulum calcium ATPase 2
CD36	CD36	Platelet glycoprotein 4
PLCG2	PLCG2	1-phosphatidylinositol 4,5-bisphosphate phosphodiesterase gamma-2
FAAA	FAH	Fumarylacetoacetase
STMN1	STMN1	Stathmin
YBOX3	YBX3	Y-box-binding protein 3
NAGAB	NAGA	Alpha-N-acetylgalactosaminidase
HMGA1	HMGA1	High mobility group protein HMG-I/HMG-Y
TMM11	TMEM11	Transmembrane protein 11, mitochondrial
AATC	GOT1	Aspartate aminotransferase, cytoplasmic
KPCA	PRKCA	Protein kinase C alpha type
ITA2	ITGA2	Integrin alpha-2
CXA1	GJA1	Gap junction alpha-1 protein
ASM	SMPD1	Sphingomyelin phosphodiesterase
UBF1	UBTF	Nucleolar transcription factor 1
JUND	JUND	Transcription factor JunD
KCRS	CKMT2	Creatine kinase S-type, mitochondrial
NDUB7	NDUFB7	NADH dehydrogenase [ubiquinone] 1 beta subcomplex subunit 7
KAPCA	PRKACA	cAMP-dependent protein kinase catalytic subunit alpha
CAN2	CAPN2	Calpain-2 catalytic subunit
DESM	DES	Desmin
CEBPB	CEBPB	CCAAT/enhancer-binding protein beta
HLAG	HLA-G	HLA class I histocompatibility antigen, alpha chain G
PYRG1	CTPS1	CTP synthase 1
EGLN	ENG	Endoglin
DDX5	DDX5	Probable ATP-dependent RNA helicase DDX5
PFKAL	PFKL	ATP-dependent 6-phosphofructokinase, liver type
SAP3	GM2A	Ganglioside GM2 activator
LEG3	LGALS3	Galectin-3
IBP3	IGFBP3	Insulin-like growth factor-binding protein 3
PRS6A	PSMC3	26S proteasome regulatory subunit 6A
TCPA	TCP1	T-complex protein 1 subunit alpha
PTN1	PTPN1	Tyrosine-protein phosphatase non-receptor type 1
IBP2	IGFBP2	Insulin-like growth factor-binding protein 2
ERCC2	ERCC2	General transcription and DNA repair factor IIH helicase subunit XPD
RL35A	RPL35A	Large ribosomal subunit protein eL33
ITB5	ITGB5	Integrin beta-5
ARF4	ARF4	ADP-ribosylation factor 4
RL7	RPL7	Large ribosomal subunit protein uL30
VINC	VCL	Vinculin
LBP	LBP	Lipopolysaccharide-binding protein
PTPRA	PTPRA	Receptor-type tyrosine-protein phosphatase alpha
SON	SON	Protein SON
NELFE	NELFE	Negative elongation factor E
RL17	RPL17	Large ribosomal subunit protein uL22
PGAM1	PGAM1	Phosphoglycerate mutase 1
RCC1	RCC1	Regulator of chromosome condensation
ATP5J	ATP5PF	ATP synthase-coupling factor 6, mitochondrial
XRCC1	XRCC1	DNA repair protein XRCC1
K2C4	KRT4	Keratin, type II cytoskeletal 4
AMD	PAM	Peptidyl-glycine alpha-amidating monooxygenase
CADH2	CDH2	Cadherin-2
C11B2	CYP11B2	Cytochrome P450 11B2, mitochondrial
PLCG1	PLCG1	1-phosphatidylinositol 4,5-bisphosphate phosphodiesterase gamma-1
LFA3	CD58	Lymphocyte function-associated antigen 3
VCAM1	VCAM1	Vascular cell adhesion protein 1
NUCL	NCL	Nucleolin
HXK1	HK1	Hexokinase-1
RPB3	POLR2C	DNA-directed RNA polymerase II subunit RPB3
RPAB1	POLR2E	DNA-directed RNA polymerases I, II, and III subunit RPABC1
NDUV2	NDUFV2	NADH dehydrogenase [ubiquinone] flavoprotein 2, mitochondrial
RO52	TRIM21	E3 ubiquitin-protein ligase TRIM21
E2AK2	EIF2AK2	Interferon-induced, double-stranded RNA-activated protein kinase
SPEE	SRM	Spermidine synthase
SL9A1	SLC9A1	Sodium/hydrogen exchanger 1
A1AG2	ORM2	Alpha-1-acid glycoprotein 2
CSK22	CSNK2A2	Casein kinase II subunit alpha'
ITIH2	ITIH2	Inter-alpha-trypsin inhibitor heavy chain H2
ITIH1	ITIH1	Inter-alpha-trypsin inhibitor heavy chain H1
NFKB1	NFKB1	Nuclear factor NF-kappa-B p105 subunit
NCF2	NCF2	Neutrophil cytosol factor 2
TYPH	TYMP	Thymidine phosphorylase
AT2B1	ATP2B1	Plasma membrane calcium-transporting ATPase 1
DPA1	HLA-DPA1	HLA class II histocompatibility antigen, DP alpha 1 chain
IF2B	EIF2S2	Eukaryotic translation initiation factor 2 subunit 2
ANXA7	ANXA7	Annexin A7
CAP7	AZU1	Azurocidin
TRYB1	TPSAB1	Tryptase beta-2
BTF3	BTF3	Transcription factor BTF3
AL5AP	ALOX5AP	Arachidonate 5-lipoxygenase-activating protein
RAB3A	RAB3A	Ras-related protein Rab-3A
RAB4A	RAB4A	Ras-related protein Rab-4A
RAB5A	RAB5A	Ras-related protein Rab-5A
RAB6A	RAB6A	Ras-related protein Rab-6A
MX1	MX1	Interferon-induced GTP-binding protein Mx1
MX2	MX2	Interferon-induced GTP-binding protein Mx2
PSB1	PSMB1	Proteasome subunit beta type-1
MPRD	M6PR	Cation-dependent mannose-6-phosphate receptor
COX5A	COX5A	Cytochrome c oxidase subunit 5A, mitochondrial
LMNB1	LMNB1	Lamin-B1
ITAX	ITGAX	Integrin alpha-X
PZP	PZP	Pregnancy zone protein
MIME	OGN	Mimecan
ICAL	CAST	Calpastatin
IMDH1	IMPDH1	Inosine-5'-monophosphate dehydrogenase 1
C4BPB	C4BPB	C4b-binding protein beta chain
CO5A1	COL5A1	Collagen alpha-1(V) chain
ASPG	AGA	N(4)-(beta-N-acetylglucosaminyl)-L-asparaginase
RASA1	RASA1	Ras GTPase-activating protein 1
PTMS	PTMS	Parathymosin
CD11B	CDK11B	Cyclin-dependent kinase 11B
GSTM3	GSTM3	Glutathione S-transferase Mu 3
VATB2	ATP6V1B2	V-type proton ATPase subunit B, brain isoform
VATC1	ATP6V1C1	V-type proton ATPase subunit C 1
CSRP1	CSRP1	Cysteine and glycine-rich protein 1
FLNA	FLNA	Filamin-A
NF1	NF1	Neurofibromin
AOFA	MAOA	Amine oxidase [flavin-containing] A
ACOHC	ACO1	Cytoplasmic aconitate hydratase
5NTD	NT5E	5'-nucleotidase
GPDA	GPD1	Glycerol-3-phosphate dehydrogenase [NAD(+)], cytoplasmic
C5AR1	C5AR1	C5a anaphylatoxin chemotactic receptor 1
MK	MDK	Midkine
MSRE	MSR1	Macrophage scavenger receptor types I and II
VDAC1	VDAC1	Voltage-dependent anion-selective channel protein 1
PGS1	BGN	Biglycan
SDHB	SDHB	Succinate dehydrogenase [ubiquinone] iron-sulfur subunit, mitochondrial
CD9	CD9	CD9 antigen
ODBB	BCKDHB	2-oxoisovalerate dehydrogenase subunit beta, mitochondrial
COMT	COMT	Catechol O-methyltransferase
TGM2	TGM2	Protein-glutamine gamma-glutamyltransferase 2
MUTA	MMUT	Methylmalonyl-CoA mutase, mitochondrial
OSBP1	OSBP	Oxysterol-binding protein 1
PIMT	PCMT1	Protein-L-isoaspartate(D-aspartate) O-methyltransferase
FBRL	FBL	rRNA 2'-O-methyltransferase fibrillarin
PUR2	GART	Trifunctional purine biosynthetic protein adenosine-3
TENX	TNXB	Tenascin-X
PUR6	PAICS	Bifunctional phosphoribosylaminoimidazole carboxylase/phosphoribosylaminoimidazole succinocarboxamide synthetase
SCP2	SCP2	Sterol carrier protein 2
UBA1	UBA1	Ubiquitin-like modifier-activating enzyme 1
GPX3	GPX3	Glutathione peroxidase 3
NDKB	NME2	Nucleoside diphosphate kinase B
ENPP1	ENPP1	Ectonucleotide pyrophosphatase/phosphodiesterase family member 1
ADRO	FDXR	NADPH:adrenodoxin oxidoreductase, mitochondrial
ROA2	HNRNPA2B1	Heterogeneous nuclear ribonucleoproteins A2/B1
CALB2	CALB2	Calretinin
KAPCB	PRKACB	cAMP-dependent protein kinase catalytic subunit beta
QCR2	UQCRC2	Cytochrome b-c1 complex subunit 2, mitochondrial
CAH4	CA4	Carbonic anhydrase 4
AAAD	AADAC	Arylacetamide deacetylase
CPN2	CPN2	Carboxypeptidase N subunit 2
HEMH	FECH	Ferrochelatase, mitochondrial
PROZ	PROZ	Vitamin K-dependent protein Z
MRC1	MRC1	Macrophage mannose receptor 1
HV102	IGHV1-2	Immunoglobulin heavy variable 1-2
EST1	CES1	Liver carboxylesterase 1
FBLN1	FBLN1	Fibulin-1
TCEA1	TCEA1	Transcription elongation factor A protein 1
PGH1	PTGS1	Prostaglandin G/H synthase 1
ITA6	ITGA6	Integrin alpha-6
SFPQ	SFPQ	Splicing factor, proline- and glutamine-rich
TBG1	TUBG1	Tubulin gamma-1 chain
PPIB	PPIB	Peptidyl-prolyl cis-trans isomerase B
MAOM	ME2	NAD-dependent malic enzyme, mitochondrial
SYWC	WARS1	Tryptophan--tRNA ligase, cytoplasmic
RS3	RPS3	Small ribosomal subunit protein uS3
GCSH	GCSH	Glycine cleavage system H protein, mitochondrial
JAK1	JAK1	Tyrosine-protein kinase JAK1
PTPRE	PTPRE	Receptor-type tyrosine-protein phosphatase epsilon
PTPRG	PTPRG	Receptor-type tyrosine-protein phosphatase gamma
SP100	SP100	Nuclear autoantigen Sp-100
SAHH	AHCY	Adenosylhomocysteinase
H2B1O	H2BC17	Histone H2B type 1-O
COF1	CFL1	Cofilin-1
IF4B	EIF4B	Eukaryotic translation initiation factor 4B
HAP40	F8A1	40-kDa huntingtin-associated protein
AT2B4	ATP2B4	Plasma membrane calcium-transporting ATPase 4
DGKA	DGKA	Diacylglycerol kinase alpha
CPT2	CPT2	Carnitine O-palmitoyltransferase 2, mitochondrial
KTHY	DTYMK	Thymidylate kinase
RIR1	RRM1	Ribonucleoside-diphosphate reductase large subunit
LAMA2	LAMA2	Laminin subunit alpha-2
PRTN3	PRTN3	Myeloblastin
CX7A1	COX7A1	Cytochrome c oxidase subunit 7A1, mitochondrial
COX7B	COX7B	Cytochrome c oxidase subunit 7B, mitochondrial
RAE1	CHM	Rab proteins geranylgeranyltransferase component A 1
COT2	NR2F2	COUP transcription factor 2
EF1B	EEF1B2	Elongation factor 1-beta
AT5F1	ATP5PB	ATP synthase F(0) complex subunit B1, mitochondrial
THAS	TBXAS1	Thromboxane-A synthase
IBP5	IGFBP5	Insulin-like growth factor-binding protein 5
PPAC	ACP1	Low molecular weight phosphotyrosine protein phosphatase
KPCL	PRKCH	Protein kinase C eta type
THIL	ACAT1	Acetyl-CoA acetyltransferase, mitochondrial
TENA	TNC	Tenascin
MYL9	MYL9	Myosin regulatory light polypeptide 9
RPB1	POLR2A	DNA-directed RNA polymerase II subunit RPB1
ARBK1	GRK2	Beta-adrenergic receptor kinase 1
ZA2G	AZGP1	Zinc-alpha-2-glycoprotein
THTM	MPST	3-mercaptopyruvate sulfurtransferase
RS12	RPS12	Small ribosomal subunit protein eS12
TNR6	FAS	Tumor necrosis factor receptor superfamily member 6
DNJB1	DNAJB1	DnaJ homolog subfamily B member 1
DNJB2	DNAJB2	DnaJ homolog subfamily B member 2
ATPA	ATP5F1A	ATP synthase subunit alpha, mitochondrial
MT3	MT3	Metallothionein-3
CATS	CTSS	Cathepsin S
PSA1	PSMA1	Proteasome subunit alpha type-1
PSA2	PSMA2	Proteasome subunit alpha type-2
PSA3	PSMA3	Proteasome subunit alpha type-3
PSA4	PSMA4	Proteasome subunit alpha type-4
CO5A3	COL5A3	Collagen alpha-3(V) chain
IKBA	NFKBIA	NF-kappa-B inhibitor alpha
ITA3	ITGA3	Integrin alpha-3
PTX3	PTX3	Pentraxin-related protein PTX3
MOES	MSN	Moesin
DDX6	DDX6	Probable ATP-dependent RNA helicase DDX6
U2AF2	U2AF2	Splicing factor U2AF 65 kDa subunit
RL13	RPL13	Large ribosomal subunit protein eL13
3BHS2	HSD3B2	3 beta-hydroxysteroid dehydrogenase/Delta 5-->4-isomerase type 2
IVD	IVD	Isovaleryl-CoA dehydrogenase, mitochondrial
S10A4	S100A4	Protein S100-A4
MGAT1	MGAT1	Alpha-1,3-mannosyl-glycoprotein 2-beta-N-acetylglucosaminyltransferase
HMGB2	HMGB2	High mobility group protein B2
PTBP1	PTBP1	Polypyrimidine tract-binding protein 1
SYTC	TARS1	Threonine--tRNA ligase 1, cytoplasmic
SYVC	VARS1	Valine--tRNA ligase
EF1G	EEF1G	Elongation factor 1-gamma
FKBP2	FKBP2	Peptidyl-prolyl cis-trans isomerase FKBP2
HGFL	MST1	Hepatocyte growth factor-like protein
STOM	STOM	Stomatin
KAD4	AK4	Adenylate kinase 4, mitochondrial
PON1	PON1	Serum paraoxonase/arylesterase 1
AOFB	MAOB	Amine oxidase [flavin-containing] B
1433T	YWHAQ	14-3-3 protein theta
MK03	MAPK3	Mitogen-activated protein kinase 3
MARK3	MARK3	MAP/microtubule affinity-regulating kinase 3
DPP4	DPP4	Dipeptidyl peptidase 4
RL10	RPL10	Large ribosomal subunit protein uL16
CO8A1	COL8A1	Collagen alpha-1(VIII) chain
RFA1	RPA1	Replication protein A 70 kDa DNA-binding subunit
APEX1	APEX1	DNA-(apurinic or apyrimidinic site) endonuclease
DCK	DCK	Deoxycytidine kinase
PYR1	CAD	CAD protein
CALR	CALR	Calreticulin
MAP4	MAP4	Microtubule-associated protein 4
CALX	CANX	Calnexin
PROP	CFP	Properdin
P85A	PIK3R1	Phosphatidylinositol 3-kinase regulatory subunit alpha
PSB8	PSMB8	Proteasome subunit beta type-8
PSB9	PSMB9	Proteasome subunit beta type-9
PSA5	PSMA5	Proteasome subunit alpha type-5
DMB	HLA-DMB	HLA class II histocompatibility antigen, DM beta chain
PSB4	PSMB4	Proteasome subunit beta type-4
PSB6	PSMB6	Proteasome subunit beta type-6
PSB5	PSMB5	Proteasome subunit beta type-5
GSTM2	GSTM2	Glutathione S-transferase Mu 2
ABCD3	ABCD3	ATP-binding cassette sub-family D member 3
TMOD1	TMOD1	Tropomodulin-1
ITPI2	ITPRID2	Protein ITPRID2
NDUS1	NDUFS1	NADH-ubiquinone oxidoreductase 75 kDa subunit, mitochondrial
DPOD1	POLD1	DNA polymerase delta catalytic subunit
SMCA1	SMARCA1	Probable global transcription activator SNF2L1
MK01	MAPK1	Mitogen-activated protein kinase 1
GRAN	GCA	Grancalcin
GRN	GRN	Progranulin
AMPL	LAP3	Cytosol aminopeptidase
CD34	CD34	Hematopoietic progenitor cell antigen CD34
CD38	CD38	ADP-ribosyl cyclase/cyclic ADP-ribose hydrolase 1
T2EB	GTF2E2	Transcription initiation factor IIE subunit beta
TPP2	TPP2	Tripeptidyl-peptidase 2
IMPA1	IMPA1	Inositol monophosphatase 1
CCN2	CCN2	CCN family member 2
PTN6	PTPN6	Tyrosine-protein phosphatase non-receptor type 6
SHC1	SHC1	SHC-transforming protein 1
3MG	MPG	DNA-3-methyladenine glycosylase
RABP2	CRABP2	Cellular retinoic acid-binding protein 2
CO4A5	COL4A5	Collagen alpha-5(IV) chain
TKT	TKT	Transketolase
CASP1	CASP1	Caspase-1
NOS3	NOS3	Nitric oxide synthase 3
LMOD1	LMOD1	Leiomodin-1
RBMS1	RBMS1	RNA-binding motif, single-stranded-interacting protein 1
PML	PML	Protein PML
KAIN	SERPINA4	Kallistatin
EF1D	EEF1D	Elongation factor 1-delta
OAS2	OAS2	2'-5'-oligoadenylate synthase 2
MARCS	MARCKS	Myristoylated alanine-rich C-kinase substrate
AQP1	AQP1	Aquaporin-1
GNA11	GNA11	Guanine nucleotide-binding protein subunit alpha-11
AL4A1	ALDH4A1	Delta-1-pyrroline-5-carboxylate dehydrogenase, mitochondrial
PBLD	PBLD	Phenazine biosynthesis-like domain-containing protein
ERP29	ERP29	Endoplasmic reticulum resident protein 29
PRDX6	PRDX6	Peroxiredoxin-6
BLVRB	BLVRB	Flavin reductase (NADPH)
PRDX5	PRDX5	Peroxiredoxin-5, mitochondrial
DOPD	DDT	D-dopachrome decarboxylase
GFRP	GCHFR	GTP cyclohydrolase 1 feedback regulatory protein
PRDX3	PRDX3	Thioredoxin-dependent peroxide reductase, mitochondrial
ATPD	ATP5F1D	ATP synthase subunit delta, mitochondrial
RL12	RPL12	Large ribosomal subunit protein uL11
ECHM	ECHS1	Enoyl-CoA hydratase, mitochondrial
KCY	CMPK1	UMP-CMP kinase
PEBP1	PEBP1	Phosphatidylethanolamine-binding protein 1
PDIA3	PDIA3	Protein disulfide-isomerase A3
2AAA	PPP2R1A	Serine/threonine-protein phosphatase 2A 65 kDa regulatory subunit A alpha isoform
FCERG	FCER1G	High affinity immunoglobulin epsilon receptor subunit gamma
CCND3	CCND3	G1/S-specific cyclin-D3
PPIF	PPIF	Peptidyl-prolyl cis-trans isomerase F, mitochondrial
NMT1	NMT1	Glycylpeptide N-tetradecanoyltransferase 1
HMOX2	HMOX2	Heme oxygenase 2
PURA2	ADSS2	Adenylosuccinate synthetase isozyme 2
AMRP	LRPAP1	Alpha-2-macroglobulin receptor-associated protein
TSPO	TSPO	Translocator protein
PUR8	ADSL	Adenylosuccinate lyase
CLIP1	CLIP1	CAP-Gly domain-containing linker protein 1
SORCN	SRI	Sorcin
GSTT1	GSTT1	Glutathione S-transferase theta-1
ILEU	SERPINB1	Leukocyte elastase inhibitor
AL1B1	ALDH1B1	Aldehyde dehydrogenase X, mitochondrial
RPB2	POLR2B	DNA-directed RNA polymerase II subunit RPB2
SDHA	SDHA	Succinate dehydrogenase [ubiquinone] flavoprotein subunit, mitochondrial
COR1A	CORO1A	Coronin-1A
GDIA	GDI1	Rab GDP dissociation inhibitor alpha
METK2	MAT2A	S-adenosylmethionine synthase isoform type-2
KAP3	PRKAR2B	cAMP-dependent protein kinase type II-beta regulatory subunit
TIA1	TIA1	Cytotoxic granule associated RNA binding protein TIA1
FMO3	FMO3	Flavin-containing monooxygenase 3
DNJA1	DNAJA1	DnaJ homolog subfamily A member 1
AKT1	AKT1	RAC-alpha serine/threonine-protein kinase
AKT2	AKT2	RAC-beta serine/threonine-protein kinase
QCR1	UQCRC1	Cytochrome b-c1 complex subunit 1, mitochondrial
3HIDH	HIBADH	3-hydroxyisobutyrate dehydrogenase, mitochondrial
PUR9	ATIC	Bifunctional purine biosynthesis protein ATIC
HNRH3	HNRNPH3	Heterogeneous nuclear ribonucleoprotein H3
HNRH1	HNRNPH1	Heterogeneous nuclear ribonucleoprotein H
1433B	YWHAB	14-3-3 protein beta/alpha
1433S	SFN	14-3-3 protein sigma
STIP1	STIP1	Stress-induced-phosphoprotein 1
S10AB	S100A11	Protein S100-A11
PRDX2	PRDX2	Peroxiredoxin-2
ARRB2	ARRB2	Beta-arrestin-2
GLPK	GK	Glycerol kinase
CDD	CDA	Cytidine deaminase
DCTD	DCTD	Deoxycytidylate deaminase
GBP1	GBP1	Guanylate-binding protein 1
GBP2	GBP2	Guanylate-binding protein 2
STX2	STX2	Syntaxin-2
ICAM3	ICAM3	Intercellular adhesion molecule 3
RL9	RPL9	Large ribosomal subunit protein uL6
ACSL1	ACSL1	Long-chain-fatty-acid--CoA ligase 1
CADH5	CDH5	Cadherin-5
KINH	KIF5B	Kinesin-1 heavy chain
CSTF2	CSTF2	Cleavage stimulation factor subunit 2
LSP1	LSP1	Lymphocyte-specific protein 1
DUT	DUT	Deoxyuridine 5'-triphosphate nucleotidohydrolase, mitochondrial
MRP1	ABCC1	Multidrug resistance-associated protein 1
ABCD1	ABCD1	ATP-binding cassette sub-family D member 1
MA1A1	MAN1A1	Mannosyl-oligosaccharide 1,2-alpha-mannosidase IA
GALNS	GALNS	N-acetylgalactosamine-6-sulfatase
GLYC	SHMT1	Serine hydroxymethyltransferase, cytosolic
GLYM	SHMT2	Serine hydroxymethyltransferase, mitochondrial
EVI2B	EVI2B	Protein EVI2B
HYES	EPHX2	Bifunctional epoxide hydrolase 2
HSP74	HSPA4	Heat shock 70 kDa protein 4
MPI	MPI	Mannose-6-phosphate isomerase
GPC1	GPC1	Glypican-1
PROF2	PFN2	Profilin-2
CTNA1	CTNNA1	Catenin alpha-1
CTNB1	CTNNB1	Catenin beta-1
BMI1	BMI1	Polycomb complex protein BMI-1
PHB1	PHB1	Prohibitin 1
SPB6	SERPINB6	Serpin B6
RADI	RDX	Radixin
RFA3	RPA3	Replication protein A 14 kDa subunit
RFC4	RFC4	Replication factor C subunit 4
RFC2	RFC2	Replication factor C subunit 2
RFC1	RFC1	Replication factor C subunit 1
RL22	RPL22	Large ribosomal subunit protein eL22
T2FA	GTF2F1	General transcription factor IIF subunit 1
SPRE	SPR	Sepiapterin reductase
TSP2	THBS2	Thrombospondin-2
TSP4	THBS4	Thrombospondin-4
IDUA	IDUA	Alpha-L-iduronidase
K1C9	KRT9	Keratin, type I cytoskeletal 9
SAA4	SAA4	Serum amyloid A-4 protein
FBN1	FBN1	Fibrillin-1
FBN2	FBN2	Fibrillin-2
GDE	AGL	Glycogen debranching enzyme
MYH9	MYH9	Myosin-9
MYH10	MYH10	Myosin-10
COPB2	COPB2	Coatomer subunit beta'
ACTN2	ACTN2	Alpha-actinin-2
SOAT1	SOAT1	Sterol O-acyltransferase 1
ADDA	ADD1	Alpha-adducin
ADDB	ADD2	Beta-adducin
BASI	BSG	Basigin
TIMP3	TIMP3	Metalloproteinase inhibitor 3
FUS	FUS	RNA-binding protein FUS
NU214	NUP214	Nuclear pore complex protein Nup214
DEK	DEK	Protein DEK
MYH11	MYH11	Myosin-11
GLRX1	GLRX	Glutaredoxin-1
PPM1A	PPM1A	Protein phosphatase 1A
ALS	IGFALS	Insulin-like growth factor-binding protein complex acid labile subunit
K22E	KRT2	Keratin, type II cytoskeletal 2 epidermal
HMGCL	HMGCL	Hydroxymethylglutaryl-CoA lyase, mitochondrial
PRS7	PSMC2	26S proteasome regulatory subunit 7
MOT8	SLC16A2	Monocarboxylate transporter 8
GGT5	GGT5	Glutathione hydrolase 5 proenzyme
ARL2	ARL2	ADP-ribosylation factor-like protein 2
ARL3	ARL3	ADP-ribosylation factor-like protein 3
MP2K2	MAP2K2	Dual specificity mitogen-activated protein kinase kinase 2
ATPG	ATP5F1C	ATP synthase subunit gamma, mitochondrial
VATE1	ATP6V1E1	V-type proton ATPase subunit E 1
HEM6	CPOX	Oxygen-dependent coproporphyrinogen-III oxidase, mitochondrial
RL4	RPL4	Large ribosomal subunit protein uL4
LONM	LONP1	Lon protease homolog, mitochondrial
PGM1	PGM1	Phosphoglucomutase-1
PP1G	PPP1CC	Serine/threonine-protein phosphatase PP1-gamma catalytic subunit
GNL1	GNL1	Guanine nucleotide-binding protein-like 1
RPB9	POLR2I	DNA-directed RNA polymerase II subunit RPB9
PEDF	SERPINF1	Pigment epithelium-derived factor
SRBP1	SREBF1	Sterol regulatory element-binding protein 1
ODO2	DLST	Dihydrolipoyllysine-residue succinyltransferase component of 2-oxoglutarate dehydrogenase complex, mitochondrial
GMPR1	GMPR	GMP reductase 1
GPX4	GPX4	Phospholipid hydroperoxide glutathione peroxidase
FHR2	CFHR2	Complement factor H-related protein 2
SRP14	SRP14	Signal recognition particle 14 kDa protein
TGFR2	TGFBR2	TGF-beta receptor type-2
NUP62	NUP62	Nuclear pore glycoprotein p62
HPCL1	HPCAL1	Hippocalcin-like protein 1
FDFT	FDFT1	Squalene synthase
TAGL2	TAGLN2	Transgelin-2
TALDO	TALDO1	Transaldolase
SYUA	SNCA	Alpha-synuclein
ETFB	ETFB	Electron transfer flavoprotein subunit beta
RBMX	RBMX	RNA-binding motif protein, X chromosome
VKGC	GGCX	Vitamin K-dependent gamma-carboxylase
ITAE	ITGAE	Integrin alpha-E
LICH	LIPA	Lysosomal acid lipase/cholesteryl ester hydrolase
VATA	ATP6V1A	V-type proton ATPase catalytic subunit A
GRP75	HSPA9	Stress-70 protein, mitochondrial
IF4A3	EIF4A3	Eukaryotic initiation factor 4A-III
RS19	RPS19	Small ribosomal subunit protein eS19
RL3	RPL3	Large ribosomal subunit protein uL3
COFA1	COL15A1	Collagen alpha-1(XV) chain
COIA1	COL18A1	Collagen alpha-1(XVIII) chain
MPV17	MPV17	Protein Mpv17
OST48	DDOST	Dolichyl-diphosphooligosaccharide--protein glycosyltransferase 48 kDa subunit
AN32A	ANP32A	Acidic leucine-rich nuclear phosphoprotein 32 family member A
FEN1	FEN1	Flap endonuclease 1
CAPG	CAPG	Macrophage-capping protein
CAP2	CAP2	Adenylyl cyclase-associated protein 2
IL6RB	IL6ST	Interleukin-6 receptor subunit beta
TXLNA	TXLNA	Alpha-taxilin
TCPZ	CCT6A	T-complex protein 1 subunit zeta
NNMT	NNMT	Nicotinamide N-methyltransferase
PSB10	PSMB10	Proteasome subunit beta type-10
PBX3	PBX3	Pre-B-cell leukemia transcription factor 3
RL13A	RPL13A	Large ribosomal subunit protein uL13
ARL1	ARL1	ADP-ribosylation factor-like protein 1
STAT3	STAT3	Signal transducer and activator of transcription 3
UBP8	USP8	Ubiquitin carboxyl-terminal hydrolase 8
PEX19	PEX19	Peroxisomal biogenesis factor 19
MDHC	MDH1	Malate dehydrogenase, cytoplasmic
MDHM	MDH2	Malate dehydrogenase, mitochondrial
RFC5	RFC5	Replication factor C subunit 5
RFC3	RFC3	Replication factor C subunit 3
ECHA	HADHA	Trifunctional enzyme subunit alpha, mitochondrial
IF2G	EIF2S3	Eukaryotic translation initiation factor 2 subunit 3
CETN2	CETN2	Centrin-2
EIF2D	EIF2D	Eukaryotic translation initiation factor 2D
MNDA	MNDA	Myeloid cell nuclear differentiation antigen
PERI	PRPH	Peripherin
BUD31	BUD31	Protein BUD31 homolog
UBA7	UBA7	Ubiquitin-like modifier-activating enzyme 7
NAA10	NAA10	N-alpha-acetyltransferase 10
CSK	CSK	Tyrosine-protein kinase CSK
PLPL4	PNPLA4	Patatin-like phospholipase domain-containing protein 4
GARS	GARS1	Glycine--tRNA ligase
SYIC	IARS1	Isoleucine--tRNA ligase, cytoplasmic
EIF1	EIF1	Eukaryotic translation initiation factor 1
ACTY	ACTR1B	Beta-centractin
ECI1	ECI1	Enoyl-CoA delta isomerase 1, mitochondrial
LAP2A	TMPO	Lamina-associated polypeptide 2, isoform alpha
LAP2B	TMPO	Lamina-associated polypeptide 2, isoforms beta/gamma
STAT1	STAT1	Signal transducer and activator of transcription 1-alpha/beta
STAT6	STAT6	Signal transducer and activator of transcription 6
MTREX	MTREX	Exosome RNA helicase MTR4
AK1C3	AKR1C3	Aldo-keto reductase family 1 member C3
RHG25	ARHGAP25	Rho GTPase-activating protein 25
MTOR	MTOR	Serine/threonine-protein kinase mTOR
PI4KA	PI4KA	Phosphatidylinositol 4-kinase alpha
EPS15	EPS15	Epidermal growth factor receptor substrate 15
CASP3	CASP3	Caspase-3
RS27	RPS27	Small ribosomal subunit protein eS27
LPPRC	LRPPRC	Leucine-rich PPR motif-containing protein, mitochondrial
THIM	ACAA2	3-ketoacyl-CoA thiolase, mitochondrial
RL35	RPL35	Large ribosomal subunit protein uL29
WASP	WAS	Actin nucleation-promoting factor WAS
PCP	PRCP	Lysosomal Pro-X carboxypeptidase
HD	HTT	Huntingtin
ECE1	ECE1	Endothelin-converting enzyme 1
SATT	SLC1A4	Neutral amino acid transporter A
LIS1	PAFAH1B1	Platelet-activating factor acetylhydrolase IB subunit beta
MUC18	MCAM	Cell surface glycoprotein MUC18
CACP	CRAT	Carnitine O-acetyltransferase
MATR3	MATR3	Matrin-3
MSH2	MSH2	DNA mismatch repair protein Msh2
GPDM	GPD2	Glycerol-3-phosphate dehydrogenase, mitochondrial
SSRA	SSR1	Translocon-associated protein subunit alpha
AL3B1	ALDH3B1	Aldehyde dehydrogenase family 3 member B1
PTN9	PTPN9	Tyrosine-protein phosphatase non-receptor type 9
KSYK	SYK	Tyrosine-protein kinase SYK
RANG	RANBP1	Ran-specific GTPase-activating protein
NAMPT	NAMPT	Nicotinamide phosphoribosyltransferase
AFAM	AFM	Afamin
PRS6B	PSMC4	26S proteasome regulatory subunit 6B
EFTS	TSFM	Elongation factor Ts, mitochondrial
ACY2	ASPA	Aspartoacylase
ABCG1	ABCG1	ATP-binding cassette sub-family G member 1
VDAC2	VDAC2	Voltage-dependent anion-selective channel protein 2
ACDSB	ACADSB	Short/branched chain specific acyl-CoA dehydrogenase, mitochondrial
CBX5	CBX5	Chromobox protein homolog 5
UBP5	USP5	Ubiquitin carboxyl-terminal hydrolase 5
MK09	MAPK9	Mitogen-activated protein kinase 9
MP2K4	MAP2K4	Dual specificity mitogen-activated protein kinase kinase 4
KPB2	PHKA2	Phosphorylase b kinase regulatory subunit alpha, liver isoform
KPB1	PHKA1	Phosphorylase b kinase regulatory subunit alpha, skeletal muscle isoform
RAGP1	RANGAP1	Ran GTPase-activating protein 1
RECQ1	RECQL	ATP-dependent DNA helicase Q1
NOP2	NOP2	Probable 28S rRNA (cytosine(4447)-C(5))-methyltransferase
ATRX	ATRX	Transcriptional regulator ATRX
CRK	CRK	Adapter molecule crk
CRKL	CRKL	Crk-like protein
IF2M	MTIF2	Translation initiation factor IF-2, mitochondrial
BAG6	BAG6	Large proline-rich protein BAG6
GSTM5	GSTM5	Glutathione S-transferase Mu 5
NSF	NSF	Vesicle-fusing ATPase
CDN1B	CDKN1B	Cyclin-dependent kinase inhibitor 1B
MP2K3	MAP2K3	Dual specificity mitogen-activated protein kinase kinase 3
BRCC3	BRCC3	Lys-63-specific deubiquitinase BRCC36
RL27A	RPL27A	Large ribosomal subunit protein uL15
RL5	RPL5	Large ribosomal subunit protein uL18
RL21	RPL21	Large ribosomal subunit protein eL21
RL28	RPL28	Large ribosomal subunit protein eL28
RS9	RPS9	Small ribosomal subunit protein uS4
RS5	RPS5	Small ribosomal subunit protein uS7
RS10	RPS10	Small ribosomal subunit protein eS10
MAP1B	MAP1B	Microtubule-associated protein 1B
GNPI1	GNPDA1	Glucosamine-6-phosphate isomerase 1
NEDD4	NEDD4	E3 ubiquitin-protein ligase NEDD4
YAP1	YAP1	Transcriptional coactivator YAP1
UTRN	UTRN	Utrophin
IQGA1	IQGAP1	Ras GTPase-activating-like protein IQGAP1
3HAO	HAAO	3-hydroxyanthranilate 3,4-dioxygenase
GLYG	GYG1	Glycogenin-1
STT3A	STT3A	Dolichyl-diphosphooligosaccharide--protein glycosyltransferase subunit STT3A
MSS4	RABIF	Guanine nucleotide exchange factor MSS4
PA24A	PLA2G4A	Cytosolic phospholipase A2
RPGP1	RAP1GAP	Rap1 GTPase-activating protein 1
CAZA2	CAPZA2	F-actin-capping protein subunit alpha-2
CAPZB	CAPZB	F-actin-capping protein subunit beta
IF1AX	EIF1AX	Eukaryotic translation initiation factor 1A, X-chromosomal
AL1A3	ALDH1A3	Retinaldehyde dehydrogenase 3
SYQ	QARS1	Glutamine--tRNA ligase
RL29	RPL29	Large ribosomal subunit protein eL29
NPTX2	NPTX2	Neuronal pentraxin-2
UCRI	UQCRFS1	Cytochrome b-c1 complex subunit Rieske, mitochondrial
ATPO	ATP5PO	ATP synthase subunit O, mitochondrial
LIMS1	LIMS1	LIM and senescent cell antigen-like-containing domain protein 1
PPCE	PREP	Prolyl endopeptidase
MAOX	ME1	NADP-dependent malic enzyme
IREB2	IREB2	Iron-responsive element-binding protein 2
PI42A	PIP4K2A	Phosphatidylinositol 5-phosphate 4-kinase type-2 alpha
COPD	ARCN1	Coatomer subunit delta
LSS	LSS	Lanosterol synthase
PP2BC	PPP3CC	Serine/threonine-protein phosphatase 2B catalytic subunit gamma isoform
GSH1	GCLC	Glutamate--cysteine ligase catalytic subunit
GSH0	GCLM	Glutamate--cysteine ligase regulatory subunit
CD151	CD151	CD151 antigen
PCP4	PCP4	Calmodulin regulator protein PCP4
KCNJ5	KCNJ5	G protein-activated inward rectifier potassium channel 4
TPC10	TRAPPC10	Trafficking protein particle complex subunit 10
PSMD8	PSMD8	26S proteasome non-ATPase regulatory subunit 8
PRC2A	PRRC2A	Protein PRRC2A
GSHB	GSS	Glutathione synthetase
TCPE	CCT5	T-complex protein 1 subunit epsilon
NEST	NES	Nestin
HSP13	HSPA13	Heat shock 70 kDa protein 13
GCST	AMT	Aminomethyltransferase, mitochondrial
KC1A	CSNK1A1	Casein kinase I isoform alpha
IDHP	IDH2	Isocitrate dehydrogenase [NADP], mitochondrial
PIPNB	PITPNB	Phosphatidylinositol transfer protein beta isoform
CCN3	CCN3	CCN family member 3
AGRE5	ADGRE5	Adhesion G protein-coupled receptor E5
MRP	MARCKSL1	MARCKS-related protein
PAXI	PXN	Paxillin
CAMLG	CAMLG	Guided entry of tail-anchored proteins factor CAMLG
NR2C2	NR2C2	Nuclear receptor subfamily 2 group C member 2
MAPK2	MAPKAPK2	MAP kinase-activated protein kinase 2
DNSL1	DNASE1L1	Deoxyribonuclease-1-like 1
AL9A1	ALDH9A1	4-trimethylaminobutyraldehyde dehydrogenase
RL34	RPL34	Large ribosomal subunit protein eL34
RPIA	RPIA	Ribose-5-phosphate isomerase
LMAN1	LMAN1	Protein ERGIC-53
NASP	NASP	Nuclear autoantigenic sperm protein
FAS	FASN	Fatty acid synthase
FNTA	FNTA	Protein farnesyltransferase/geranylgeranyltransferase type-1 subunit alpha
FNTB	FNTB	Protein farnesyltransferase subunit beta
TCPG	CCT3	T-complex protein 1 subunit gamma
RM19	MRPL19	Large ribosomal subunit protein bL19m
ARRB1	ARRB1	Beta-arrestin-1
EFTU	TUFM	Elongation factor Tu, mitochondrial
AL7A1	ALDH7A1	Alpha-aminoadipic semialdehyde dehydrogenase
UB2R1	CDC34	Ubiquitin-conjugating enzyme E2 R1
INPP	INPP1	Inositol polyphosphate 1-phosphatase
DHE4	GLUD2	Glutamate dehydrogenase 2, mitochondrial
SRP09	SRP9	Signal recognition particle 9 kDa protein
UBE2A	UBE2A	Ubiquitin-conjugating enzyme E2 A
PCY1A	PCYT1A	Choline-phosphate cytidylyltransferase A
SYAC	AARS1	Alanine--tRNA ligase, cytoplasmic
SYCC	CARS1	Cysteine--tRNA ligase, cytoplasmic
SYHM	HARS2	Histidine--tRNA ligase, mitochondrial
SYSC	SARS1	Serine--tRNA ligase, cytoplasmic
PPM1F	PPM1F	Protein phosphatase 1F
STAR	STAR	Steroidogenic acute regulatory protein, mitochondrial
CTCF	CTCF	Transcriptional repressor CTCF
PSB3	PSMB3	Proteasome subunit beta type-3
PSB2	PSMB2	Proteasome subunit beta type-2
COMP	COMP	Cartilage oligomeric matrix protein
ACADV	ACADVL	Very long-chain specific acyl-CoA dehydrogenase, mitochondrial
YLPM1	YLPM1	YLP motif-containing protein 1
VPS41	VPS41	Vacuolar protein sorting-associated protein 41 homolog
TMEDA	TMED10	Transmembrane emp24 domain-containing protein 10
RBM25	RBM25	RNA-binding protein 25
NUMB	NUMB	Protein numb homolog
EI2BB	EIF2B2	Translation initiation factor eIF-2B subunit beta
HINT1	HINT1	Adenosine 5'-monophosphoramidase HINT1
FHIT	FHIT	Bis(5'-adenosyl)-triphosphatase
NU153	NUP153	Nuclear pore complex protein Nup153
RBP2	RANBP2	E3 SUMO-protein ligase RanBP2
PSN2	PSEN2	Presenilin-2
TSC2	TSC2	Tuberin
NDUV1	NDUFV1	NADH dehydrogenase [ubiquinone] flavoprotein 1, mitochondrial
GSK3B	GSK3B	Glycogen synthase kinase-3 beta
ST1E1	SULT1E1	Sulfotransferase 1E1
5NTC	NT5C2	Cytosolic purine 5'-nucleotidase
SPS1	SEPHS1	Selenide, water dikinase 1
SEPP1	SELENOP	Selenoprotein P
CAMP	CAMP	Cathelicidin antimicrobial peptide
GUAA	GMPS	GMP synthase [glutamine-hydrolyzing]
DNLI3	LIG3	DNA ligase 3
MRE11	MRE11	Double-strand break repair protein MRE11
ENTP1	ENTPD1	Ectonucleoside triphosphate diphosphohydrolase 1
HNMT	HNMT	Histamine N-methyltransferase
GNAQ	GNAQ	Guanine nucleotide-binding protein G(q) subunit alpha
GBG10	GNG10	Guanine nucleotide-binding protein G(I)/G(S)/G(O) subunit gamma-10
IDH3A	IDH3A	Isocitrate dehydrogenase [NAD] subunit alpha, mitochondrial
ST1A1	SULT1A1	Sulfotransferase 1A1
CRIP1	CRIP1	Cysteine-rich protein 1
MMP14	MMP14	Matrix metalloproteinase-14
PPOX	PPOX	Protoporphyrinogen oxidase
GDIB	GDI2	Rab GDP dissociation inhibitor beta
EMD	EMD	Emerin
CPT1A	CPT1A	Carnitine O-palmitoyltransferase 1, liver isoform
GATM	GATM	Glycine amidinotransferase, mitochondrial
S26A2	SLC26A2	Sulfate transporter
SPB9	SERPINB9	Serpin B9
SERPH	SERPINH1	Serpin H1
PDLI4	PDLIM4	PDZ and LIM domain protein 4
F10A1	ST13	Hsc70-interacting protein
PEX5	PEX5	Peroxisomal targeting signal 1 receptor
VASP	VASP	Vasodilator-stimulated phosphoprotein
DYN2	DNM2	Dynamin-2
MAP2	METAP2	Methionine aminopeptidase 2
AP4A	NUDT2	Bis(5'-nucleosyl)-tetraphosphatase [asymmetrical]
CDK9	CDK9	Cyclin-dependent kinase 9
LRBA	LRBA	Lipopolysaccharide-responsive and beige-like anchor protein
BCAM	BCAM	Basal cell adhesion molecule
PPT1	PPT1	Palmitoyl-protein thioesterase 1
RL14	RPL14	Large ribosomal subunit protein eL14
TCPQ	CCT8	T-complex protein 1 subunit theta
TCPD	CCT4	T-complex protein 1 subunit delta
ANX11	ANXA11	Annexin A11
FXR1	FXR1	RNA-binding protein FXR1
FXR2	FXR2	RNA-binding protein FXR2
RAB5C	RAB5C	Ras-related protein Rab-5C
RAB7A	RAB7A	Ras-related protein Rab-7a
RAB9A	RAB9A	Ras-related protein Rab-9A
RAB13	RAB13	Ras-related protein Rab-13
RB27A	RAB27A	Ras-related protein Rab-27A
FABP6	FABP6	Gastrotropin
PLCD1	PLCD1	1-phosphatidylinositol 4,5-bisphosphate phosphodiesterase delta-1
DAP1	DAP	Death-associated protein 1
RT29	DAP3	Small ribosomal subunit protein mS29
DUS3	DUSP3	Dual specificity protein phosphatase 3
DNA2	DNA2	DNA replication ATP-dependent helicase/nuclease DNA2
SMCA2	SMARCA2	Probable global transcription activator SNF2L2
IDH3G	IDH3G	Isocitrate dehydrogenase [NAD] subunit gamma, mitochondrial
GALK1	GALK1	Galactokinase
SSRD	SSR4	Translocon-associated protein subunit delta
BAP31	BCAP31	B-cell receptor-associated protein 31
TPMT	TPMT	Thiopurine S-methyltransferase
RENBP	RENBP	N-acylglucosamine 2-epimerase
MECP2	MECP2	Methyl-CpG-binding protein 2
HCFC1	HCFC1	Host cell factor 1
CAV2	CAV2	Caveolin-2
AL3A2	ALDH3A2	Aldehyde dehydrogenase family 3 member A2
SSDH	ALDH5A1	Succinate-semialdehyde dehydrogenase, mitochondrial
DHB4	HSD17B4	Peroxisomal multifunctional enzyme type 2
PSMD7	PSMD7	26S proteasome non-ATPase regulatory subunit 7
SUOX	SUOX	Sulfite oxidase, mitochondrial
SPHM	SGSH	N-sulphoglucosamine sulphohydrolase
ARSD	ARSD	Arylsulfatase D
STA5B	STAT5B	Signal transducer and activator of transcription 5B
UBP11	USP11	Ubiquitin carboxyl-terminal hydrolase 11
KCNQ1	KCNQ1	Potassium voltage-gated channel subfamily KQT member 1
CLCN3	CLCN3	H(+)/Cl(-) exchange transporter 3
CLCN6	CLCN6	H(+)/Cl(-) exchange transporter 6
CLCN7	CLCN7	H(+)/Cl(-) exchange transporter 7
DYLT3	DYNLT3	Dynein light chain Tctex-type 3
VAMP7	VAMP7	Vesicle-associated membrane protein 7
KS6A3	RPS6KA3	Ribosomal protein S6 kinase alpha-3
AK1D1	AKR1D1	Aldo-keto reductase family 1 member D1
HDGF	HDGF	Hepatoma-derived growth factor
LUM	LUM	Lumican
PRELP	PRELP	Prolargin
CNN1	CNN1	Calponin-1
UB2E1	UBE2E1	Ubiquitin-conjugating enzyme E2 E1
NDUA8	NDUFA8	NADH dehydrogenase [ubiquinone] 1 alpha subcomplex subunit 8
ROA3	HNRNPA3	Heterogeneous nuclear ribonucleoprotein A3
6PGD	PGD	6-phosphogluconate dehydrogenase, decarboxylating
HNRPM	HNRNPM	Heterogeneous nuclear ribonucleoprotein M
IMA5	KPNA1	Importin subunit alpha-5
NCBP2	NCBP2	Nuclear cap-binding protein subunit 2
GDS1	RAP1GDS1	Rap1 GTPase-GDP dissociation stimulator 1
RPAB3	POLR2H	DNA-directed RNA polymerases I, II, and III subunit RPABC3
GDIR1	ARHGDIA	Rho GDP-dissociation inhibitor 1
GDIR2	ARHGDIB	Rho GDP-dissociation inhibitor 2
AGFG1	AGFG1	Arf-GAP domain and FG repeat-containing protein 1
HNRPF	HNRNPF	Heterogeneous nuclear ribonucleoprotein F
T2AG	GTF2A2	Transcription initiation factor IIA subunit 2
MSH6	MSH6	DNA mismatch repair protein Msh6
VAV2	VAV2	Guanine nucleotide exchange factor VAV2
RBM5	RBM5	RNA-binding protein 5
RIDA	RIDA	2-iminobutanoate/2-iminopropanoate deaminase
SPSY	SMS	Spermine synthase
HXK2	HK2	Hexokinase-2
HXK3	HK3	Hexokinase-3
RM12	MRPL12	Large ribosomal subunit protein bL12m
THOP1	THOP1	Thimet oligopeptidase
AK1C2	AKR1C2	Aldo-keto reductase family 1 member C2
CAZA1	CAPZA1	F-actin-capping protein subunit alpha-1
CRIP2	CRIP2	Cysteine-rich protein 2
NUP98	NUP98	Nuclear pore complex protein Nup98-Nup96
BIEA	BLVRA	Biliverdin reductase A
TXTP	SLC25A1	Tricarboxylate transport protein, mitochondrial
PPP5	PPP5C	Serine/threonine-protein phosphatase 5
ARFP2	ARFIP2	Arfaptin-2
[truncated: 3,533 more rows]

## Sheet: ACC=6.431
Table S1 – Total proteins identified in adrenocortical carcinomas (n=8)
Gene	Protein code	Protein name
NUD4B	NUDT4B	Diphosphoinositol polyphosphate phosphohydrolase NUDT4B
LV469	IGLV4-69	Immunoglobulin lambda variable 4-69
LV861	IGLV8-61	Immunoglobulin lambda variable 8-61
LV746	IGLV7-46	Immunoglobulin lambda variable 7-46
KV224	IGKV2-24	Probable non-functional immunoglobulin kappa variable 2D-24
KVD30	IGKV2D-30	Immunoglobulin kappa variable 2D-30
KV311	IGKV3-11	Immunoglobulin kappa variable 3D-11
HV349	IGHV3-49	Immunoglobulin heavy variable 3-49
KVD21	IGKV6D-21	Immunoglobulin kappa variable 6D-21
HV601	IGHV6-1	Immunoglobulin heavy variable 6-1
HV374	IGHV3-74	Immunoglobulin heavy variable 3-74
HV343	IGHV3-43	Immunoglobulin heavy variable 3-43
HV372	IGHV3-72	Immunoglobulin heavy variable 3-72
GAL3A	GATD3	Putative glutamine amidotransferase-like class 1 domain-containing protein 3B, mitochondrial
KV621	IGKV6-21	Immunoglobulin kappa variable 6-21
KVD20	IGKV3D-20	Immunoglobulin kappa variable 3D-20
HV103	IGHV1-3	Immunoglobulin heavy variable 1-3
HV428	IGHV4-28	Immunoglobulin heavy variable 4-28
HV335	IGHV3-35	Probable non-functional immunoglobulin heavy variable 3-35
HV434	IGHV4-30-4	Immunoglobulin heavy variable 4-61
HV64D	IGHV3-64D	Immunoglobulin heavy variable 3-64D
HV5X1	IGHV5-10-1	Immunoglobulin heavy variable 5-10-1
PG173	OPG173	Protein OPG173
DNLI	OPG180	DNA ligase
RBM47	RBM47	RNA-binding protein 47
IFT56	IFT56	Intraflagellar transport protein 56
UBA6	UBA6	Ubiquitin-like modifier-activating enzyme 6
ESYT2	ESYT2	Extended synaptotagmin-2
BLT3B	BLTP3B	Bridge-like lipid transfer protein family member 3B
SHOT1	SHTN1	Shootin-1
TM223	TMEM223	Transmembrane protein 223
HACL2	ILVBL	2-hydroxyacyl-CoA lyase 2
NDUF8	NDUFAF8	NADH dehydrogenase [ubiquinone] 1 alpha subcomplex assembly factor 8
SRCRL	SSC5D	Soluble scavenger receptor cysteine-rich domain-containing protein SSC5D
SPD2B	SH3PXD2B	SH3 and PX domain-containing protein 2B
NBAS	NBAS	NBAS subunit of NRZ tethering complex
SYTC2	TARS3	Threonine--tRNA ligase 2, cytoplasmic
VWA8	VWA8	von Willebrand factor A domain-containing protein 8
SBNO1	SBNO1	Protein strawberry notch homolog 1
GTPBA	GTPBP10	GTP-binding protein 10
WDR91	WDR91	WD repeat-containing protein 91
MTMRB	MTMR11	Myotubularin-related protein 11
FITM1	FITM1	Fat storage-inducing transmembrane protein 1
VP37C	VPS37C	Vacuolar protein sorting-associated protein 37C
TPC13	TRAPPC13	Trafficking protein particle complex subunit 13
CNOT1	CNOT1	CCR4-NOT transcription complex subunit 1
CC88B	CCDC88B	Coiled-coil domain-containing protein 88B
MLP3B	MAP1LC3B	Microtubule-associated proteins 1A/1B light chain 3 beta 2
PGP	PGP	Glycerol-3-phosphate phosphatase
RCCD1	RCCD1	RCC1 domain-containing protein 1
SWAHB	SOWAHB	Ankyrin repeat domain-containing protein SOWAHB
SDHF1	SDHAF1	Succinate dehydrogenase assembly factor 1, mitochondrial
TBAL3	TUBAL3	Tubulin alpha chain-like 3
FBLL1	FBLL1	rRNA/tRNA 2'-O-methyltransferase fibrillarin-like protein 1
SMHD1	SMCHD1	Structural maintenance of chromosomes flexible hinge domain-containing protein 1
CAST2	CASTOR2	Cytosolic arginine sensor for mTORC1 subunit 2
NCF1B	NCF1B	Putative neutrophil cytosol factor 1B
CCD69	CCDC69	Coiled-coil domain-containing protein 69
U119B	UNC119B	Protein unc-119 homolog B
LIPT2	LIPT2	Putative lipoyltransferase 2, mitochondrial
TSPY2	TSPY2	Testis-specific Y-encoded protein 2
RGPD3	RGPD3	RanBP2-like and GRIP domain-containing protein 3
CO061	C15orf61	Uncharacterized protein C15orf61
TBB8B	TUBB8B	Tubulin beta 8B
RTL8C	RTL8C	Retrotransposon Gag-like protein 8C
ZSWM8	ZSWIM8	Zinc finger SWIM domain-containing protein 8
RHG32	ARHGAP32	Rho GTPase-activating protein 32
P121C	POM121C	Nuclear envelope pore membrane protein POM 121C
LYRM9	LYRM9	LYR motif-containing protein 9
HIG1A	HIGD1A	HIG1 domain family member 1C
RUXGL	SNRPG	Putative small nuclear ribonucleoprotein G-like protein 15
NUD19	NUDT19	Acyl-coenzyme A diphosphatase NUDT19
MI4GD	MIF4GD	MIF4G domain-containing protein
FR1L4	FER1L4	Fer-1-like protein 4
MYO1G	MYO1G	Unconventional myosin-Ig
NRAM	NA	Neuraminidase
EIF3C	EIF3C	Eukaryotic translation initiation factor 3 subunit C-like protein
GPHRA	GPR89A	Golgi pH regulator A
PP13G	PPP1R3G	Protein phosphatase 1 regulatory subunit 3G
IGLL5	IGLL5	Immunoglobulin lambda-like polypeptide 5
WASH2	WASH2P	Putative WAS protein family homolog 3
MCRI1	MCRIP1	Mapk-regulated corepressor-interacting protein 1
NACAM	NACA	Nascent polypeptide-associated complex subunit alpha, muscle-specific form
CK098	C11orf98	Uncharacterized protein C11orf98
FND10	FNDC10	Fibronectin type III domain-containing protein 10
GB	gB	Envelope glycoprotein B
S35U4	SLC35A4	SLC35A4 upstream open reading frame protein
ASURF	ASDURF	ASNSD1 upstream open reading frame protein
MIDUO	MIEF1	Mitochondrial ribosome and complex I assembly factor AltMIEF1
DNS2A	DNASE2	Deoxyribonuclease-2-alpha
ADAS	AGPS	Alkyldihydroxyacetonephosphate synthase, peroxisomal
KIF2A	KIF2A	Kinesin-like protein KIF2A
KITM	TK2	Thymidine kinase 2, mitochondrial
DX39A	DDX39A	ATP-dependent RNA helicase DDX39A
PDLI1	PDLIM1	PDZ and LIM domain protein 1
BACH	ACOT7	Cytosolic acyl coenzyme A thioester hydrolase
MYO1C	MYO1C	Unconventional myosin-Ic
MYO1F	MYO1F	Unconventional myosin-If
SNP23	SNAP23	Synaptosomal-associated protein 23
HAX1	HAX1	HCLS1-associated protein X-1
AIP	AIP	AH receptor-interacting protein
GTPB1	GTPBP1	GTP-binding protein 1
LEG9	LGALS9	Galectin-9
STXB3	STXBP3	Syntaxin-binding protein 3
ARVC	ARVCF	Splicing regulator ARVCF
SMAP	SMAP	Small acidic protein
AP3B1	AP3B1	AP-3 complex subunit beta-1
LEG8	LGALS8	Galectin-8
NDUS8	NDUFS8	NADH dehydrogenase [ubiquinone] iron-sulfur protein 8, mitochondrial
PSD11	PSMD11	26S proteasome non-ATPase regulatory subunit 11
PSD12	PSMD12	26S proteasome non-ATPase regulatory subunit 12
PSMD9	PSMD9	26S proteasome non-ATPase regulatory subunit 9
ATOX1	ATOX1	Copper transport protein ATOX1
AGRP	AGRP	Agouti-related protein
MEN1	MEN1	Menin
CBX4	CBX4	E3 SUMO-protein ligase CBX4
GET1	GET1	Guided entry of tail-anchored proteins factor 1
PGRC1	PGRMC1	Membrane-associated progesterone receptor component 1
SPT5H	SUPT5H	Transcription elongation factor SPT5
TAF4	TAF4	Transcription initiation factor TFIID subunit 4
DFFA	DFFA	DNA fragmentation factor subunit alpha
HIP1	HIP1	Huntingtin-interacting protein 1
CLIC1	CLIC1	Chloride intracellular channel protein 1
EIF3F	EIF3F	Eukaryotic translation initiation factor 3 subunit F
WWP2	WWP2	NEDD4-like E3 ubiquitin-protein ligase WWP2
ODPX	PDHX	Pyruvate dehydrogenase protein X component, mitochondrial
MATN2	MATN2	Matrilin-2
QSOX1	QSOX1	Sulfhydryl oxidase 1
DCTN6	DCTN6	Dynactin subunit 6
ACATN	SLC33A1	Acetyl-coenzyme A transporter 1
WASL	WASL	Actin nucleation-promoting factor WASL
PDE2A	PDE2A	cGMP-dependent 3',5'-cyclic phosphodiesterase
IPO5	IPO5	Importin-5
RPOM	POLRMT	DNA-directed RNA polymerase, mitochondrial
EF2K	EEF2K	Eukaryotic elongation factor 2 kinase
SAP18	SAP18	Histone deacetylase complex subunit SAP18
EMAL1	EML1	Echinoderm microtubule-associated protein-like 1
IF2B3	IGF2BP3	Insulin-like growth factor 2 mRNA-binding protein 3
DNM1L	DNM1L	Dynamin-1-like protein
RTCA	RTCA	RNA 3'-terminal phosphate cyclase
P3C2A	PIK3C2A	Phosphatidylinositol 4-phosphate 3-kinase C2 domain-containing subunit alpha
IFRD1	IFRD1	Interferon-related developmental regulator 1
P85B	PIK3R2	Phosphatidylinositol 3-kinase regulatory subunit beta
GOLI4	GOLIM4	Golgi integral membrane protein 4
MANBA	MANBA	Beta-mannosidase
AGRIN	AGRN	Agrin
PLOD2	PLOD2	Procollagen-lysine,2-oxoglutarate 5-dioxygenase 2
MEIS1	MEIS1	Homeobox protein Meis1
EXOC5	EXOC5	Exocyst complex component 5
BT3A3	BTN3A3	Butyrophilin subfamily 3 member A3
HMGN4	HMGN4	High mobility group nucleosome-binding domain-containing protein 4
NDUA4	NDUFA4	Cytochrome c oxidase subunit NDUFA4
PSDE	PSMD14	26S proteasome non-ATPase regulatory subunit 14
ZN593	ZNF593	Zinc finger protein 593
BIN1	BIN1	Myc box-dependent-interacting protein 1
IMA4	KPNA3	Importin subunit alpha-4
USP9Y	USP9Y	Probable ubiquitin carboxyl-terminal hydrolase FAF-Y
FAAH1	FAAH	Fatty-acid amide hydrolase 1
KRIT1	KRIT1	Krev interaction trapped protein 1
VMA5A	VWA5A	von Willebrand factor A domain-containing protein 5A
PESC	PES1	Pescadillo homolog
SDCB1	SDCBP	Syntenin-1
PITM1	PITPNM1	Membrane-associated phosphatidylinositol transfer protein 1
MPP10	MPHOSPH10	U3 small nucleolar ribonucleoprotein protein MPP10
NOP56	NOP56	Nucleolar protein 56
DDX3X	DDX3X	ATP-dependent RNA helicase DDX3X
RNT2	RNASET2	Ribonuclease T2
PODXL	PODXL	Podocalyxin
FCN1	FCN1	Ficolin-1
PEX12	PEX12	Peroxisome assembly protein 12
PIR	PIR	Pirin
IMA3	KPNA4	Importin subunit alpha-3
TRI38	TRIM38	E3 ubiquitin-protein ligase TRIM38
NFIB	NFIB	Nuclear factor 1 B-type
PPP6	PPP6C	Serine/threonine-protein phosphatase 6 catalytic subunit
NDKM	NME4	Nucleoside diphosphate kinase, mitochondrial
EST2	CES2	Cocaine esterase
MA2B1	MAN2B1	Lysosomal alpha-mannosidase
PDXK	PDXK	Pyridoxal kinase
SCD	SCD	Stearoyl-CoA desaturase
PLPP1	PLPP1	Phospholipid phosphatase 1
PLPP3	PLPP3	Phospholipid phosphatase 3
ARI1A	ARID1A	AT-rich interactive domain-containing protein 1A
ISLR	ISLR	Immunoglobulin superfamily containing leucine-rich repeat protein
DHSD	SDHD	Succinate dehydrogenase [ubiquinone] cytochrome b small subunit, mitochondrial
NEMP1	NEMP1	Nuclear envelope integral membrane protein 1
ASTN1	ASTN1	Astrotactin-1
TXND9	TXNDC9	Thioredoxin domain-containing protein 9
DPYL4	DPYSL4	Dihydropyrimidinase-related protein 4
TRAD1	TRAFD1	TRAF-type zinc finger domain-containing protein 1
COX7R	COX7A2L	Cytochrome c oxidase subunit 7A-related protein, mitochondrial
HSPB6	HSPB6	Heat shock protein beta-6
ACPM	NDUFAB1	Acyl carrier protein, mitochondrial
UBFD1	UBFD1	Ubiquitin domain-containing protein UBFD1
COPE	COPE	Coatomer subunit epsilon
IF1AY	EIF1AY	Eukaryotic translation initiation factor 1A, Y-chromosomal
AP3D1	AP3D1	AP-3 complex subunit delta-1
CCS	CCS	Copper chaperone for superoxide dismutase
ENPP3	ENPP3	Ectonucleotide pyrophosphatase/phosphodiesterase family member 3
ABLM1	ABLIM1	Actin-binding LIM protein 1
CHD2	CHD2	Chromodomain-helicase-DNA-binding protein 2
GOSR2	GOSR2	Golgi SNAP receptor complex member 2
TOR1A	TOR1A	Torsin-1A
TOR1B	TOR1B	Torsin-1B
STX16	STX16	Syntaxin-16
ADA10	ADAM10	Disintegrin and metalloproteinase domain-containing protein 10
EI24	EI24	Etoposide-induced protein 2.4 homolog
P5I11	TP53I11	Tumor protein p53-inducible protein 11
APAF	APAF1	Apoptotic protease-activating factor 1
IMPA2	IMPA2	Inositol monophosphatase 2
MP2K7	MAP2K7	Dual specificity mitogen-activated protein kinase kinase 7
ACOT8	ACOT8	Acyl-coenzyme A thioesterase 8
CDIPT	CDIPT	CDP-diacylglycerol--inositol 3-phosphatidyltransferase
PDCD5	PDCD5	Programmed cell death protein 5
ANM5	PRMT5	Protein arginine N-methyltransferase 5
NHRF1	NHERF1	Na(+)/H(+) exchange regulatory cofactor NHE-RF1
H17B6	HSD17B6	17-beta-hydroxysteroid dehydrogenase type 6
TR10B	TNFRSF10B	Tumor necrosis factor receptor superfamily member 10B
TPP1	TPP1	Tripeptidyl-peptidase 1
TCRG1	TCERG1	Transcription elongation regulator 1
NRP1	NRP1	Neuropilin-1
TNPO2	TNPO2	Transportin-2
APOL1	APOL1	Apolipoprotein L1
UN13B	UNC13B	Protein unc-13 homolog B
RPC1	POLR3A	DNA-directed RNA polymerase III subunit RPC1
RASM	MRAS	Ras-related protein M-Ras
TSN4	TSPAN4	Tetraspanin-4
PSA7	PSMA7	Proteasome subunit alpha type-7
SCAM3	SCAMP3	Secretory carrier-associated membrane protein 3
PAHX	PHYH	Phytanoyl-CoA dioxygenase, peroxisomal
OPLA	OPLAH	5-oxoprolinase
BCKD	BCKDK	[3-methyl-2-oxobutanoate dehydrogenase [lipoamide]] kinase, mitochondrial
IFIT3	IFIT3	Interferon-induced protein with tetratricopeptide repeats 3
MGST3	MGST3	Glutathione S-transferase 3, mitochondrial
IRF6	IRF6	Interferon regulatory factor 6
TX1B3	TAX1BP3	Tax1-binding protein 3
GIPC1	GIPC1	PDZ domain-containing protein GIPC1
LIN7A	LIN7A	Protein lin-7 homolog A
IKKB	IKBKB	Inhibitor of nuclear factor kappa-B kinase subunit beta
TIM23	TIMM23	Mitochondrial import inner membrane translocase subunit Tim23
HAT1	HAT1	Histone acetyltransferase type B catalytic subunit
UB2L6	UBE2L6	Ubiquitin/ISG15-conjugating enzyme E2 L6
CSKP	CASK	Peripheral plasma membrane protein CASK
QCR8	UQCRQ	Cytochrome b-c1 complex subunit 8
ML12A	MYL12A	Myosin regulatory light chain 12B
HGS	HGS	Hepatocyte growth factor-regulated tyrosine kinase substrate
RAB7L	RAB29	Ras-related protein Rab-7L1
CLGN	CLGN	Calmegin
VP26C	VPS26C	Vacuolar protein sorting-associated protein 26C
MYPT1	PPP1R12A	Protein phosphatase 1 regulatory subunit 12A
GAK	GAK	Cyclin-G-associated kinase
HNRDL	HNRNPDL	Heterogeneous nuclear ribonucleoprotein D-like
XPO1	XPO1	Exportin-1
BTAF1	BTAF1	TATA-binding protein-associated factor 172
ARHGA	ARHGEF10	Rho guanine nucleotide exchange factor 10
SPTN2	SPTBN2	Spectrin beta chain, non-erythrocytic 2
SC16A	SEC16A	Protein transport protein Sec16A
PLXB2	PLXNB2	Plexin-B2
KHNYN	KHNYN	Protein KHNYN
TCPR2	TECPR2	Tectonin beta-propeller repeat-containing protein 2
SR140	U2SURP	U2 snRNP-associated SURP motif-containing protein
SET1A	SETD1A	Histone-lysine N-methyltransferase SETD1A
SYNEM	SYNM	Synemin
KIF3B	KIF3B	Kinesin-like protein KIF3B
PUR4	PFAS	Phosphoribosylformylglycinamidine synthase
DCLK1	DCLK1	Serine/threonine-protein kinase DCLK1
ANR28	ANKRD28	Serine/threonine-protein phosphatase 6 regulatory ankyrin repeat subunit A
ARHGB	ARHGEF11	Rho guanine nucleotide exchange factor 11
MRPP3	PRORP	Mitochondrial ribonuclease P catalytic subunit
IKKA	CHUK	Inhibitor of nuclear factor kappa-B kinase subunit alpha
LSM1	LSM1	U6 snRNA-associated Sm-like protein LSm1
FYB1	FYB1	FYN-binding protein 1
NPC1	NPC1	NPC intracellular cholesterol transporter 1
TBX3	TBX3	T-box transcription factor TBX3
PLCB	AGPAT2	1-acyl-sn-glycerol-3-phosphate acyltransferase beta
SCAM1	SCAMP1	Secretory carrier-associated membrane protein 1
SCAM2	SCAMP2	Secretory carrier-associated membrane protein 2
ARC1B	ARPC1B	Actin-related protein 2/3 complex subunit 1B
ARPC2	ARPC2	Actin-related protein 2/3 complex subunit 2
ARPC3	ARPC3	Actin-related protein 2/3 complex subunit 3
BET1	BET1	BET1 homolog
RPAC1	POLR1C	DNA-directed RNA polymerases I and III subunit RPAC1
PLS1	PLSCR1	Phospholipid scramblase 1
TIF1A	TRIM24	Transcription intermediary factor 1-alpha
PGRC2	PGRMC2	Membrane-associated progesterone receptor component 2
CETN3	CETN3	Centrin-3
RGL2	RGL2	Ral guanine nucleotide dissociation stimulator-like 2
PFD6	PFDN6	Prefoldin subunit 6
WDR46	WDR46	WD repeat-containing protein 46
GSTA4	GSTA4	Glutathione S-transferase A4
GNPAT	GNPAT	Dihydroxyacetone phosphate acyltransferase
LAMA5	LAMA5	Laminin subunit alpha-5
ZN185	ZNF185	Zinc finger protein 185
RT12	MRPS12	Small ribosomal subunit protein uS12m
OBRG	LEPROT	Leptin receptor gene-related protein
CLIC2	CLIC2	Chloride intracellular channel protein 2
ACOX3	ACOX3	Peroxisomal acyl-coenzyme A oxidase 3
RER1	RER1	Protein RER1
SURF4	SURF4	Surfeit locus protein 4
MK13	MAPK13	Mitogen-activated protein kinase 13
SPTC1	SPTLC1	Serine palmitoyltransferase 1
SPTC2	SPTLC2	Serine palmitoyltransferase 2
OGT1	OGT	UDP-N-acetylglucosamine--peptide N-acetylglucosaminyltransferase 110 kDa subunit
PMM2	PMM2	Phosphomannomutase 2
TM9S1	TM9SF1	Transmembrane 9 superfamily member 1
HMGB3	HMGB3	High mobility group protein B3
PPM1G	PPM1G	Protein phosphatase 1G
SHIP2	INPPL1	Phosphatidylinositol 3,4,5-trisphosphate 5-phosphatase 2
EIF3D	EIF3D	Eukaryotic translation initiation factor 3 subunit D
EIF3H	EIF3H	Eukaryotic translation initiation factor 3 subunit H
HDAC3	HDAC3	Histone deacetylase 3
BCAT2	BCAT2	Branched-chain-amino-acid aminotransferase, mitochondrial
SIGL5	SIGLEC5	Sialic acid-binding Ig-like lectin 5
TYY1	YY1	Transcription factor YY2
IPO8	IPO8	Importin-8
STX7	STX7	Syntaxin-7
MOT4	SLC16A3	Monocarboxylate transporter 4
COPT1	SLC31A1	High affinity copper uptake protein 1
MRP3	ABCC3	ATP-binding cassette sub-family C member 3
RPA34	POLR1G	DNA-directed RNA polymerase I subunit RPA34
TLR3	TLR3	Toll-like receptor 3
P4HA2	P4HA2	Prolyl 4-hydroxylase subunit alpha-2
CAN5	CAPN5	Calpain-5
YKT6	YKT6	Synaptobrevin homolog YKT6
ARPC5	ARPC5	Actin-related protein 2/3 complex subunit 5
NKX22	NKX2-2	Homeobox protein Nkx-2.8
DDX3Y	DDX3Y	ATP-dependent RNA helicase DDX3Y
PDPK1	PDPK1	3-phosphoinositide-dependent protein kinase 1
TPSN	TAPBP	Tapasin
R113A	RNF113A	E3 ubiquitin-protein ligase RNF113A
DHX15	DHX15	ATP-dependent RNA helicase DHX15
MCES	RNMT	mRNA cap guanine-N7 methyltransferase
ZZEF1	ZZEF1	Zinc finger ZZ-type and EF-hand domain-containing protein 1
FLRT2	FLRT2	Leucine-rich repeat transmembrane protein FLRT2
TTI1	TTI1	TELO2-interacting protein 1 homolog
RRP8	RRP8	Ribosomal RNA-processing protein 8
PJA2	PJA2	E3 ubiquitin-protein ligase Praja-2
SI1L1	SIPA1L1	Signal-induced proliferation-associated 1-like protein 1
CYB5B	CYB5B	Cytochrome b5 type B
PRP4	PRPF4	U4/U6 small nuclear ribonucleoprotein Prp4
SERA	PHGDH	D-3-phosphoglycerate dehydrogenase
NDUS4	NDUFS4	NADH dehydrogenase [ubiquinone] iron-sulfur protein 4, mitochondrial
PHF1	PHF1	PHD finger protein 1
MSH5	MSH5	MutS protein homolog 5
SEPT4	SEPTIN4	Septin-4
DC1L2	DYNC1LI2	Cytoplasmic dynein 1 light intermediate chain 2
PSMD3	PSMD3	26S proteasome non-ATPase regulatory subunit 3
RFOX2	RBFOX2	RNA binding protein fox-1 homolog 2
PAPS1	PAPSS1	Bifunctional 3'-phosphoadenosine 5'-phosphosulfate synthase 1
ZW10	ZW10	Centromere/kinetochore protein zw10 homolog
SNUT1	SART1	U4/U6.U5 tri-snRNP-associated protein 1
GPAA1	GPAA1	Glycosylphosphatidylinositol anchor attachment 1 protein
DAPK3	DAPK3	Death-associated protein kinase 3
TGFI1	TGFB1I1	Transforming growth factor beta-1-induced transcript 1 protein
AP5Z1	AP5Z1	AP-5 complex subunit zeta-1
HS12A	HSPA12A	Heat shock 70 kDa protein 12A
CTIF	CTIF	CBP80/20-dependent translation initiation factor
MTSS1	MTSS1	Protein MTSS 1
VIP2	PPIP5K2	Inositol hexakisphosphate and diphosphoinositol-pentakisphosphate kinase 2
MCA3	EEF1E1	Eukaryotic translation elongation factor 1 epsilon-1
LYRM1	LYRM1	LYR motif-containing protein 1
HNRPR	HNRNPR	Heterogeneous nuclear ribonucleoprotein R
PRPF3	PRPF3	U4/U6 small nuclear ribonucleoprotein Prp3
TXNL1	TXNL1	Thioredoxin-like protein 1
TPD54	TPD52L2	Tumor protein D54
EMC8	EMC8	ER membrane protein complex subunit 8
ERI3	ERI3	ERI1 exoribonuclease 3
SYNJ1	SYNJ1	Synaptojanin-1
FIBP	FIBP	Acidic fibroblast growth factor intracellular-binding protein
IF4G3	EIF4G3	Eukaryotic translation initiation factor 4 gamma 3
PPIH	PPIH	Peptidyl-prolyl cis-trans isomerase H
MGA	MGAM	Maltase-glucoamylase
HTRA2	HTRA2	Serine protease HTRA2, mitochondrial
ARK72	AKR7A2	Aflatoxin B1 aldehyde reductase member 2
E41L2	EPB41L2	Band 4.1-like protein 2
TGON2	TGOLN2	Trans-Golgi network integral membrane protein 2
LTOR5	LAMTOR5	Ragulator complex protein LAMTOR5
WIPF1	WIPF1	WAS/WASL-interacting protein family member 1
SGCE	SGCE	Epsilon-sarcoglycan
RNF13	RNF13	E3 ubiquitin-protein ligase RNF13
AKA10	AKAP10	A-kinase anchor protein 10, mitochondrial
DENR	DENR	Density-regulated protein
XPOT	XPOT	Exportin-T
DNPH1	DNPH1	2'-deoxynucleoside 5'-phosphate N-hydrolase 1
TIM44	TIMM44	Mitochondrial import inner membrane translocase subunit TIM44
TPPC3	TRAPPC3	Trafficking protein particle complex subunit 3
CHM2A	CHMP2A	Charged multivesicular body protein 2a
NCK2	NCK2	Cytoplasmic protein NCK2
TSN6	TSPAN6	Tetraspanin-6
PLRG1	PLRG1	Pleiotropic regulator 1
PRC1	PRC1	Protein regulator of cytokinesis 1
RGS10	RGS10	Regulator of G-protein signaling 10
ZN207	ZNF207	BUB3-interacting and GLEBS motif-containing protein ZNF207
NDUB5	NDUFB5	NADH dehydrogenase [ubiquinone] 1 beta subcomplex subunit 5, mitochondrial
NDUB3	NDUFB3	NADH dehydrogenase [ubiquinone] 1 beta subcomplex subunit 3
NDUA2	NDUFA2	NADH dehydrogenase [ubiquinone] 1 alpha subcomplex subunit 2
GET3	GET3	ATPase GET3
BUB3	BUB3	Mitotic checkpoint protein BUB3
PLPP2	PLPP2	Phospholipid phosphatase 2
ST1B1	SULT1B1	Sulfotransferase 1B1
ACTN4	ACTN4	Alpha-actinin-4
MAAI	GSTZ1	Maleylacetoacetate isomerase
BUD23	BUD23	Probable 18S rRNA (guanine-N(7))-methyltransferase
TRIA1	TRIAP1	TP53-regulated inhibitor of apoptosis 1
GATC	GATC	Glutamyl-tRNA(Gln) amidotransferase subunit C, mitochondrial
HTSF1	HTATSF1	HIV Tat-specific factor 1
AP1G1	AP1G1	AP-1 complex subunit gamma-1
STX6	STX6	Syntaxin-6
SNG1	SYNGR1	Synaptogyrin-1
SNG2	SYNGR2	Synaptogyrin-2
SGTA	SGTA	Small glutamine-rich tetratricopeptide repeat-containing protein alpha
LIAS	LIAS	Lipoyl synthase, mitochondrial
MCAT	SLC25A20	Mitochondrial carnitine/acylcarnitine carrier protein
SYNC	NARS1	Asparagine--tRNA ligase, cytoplasmic
KRT86	KRT86	Keratin, type II cuticular Hb6
MYO1B	MYO1B	Unconventional myosin-Ib
SSNA1	SSNA1	Microtubule nucleation factor SSNA1
CPSF5	NUDT21	Cleavage and polyadenylation specificity factor subunit 5
LANC1	LANCL1	Glutathione S-transferase LANCL1
STRN	STRN	Striatin
U3IP2	RRP9	U3 small nucleolar RNA-interacting protein 2
SCO2	SCO2	Protein SCO2 homolog, mitochondrial
CF410	CFAP410	Cilia- and flagella-associated protein 410
AKAP8	AKAP8	A-kinase anchor protein 8
GTPB6	GTPBP6	Putative GTP-binding protein 6
G6PT1	SLC37A4	Glucose-6-phosphate exchanger SLC37A4
IDH3B	IDH3B	Isocitrate dehydrogenase [NAD] subunit beta, mitochondrial
NRDC	NRDC	Nardilysin
CALU	CALU	Calumenin
SAHH2	AHCYL1	S-adenosylhomocysteine hydrolase-like protein 1
CD5L	CD5L	CD5 antigen-like
ORC5	ORC5	Origin recognition complex subunit 5
NDUS5	NDUFS5	NADH dehydrogenase [ubiquinone] iron-sulfur protein 5
PDE6D	PDE6D	Retinal rod rhodopsin-sensitive cGMP 3',5'-cyclic phosphodiesterase subunit delta
PEX1	PEX1	Peroxisomal ATPase PEX1
RAD21	RAD21	Double-strand-break repair protein rad21 homolog
TIM8A	TIMM8A	Mitochondrial import inner membrane translocase subunit Tim8 A
DHX16	DHX16	Pre-mRNA-splicing factor ATP-dependent RNA helicase DHX16
ZNRD2	ZNRD2	Protein ZNRD2
GMFG	GMFG	Glia maturation factor gamma
MED14	MED14	Mediator of RNA polymerase II transcription subunit 14
KPRB	PRPSAP2	Phosphoribosyl pyrophosphate synthase-associated protein 2
GBG7	GNG7	Guanine nucleotide-binding protein G(I)/G(S)/G(O) subunit gamma-7
SMCA5	SMARCA5	SWI/SNF-related matrix-associated actin-dependent regulator of chromatin subfamily A member 5
JIP4	SPAG9	C-Jun-amino-terminal kinase-interacting protein 4
KIF5C	KIF5C	Kinesin heavy chain isoform 5C
NPA1P	URB1	Nucleolar pre-ribosomal-associated protein 1
MGRN1	MGRN1	E3 ubiquitin-protein ligase MGRN1
AQR	AQR	RNA helicase aquarius
OPA1	OPA1	Dynamin-like 120 kDa protein, mitochondrial
PI51C	PIP5K1C	Phosphatidylinositol 4-phosphate 5-kinase type-1 gamma
KIF1B	KIF1B	Kinesin-like protein KIF1B
MARH6	MARCHF6	E3 ubiquitin-protein ligase MARCHF6
KDM1A	KDM1A	Lysine-specific histone demethylase 1A
TBCD4	TBC1D4	TBC1 domain family member 4
FADS1	FADS1	Acyl-CoA (8-3)-desaturase
PEPL	PPL	Periplakin
GSDME	GSDME	Gasdermin-E
MA1A2	MAN1A2	Mannosyl-oligosaccharide 1,2-alpha-mannosidase IB
ACSL4	ACSL4	Long-chain-fatty-acid--CoA ligase 4
SNX3	SNX3	Sorting nexin-3
DOK2	DOK2	Docking protein 2
STX10	STX10	Syntaxin-10
OGA	OGA	Protein O-GlcNAcase
VINEX	SORBS3	Vinexin
HNRPQ	SYNCRIP	Heterogeneous nuclear ribonucleoprotein Q
PRP17	CDC40	Pre-mRNA-processing factor 17
RNBP6	RANBP6	Ran-binding protein 6
NEMF	NEMF	Ribosome quality control complex subunit NEMF
GMDS	GMDS	GDP-mannose 4,6 dehydratase
NMT2	NMT2	Glycylpeptide N-tetradecanoyltransferase 2
PLOD3	PLOD3	Multifunctional procollagen lysine hydroxylase and glycosyltransferase LH3
IF4E2	EIF4E2	Eukaryotic translation initiation factor 4E type 2
TLR2	TLR2	Toll-like receptor 2
DIAP1	DIAPH1	Protein diaphanous homolog 1
SEP15	SELENOF	Selenoprotein F
EXOC3	EXOC3	Exocyst complex component 3
PLIN3	PLIN3	Perilipin-3
MOT2	SLC16A7	Monocarboxylate transporter 2
RAD1	RAD1	Cell cycle checkpoint protein RAD1
ANM3	PRMT3	Protein arginine N-methyltransferase 3
PEX10	PEX10	Peroxisome biogenesis factor 10
IMA7	KPNA6	Importin subunit alpha-7
UGDH	UGDH	UDP-glucose 6-dehydrogenase
CTND1	CTNND1	Catenin delta-1
ICMT	ICMT	Protein-S-isoprenylcysteine O-methyltransferase
MAGC1	MAGEC1	Melanoma-associated antigen C1
SNX2	SNX2	Sorting nexin-2
DPM1	DPM1	Dolichol-phosphate mannosyltransferase subunit 1
USO1	USO1	General vesicular transport factor p115
RT14	MRPS14	Small ribosomal subunit protein uS14m
TOM1	TOM1	Target of Myb1 membrane trafficking protein
H2B1K	H2BC12	Histone H2B type 1-K
F262	PFKFB2	6-phosphofructo-2-kinase/fructose-2,6-bisphosphatase 2
CCD22	CCDC22	Coiled-coil domain-containing protein 22
PQBP1	PQBP1	Polyglutamine-binding protein 1
TI17B	TIMM17B	Mitochondrial import inner membrane translocase subunit Tim17-B
PRAF2	PRAF2	PRA1 family protein 2
DKC1	DKC1	H/ACA ribonucleoprotein complex subunit DKC1
IF2P	EIF5B	Eukaryotic translation initiation factor 5B
EDF1	EDF1	Endothelial differentiation-related factor 1
DIAP2	DIAPH2	Protein diaphanous homolog 2
DNJA2	DNAJA2	DnaJ homolog subfamily A member 2
BRD4	BRD4	Bromodomain-containing protein 4
CUTA	CUTA	Protein CutA
PFD1	PFDN1	Prefoldin subunit 1
PP1RB	PPP1R11	E3 ubiquitin-protein ligase PPP1R11
NBN	NBN	Nibrin
NOL3	NOL3	Nucleolar protein 3
MCE1	RNGTT	mRNA-capping enzyme
LIRB5	LILRB5	Leukocyte immunoglobulin-like receptor subfamily B member 5
ABCB7	ABCB7	Iron-sulfur clusters transporter ABCB7, mitochondrial
SRGP2	SRGAP2	SLIT-ROBO Rho GTPase-activating protein 2
SDC3	SDC3	Syndecan-3
XYLK	FAM20B	Glycosaminoglycan xylosylkinase
WDR1	WDR1	WD repeat-containing protein 1
SLIT1	SLIT1	Slit homolog 1 protein
ATP9A	ATP9A	Probable phospholipid-transporting ATPase IIA
ROCK2	ROCK2	Rho-associated protein kinase 2
CLAP2	CLASP2	CLIP-associating protein 2
PTCD1	PTCD1	Pentatricopeptide repeat-containing protein 1, mitochondrial
CPNE3	CPNE3	Copine-3
ATG13	ATG13	Autophagy-related protein 13
HIP1R	HIP1R	Huntingtin-interacting protein 1-related protein
OBSL1	OBSL1	Obscurin-like protein 1
BRE1B	RNF40	E3 ubiquitin-protein ligase BRE1B
PHF2	PHF2	Lysine-specific demethylase PHF2
ZC11A	ZC3H11A	Zinc finger CCCH domain-containing protein 11A
CLU	CLUH	Clustered mitochondria protein homolog
T22D2	TSC22D2	TSC22 domain family protein 2
DJC13	DNAJC13	DnaJ homolog subfamily C member 13
PP6R2	PPP6R2	Serine/threonine-protein phosphatase 6 regulatory subunit 2
CNOT3	CNOT3	CCR4-NOT transcription complex subunit 3
ANR17	ANKRD17	Ankyrin repeat domain-containing protein 17
SIN3B	SIN3B	Paired amphipathic helix protein Sin3b
DNJB6	DNAJB6	DnaJ homolog subfamily B member 6
COQ9	COQ9	Ubiquinone biosynthesis protein COQ9, mitochondrial
GGCT	GGCT	Gamma-glutamylcyclotransferase
NDUS7	NDUFS7	NADH dehydrogenase [ubiquinone] iron-sulfur protein 7, mitochondrial
RTN2	RTN2	Reticulon-2
NDUS2	NDUFS2	NADH dehydrogenase [ubiquinone] iron-sulfur protein 2, mitochondrial
ZPR1	ZPR1	Zinc finger protein ZPR1
NIPS2	NIPSNAP2	Protein NipSnap homolog 2
SEM7A	SEMA7A	Semaphorin-7A
PDCD6	PDCD6	Programmed cell death protein 6
TBCA	TBCA	Tubulin-specific chaperone A
VATG1	ATP6V1G1	V-type proton ATPase subunit G 1
VPS4B	VPS4B	Vacuolar protein sorting-associated protein 4B
MPU1	MPDU1	Mannose-P-dolichol utilization defect 1 protein
ENTP6	ENTPD6	Ectonucleoside triphosphate diphosphohydrolase 6
H2AY	MACROH2A1	Core histone macro-H2A.1
SH3L1	SH3BGRL	Adapter SH3BGRL
FLNB	FLNB	Filamin-B
NDUS6	NDUFS6	NADH dehydrogenase [ubiquinone] iron-sulfur protein 6, mitochondrial
PEX14	PEX14	Peroxisomal membrane protein PEX14
TRIM3	TRIM3	Tripartite motif-containing protein 3
ULK1	ULK1	Serine/threonine-protein kinase ULK1
CISY	CS	Citrate synthase, mitochondrial
RM33	MRPL33	Large ribosomal subunit protein bL33m
SC22B	SEC22B	Vesicle-trafficking protein SEC22b
PR40A	PRPF40A	Pre-mRNA-processing factor 40 homolog A
TACC1	TACC1	Transforming acidic coiled-coil-containing protein 1
NDK6	NME6	Nucleoside diphosphate kinase 6
LRCH4	LRCH4	Leucine-rich repeat and calponin homology domain-containing protein 4
MTX2	MTX2	Metaxin-2
VP26A	VPS26A	Vacuolar protein sorting-associated protein 26A
NDUB1	NDUFB1	NADH dehydrogenase [ubiquinone] 1 beta subcomplex subunit 1
MPPB	PMPCB	Mitochondrial-processing peptidase subunit beta
MED24	MED24	Mediator of RNA polymerase II transcription subunit 24
ERN1	ERN1	Serine/threonine-protein kinase/endoribonuclease IRE1
PSIP1	PSIP1	PC4 and SFRS1-interacting protein
ERLN1	ERLIN1	Erlin-1
NDUS3	NDUFS3	NADH dehydrogenase [ubiquinone] iron-sulfur protein 3, mitochondrial
SRS10	SRSF10	Serine/arginine-rich splicing factor 10
CLN5	CLN5	Ceroid-lipofuscinosis neuronal protein 5
HSBP1	HSBP1	Heat shock factor-binding protein 1
ECI2	ECI2	Enoyl-CoA delta isomerase 2
KHDR3	KHDRBS3	KH domain-containing, RNA-binding, signal transduction-associated protein 3
BAF	BANF1	Barrier-to-autointegration factor
SF3B1	SF3B1	Splicing factor 3B subunit 1
CSDE1	CSDE1	Cold shock domain-containing protein E1
STX11	STX11	Syntaxin-11
SKAP2	SKAP2	Src kinase-associated phosphoprotein 2
PRKRA	PRKRA	Interferon-inducible double-stranded RNA-dependent protein kinase activator A
MYCB2	MYCBP2	E3 ubiquitin-protein ligase MYCBP2
PGRP1	PGLYRP1	Peptidoglycan recognition protein 1
KBL	GCAT	2-amino-3-ketobutyrate coenzyme A ligase, mitochondrial
NPM3	NPM3	Nucleoplasmin-3
LYPA1	LYPLA1	Acyl-protein thioesterase 1
ERAL1	ERAL1	GTPase Era, mitochondrial
CREG1	CREG1	Protein CREG1
FCN3	FCN3	Ficolin-3
U520	SNRNP200	U5 small nuclear ribonucleoprotein 200 kDa helicase
TIPRL	TIPRL	TIP41-like protein
KS6A4	RPS6KA4	Ribosomal protein S6 kinase alpha-4
SURF6	SURF6	Surfeit locus protein 6
PPM1B	PPM1B	Protein phosphatase 1B
UTP20	UTP20	Small subunit processome component 20 homolog
NU155	NUP155	Nuclear pore complex protein Nup155
XRP2	RP2	Protein XRP2
CRTAP	CRTAP	Cartilage-associated protein
S2512	SLC25A12	Electrogenic aspartate/glutamate antiporter SLC25A12, mitochondrial
S22A3	SLC22A3	Solute carrier family 22 member 3
TCEA3	TCEA3	Transcription elongation factor A protein 3
PALM	PALM	Paralemmin-1
RENR	ATP6AP2	Renin receptor
RNH2A	RNASEH2A	Ribonuclease H2 subunit A
POP7	POP7	Ribonuclease P protein subunit p20
EIF3G	EIF3G	Eukaryotic translation initiation factor 3 subunit G
EIF3J	EIF3J	Eukaryotic translation initiation factor 3 subunit J
CBR3	CBR3	Carbonyl reductase [NADPH] 3
PSD10	PSMD10	26S proteasome non-ATPase regulatory subunit 10
AP1G2	AP1G2	AP-1 complex subunit gamma-like 2
FACE1	ZMPSTE24	CAAX prenyl protease 1 homolog
SC5D	SC5D	Lathosterol oxidase
TPC6A	TRAPPC6A	Trafficking protein particle complex subunit 6A
IDHC	IDH1	Isocitrate dehydrogenase [NADP] cytoplasmic
GATB	GATB	Glutamyl-tRNA(Gln) amidotransferase subunit B, mitochondrial
SCO1	SCO1	Protein SCO1 homolog, mitochondrial
CP7B1	CYP7B1	Cytochrome P450 7B1
ATRN	ATRN	Attractin
RBBP9	RBBP9	Serine hydrolase RBBP9
STAM2	STAM2	Signal transducing adapter molecule 2
AL1L1	ALDH1L1	Cytosolic 10-formyltetrahydrofolate dehydrogenase
DGAT1	DGAT1	Diacylglycerol O-acyltransferase 1
CCNK	CCNK	Cyclin-K
PRAF3	ARL6IP5	PRA1 family protein 3
DYSF	DYSF	Dysferlin
SPF27	BCAS2	Pre-mRNA-splicing factor SPF27
DCTN3	DCTN3	Dynactin subunit 3
DNJC8	DNAJC8	DnaJ homolog subfamily C member 8
SPF30	SMNDC1	Survival of motor neuron-related-splicing factor 30
ATP5H	ATP5PD	ATP synthase subunit d, mitochondrial
TSN9	TSPAN9	Tetraspanin-9
FLOT1	FLOT1	Flotillin-1
TRIO	TRIO	Triple functional domain protein
ATP5L	ATP5MG	ATP synthase subunit g, mitochondrial
C1QRF	C1QL1	C1q-related factor
CBPD	CPD	Carboxypeptidase D
GLRX3	GLRX3	Glutaredoxin-3
RL1D1	RSL1D1	Ribosomal L1 domain-containing protein 1
WFS1	WFS1	Wolframin
CLPX	CLPX	ATP-dependent Clp protease ATP-binding subunit clpX-like, mitochondrial
SEGN	SCGN	Secretagogin
NEBL	NEBL	Nebulette
ERG24	TM7SF2	Delta(14)-sterol reductase TM7SF2
SYUG	SNCG	Gamma-synuclein
CIAO1	CIAO1	Probable cytosolic iron-sulfur protein assembly protein CIAO1
CCN5	CCN5	CCN family member 5
SRP72	SRP72	Signal recognition particle subunit SRP72
JTB	JTB	Protein JTB
DDAH1	DDAH1	N(G),N(G)-dimethylarginine dimethylaminohydrolase 1
RMP	URI1	Unconventional prefoldin RPB5 interactor 1
B3GA3	B3GAT3	Galactosylgalactosylxylosylprotein 3-beta-glucuronosyltransferase 3
MTA2	MTA2	Metastasis-associated protein MTA2
AL1A2	ALDH1A2	Retinal dehydrogenase 2
STK10	STK10	Serine/threonine-protein kinase 10
ACL6B	ACTL6B	Actin-like protein 6B
TPPP	TPPP	Tubulin polymerization-promoting protein
SLIT2	SLIT2	Slit homolog 2 protein
KBTBB	KBTBD11	Kelch repeat and BTB domain-containing protein 11
TOM70	TOMM70	Mitochondrial import receptor subunit TOM70
IPO13	IPO13	Importin-13
MYO1D	MYO1D	Unconventional myosin-Id
TOX4	TOX4	TOX high mobility group box family member 4
SC24D	SEC24D	Protein transport protein Sec24D
NFASC	NFASC	Neurofascin
UFL1	UFL1	E3 UFM1-protein ligase 1
SRBS2	SORBS2	Sorbin and SH3 domain-containing protein 2
CSCL1	TMEM63A	CSC1-like protein 1
FARP2	FARP2	FERM, ARHGEF and pleckstrin domain-containing protein 2
UBXN7	UBXN7	UBX domain-containing protein 7
SUN1	SUN1	SUN domain-containing protein 1
PLPHP	PLPBP	Pyridoxal phosphate homeostasis protein
ERLN2	ERLIN2	Erlin-2
PRP6	PRPF6	Pre-mRNA-processing factor 6
ABCA8	ABCA8	ABC-type organic anion transporter ABCA8
PCF11	PCF11	Pre-mRNA cleavage complex 2 protein Pcf11
FRYL	FRYL	Protein furry homolog-like
ENDD1	ENDOD1	Endonuclease domain-containing 1 protein
GLCE	GLCE	D-glucuronyl C5-epimerase
GLSK	GLS	Glutaminase kidney isoform, mitochondrial
FBX21	FBXO21	F-box only protein 21
KDM4B	KDM4B	Lysine-specific demethylase 4B
SOGA1	SOGA1	Protein SOGA1
UBP19	USP19	Ubiquitin carboxyl-terminal hydrolase 19
AP2A2	AP2A2	AP-2 complex subunit alpha-2
SC31A	SEC31A	Protein transport protein Sec31A
CSTN1	CLSTN1	Calsyntenin-1
HEXI1	HEXIM1	Protein HEXIM1
RPP14	RPP14	Ribonuclease P protein subunit p14
YIF1A	YIF1A	Protein YIF1A
UBR5	UBR5	E3 ubiquitin-protein ligase UBR5
AGFG2	AGFG2	Arf-GAP domain and FG repeat-containing protein 2
SCAF4	SCAF4	SR-related and CTD-associated factor 4
NDUB6	NDUFB6	NADH dehydrogenase [ubiquinone] 1 beta subcomplex subunit 6
MFN2	MFN2	Mitofusin-2
ARK73	AKR7A3	Aflatoxin B1 aldehyde reductase member 3
UBE4B	UBE4B	Ubiquitin conjugation factor E4 B
ZFPL1	ZFPL1	Zinc finger protein-like 1
ELP1	ELP1	Elongator complex protein 1
GBRAP	GABARAP	Gamma-aminobutyric acid receptor-associated protein
NDUA3	NDUFA3	NADH dehydrogenase [ubiquinone] 1 alpha subcomplex subunit 3
NDUB4	NDUFB4	NADH dehydrogenase [ubiquinone] 1 beta subcomplex subunit 4
NDUB8	NDUFB8	NADH dehydrogenase [ubiquinone] 1 beta subcomplex subunit 8, mitochondrial
NDUB2	NDUFB2	NADH dehydrogenase [ubiquinone] 1 beta subcomplex subunit 2, mitochondrial
NDUA7	NDUFA7	NADH dehydrogenase [ubiquinone] 1 alpha subcomplex subunit 7
VAMP5	VAMP5	Vesicle-associated membrane protein 5
RTN3	RTN3	Reticulon-3
LETM1	LETM1	Mitochondrial proton/calcium exchanger protein
EPN2	EPN2	Epsin-2
STBD1	STBD1	Starch-binding domain-containing protein 1
ZRAB2	ZRANB2	Zinc finger Ran-binding domain-containing protein 2
SNX4	SNX4	Sorting nexin-4
LC7L3	LUC7L3	Luc7-like protein 3
KI20A	KIF20A	Kinesin-like protein KIF20A
MTMR5	SBF1	Myotubularin-related protein 5
GOSR1	GOSR1	Golgi SNAP receptor complex member 1
ATE1	ATE1	Arginyl-tRNA--protein transferase 1
VAPB	VAPB	Vesicle-associated membrane protein-associated protein B/C
RASL1	RASAL1	RasGAP-activating-like protein 1
SNAPN	SNAPIN	SNARE-associated protein Snapin
MPZL1	MPZL1	Myelin protein zero-like protein 1
NDUC2	NDUFC2	NADH dehydrogenase [ubiquinone] 1 subunit C2
NDUAA	NDUFA10	NADH dehydrogenase [ubiquinone] 1 alpha subcomplex subunit 10, mitochondrial
FKBP9	FKBP9	Peptidyl-prolyl cis-trans isomerase FKBP9
6PGL	PGLS	6-phosphogluconolactonase
PAPS2	PAPSS2	Bifunctional 3'-phosphoadenosine 5'-phosphosulfate synthase 2
SMC2	SMC2	Structural maintenance of chromosomes protein 2
ATG7	ATG7	Ubiquitin-like modifier-activating enzyme ATG7
TRI16	TRIM16	Tripartite motif-containing protein 16
SYFM	FARS2	Phenylalanine--tRNA ligase, mitochondrial
ZBT7A	ZBTB7A	Zinc finger and BTB domain-containing protein 7A
LYPA2	LYPLA2	Acyl-protein thioesterase 2
IPO7	IPO7	Importin-7
ARI2	ARIH2	E3 ubiquitin-protein ligase ARIH2
TFIP8	TNFAIP8	Tumor necrosis factor alpha-induced protein 8
AGM1	PGM3	Phosphoacetylglucosamine mutase
MOCS3	MOCS3	Adenylyltransferase and sulfurtransferase MOCS3
CD2B2	CD2BP2	CD2 antigen cytoplasmic tail-binding protein 2
SVIL	SVIL	Supervillin
PPN	PAPLN	Papilin
AHSA1	AHSA1	Activator of 90 kDa heat shock protein ATPase homolog 1
APOM	APOM	Apolipoprotein M
PARN	PARN	Poly(A)-specific ribonuclease PARN
PSMG1	PSMG1	Proteasome assembly chaperone 1
FMNL1	FMNL1	Formin-like protein 1
SGPL1	SGPL1	Sphingosine-1-phosphate lyase 1
NSA2	NSA2	Ribosome biogenesis protein NSA2 homolog
G6PE	H6PD	GDH/6PGL endoplasmic bifunctional protein
SC24A	SEC24A	Protein transport protein Sec24A
SC24B	SEC24B	Protein transport protein Sec24B
AGRL2	ADGRL2	Adhesion G protein-coupled receptor L2
VNN1	VNN1	Pantetheinase
NADK	NADK	NAD kinase
TYDP2	TDP2	Tyrosyl-DNA phosphodiesterase 2
SFT2B	SFT2D2	Vesicle transport protein SFT2B
MPC2	MPC2	Mitochondrial pyruvate carrier 2
ETHE1	ETHE1	Persulfide dioxygenase ETHE1, mitochondrial
ACSL3	ACSL3	Fatty acid CoA ligase Acsl3
RPA1	POLR1A	DNA-directed RNA polymerase I subunit RPA1
PCNT	PCNT	Pericentrin
YETS4	YEATS4	YEATS domain-containing protein 4
CNOT4	CNOT4	CCR4-NOT transcription complex subunit 4
STABP	STAMBP	STAM-binding protein
FSTL3	FSTL3	Follistatin-related protein 3
CPSF4	CPSF4	Cleavage and polyadenylation specificity factor subunit 4
ASML	ASMTL	Probable bifunctional dTTP/UTP pyrophosphatase/methyltransferase protein
CDS2	CDS2	Phosphatidate cytidylyltransferase 2
PPR3D	PPP1R3D	Protein phosphatase 1 regulatory subunit 3D
HERC2	HERC2	E3 ubiquitin-protein ligase HERC2
RAB3D	RAB3D	Ras-related protein Rab-3D
SNP29	SNAP29	Synaptosomal-associated protein 29
OXSR1	OXSR1	Serine/threonine-protein kinase OSR1
GGPPS	GGPS1	Geranylgeranyl pyrophosphate synthase
HS74L	HSPA4L	Heat shock 70 kDa protein 4L
PTBP3	PTBP3	Polypyrimidine tract-binding protein 3
STR3N	STARD3NL	STARD3 N-terminal-like protein
LSM8	LSM8	U6 snRNA-associated Sm-like protein LSm8
AP2A1	AP2A1	AP-2 complex subunit alpha-1
WIZ	WIZ	Protein Wiz
RIGI	RIGI	Antiviral innate immune response receptor RIG-I
STAU1	STAU1	Double-stranded RNA-binding protein Staufen homolog 1
TTC4	TTC4	Tetratricopeptide repeat protein 4
TM50A	TMEM50A	Transmembrane protein 50A
CAVN2	CAVIN2	Caveolae-associated protein 2
BAG2	BAG2	BAG family molecular chaperone regulator 2
BAG3	BAG3	BAG family molecular chaperone regulator 3
DCMC	MLYCD	Malonyl-CoA decarboxylase, mitochondrial
QORL1	CRYZL1	Quinone oxidoreductase-like protein 1
AIFM1	AIFM1	Apoptosis-inducing factor 1, mitochondrial
EMAL2	EML2	Echinoderm microtubule-associated protein-like 2
TSN13	TSPAN13	Tetraspanin-13
BPNT1	BPNT1	3'(2'),5'-bisphosphate nucleotidase 1
FADS2	FADS2	Acyl-CoA 6-desaturase
DDAH2	DDAH2	N(G),N(G)-dimethylarginine dimethylaminohydrolase 2
ABHGA	ABHD16A	Phosphatidylserine lipase ABHD16A
TXD12	TXNDC12	Thioredoxin domain-containing protein 12
TRUB2	TRUB2	Pseudouridylate synthase TRUB2, mitochondrial
SYF2	SYF2	Pre-mRNA-splicing factor SYF2
FBLN4	EFEMP2	EGF-containing fibulin-like extracellular matrix protein 2
RECK	RECK	Reversion-inducing cysteine-rich protein with Kazal motifs
MBD3	MBD3	Methyl-CpG-binding domain protein 3
NUDT3	NUDT3	Diphosphoinositol polyphosphate phosphohydrolase 1
BCL10	BCL10	B-cell lymphoma/leukemia 10
NDUBA	NDUFB10	NADH dehydrogenase [ubiquinone] 1 beta subcomplex subunit 10
CLPT1	CLPTM1	Putative lipid scramblase CLPTM1
MOC2B	MOCS2	Molybdopterin synthase catalytic subunit
TOM40	TOMM40	Mitochondrial import receptor subunit TOM40 homolog
PX11B	PEX11B	Peroxisomal membrane protein 11B
PAK4	PAK4	Serine/threonine-protein kinase PAK 4
ACL6A	ACTL6A	Actin-like protein 6A
MOC2A	MOCS2	Molybdopterin synthase sulfur carrier subunit
CYB	MT-CYB	Cytochrome b
CYB5	CYB5A	Cytochrome b5
ADH1B	ADH1B	All-trans-retinol dehydrogenase [NAD(+)] ADH1B
ADH1G	ADH1C	Alcohol dehydrogenase 1C
LDHA	LDHA	L-lactate dehydrogenase A chain
AL1A1	ALDH1A1	Aldehyde dehydrogenase 1A1
DHE3	GLUD1	Glutamate dehydrogenase 1, mitochondrial
NB5R3	CYB5R3	NADH-cytochrome b5 reductase 3
GSHR	GSR	Glutathione reductase, mitochondrial
COX2	MT-CO2	Cytochrome c oxidase subunit 2
COX3	MT-CO3	Cytochrome c oxidase subunit 3
SODC	SOD1	Superoxide dismutase [Cu-Zn]
CERU	CP	Ceruloplasmin
F13A	F13A1	Coagulation factor XIII A chain
PNPH	PNP	Purine nucleoside phosphorylase
HPRT	HPRT1	Hypoxanthine-guanine phosphoribosyltransferase
AATM	GOT2	Aspartate aminotransferase, mitochondrial
EGFR	EGFR	Epidermal growth factor receptor
PGK1	PGK1	Phosphoglycerate kinase 1
KAD1	AK1	Adenylate kinase isoenzyme 1
THRB	F2	Prothrombin
C1R	C1R	Complement C1r subcomponent
HPT	HP	Haptoglobin
HPTR	HPR	Haptoglobin-related protein
FA9	F9	Coagulation factor IX
FA10	F10	Coagulation factor X
CFAD	CFD	Complement factor D
PLMN	PLG	Plasminogen
FA12	F12	Coagulation factor XII
CFAB	CFB	Complement factor B
ADA	ADA	Adenosine deaminase
ATP6	MT-ATP6	ATP synthase subunit a
CAH1	CA1	Carbonic anhydrase 1
CAH2	CA2	Carbonic anhydrase 2
ASSY	ASS1	Argininosuccinate synthase
ANT3	SERPINC1	Antithrombin-III
A1AT	SERPINA1	Alpha-1-antitrypsin
AACT	SERPINA3	Alpha-1-antichymotrypsin
ANGT	AGT	Angiotensinogen
A2MG	A2M	Alpha-2-macroglobulin
CO3	C3	Complement C3
CO5	C5	Complement C5
TIMP1	TIMP1	Metalloproteinase inhibitor 1
CYTC	CST3	Cystatin-C
KNG1	KNG1	Kininogen-1
RASN	NRAS	GTPase NRas
RASH	HRAS	GTPase HRas
RASK	KRAS	GTPase KRas
LDLR	LDLR	Low-density lipoprotein receptor
TGFB1	TGFB1	Transforming growth factor beta-1 proprotein
IGF2	IGF2	Insulin-like growth factor II
IGJ	JCHAIN	Immunoglobulin J chain
KV139	IGKV1-39	Immunoglobulin kappa variable 1-39
KV105	IGKV1-5	Immunoglobulin kappa variable 1-5
KV320	IGKV3-20	Immunoglobulin kappa variable 3-20
KV315	IGKV3-15	Immunoglobulin kappa variable 3-15
LV147	IGLV1-47	Immunoglobulin lambda variable 1-47
LV208	IGLV2-8	Immunoglobulin lambda variable 2-8
LV319	IGLV3-19	Immunoglobulin lambda variable 3-19
LV325	IGLV3-25	Immunoglobulin lambda variable 3-25
HV313	IGHV3-13	Immunoglobulin heavy variable 3-13
HV330	IGHV3-30	Immunoglobulin heavy variable 3-30
HV307	IGHV3-7	Immunoglobulin heavy variable 3-7
HV309	IGHV3-43D	Immunoglobulin heavy variable 3-9
IGKC	IGKC	Immunoglobulin kappa constant
IGHG1	IGHG1	Immunoglobulin heavy constant gamma 1
IGHG2	IGHG2	Immunoglobulin heavy constant gamma 2
IGHG3	IGHG3	Immunoglobulin heavy constant gamma 3
IGHG4	IGHG4	Immunoglobulin heavy constant gamma 4
IGHM	IGHM	Immunoglobulin heavy constant mu
IGHA1	IGHA1	Immunoglobulin heavy constant alpha 1
IGHA2	IGHA2	Immunoglobulin heavy constant alpha 2
IGHD	IGHD	Immunoglobulin heavy constant delta
HLAB	HLA-B	HLA class I histocompatibility antigen, B alpha chain
HLAH	HLA-H	Putative HLA class I histocompatibility antigen, alpha chain H
DRA	HLA-DRA	HLA class II histocompatibility antigen, DR alpha chain
DQA1	HLA-DQA1	HLA class II histocompatibility antigen, DQ alpha 1 chain
DRB1	HLA-DRB1	HLA class II histocompatibility antigen, DRB1 beta chain
DQB1	HLA-DQB1	HLA class II histocompatibility antigen, DQ beta 1 chain
HBD	HBD	Hemoglobin subunit delta
CO1A1	COL1A1	Collagen alpha-1(I) chain
CO2A1	COL2A1	Collagen alpha-1(II) chain
CO3A1	COL3A1	Collagen alpha-1(III) chain
CO4A1	COL4A1	Collagen alpha-1(IV) chain
CRYAB	CRYAB	Alpha-crystallin B chain
K1C14	KRT14	Keratin, type I cytoskeletal 14
K2C6A	KRT6A	Keratin, type II cytoskeletal 6A
LMNA	LMNA	Prelamin-A/C
SPTA1	SPTA1	Spectrin alpha chain, erythrocytic 1
APOA1	APOA1	Apolipoprotein A-I
APOE	APOE	Apolipoprotein E
APOA2	APOA2	Apolipoprotein A-II
APOC1	APOC1	Apolipoprotein C-I
APOC2	APOC2	Apolipoprotein C-II
APOC3	APOC3	Apolipoprotein C-III
FIBA	FGA	Fibrinogen alpha chain
FIBB	FGB	Fibrinogen beta chain
FIBG	FGG	Fibrinogen gamma chain
MBP	MBP	Myelin basic protein
B3AT	SLC4A1	Band 3 anion transport protein
CRP	CRP	C-reactive protein
SAMP	APCS	Serum amyloid P-component
C1QA	C1QA	Complement C1q subcomponent subunit A
C1QB	C1QB	Complement C1q subcomponent subunit B
C1QC	C1QC	Complement C1q subcomponent subunit C
CO9	C9	Complement component C9
APOH	APOH	Beta-2-glycoprotein 1
A2GL	LRG1	Leucine-rich alpha-2-glycoprotein
FINC	FN1	Fibronectin
RET4	RBP4	Retinol-binding protein 4
AMBP	AMBP	Protein AMBP
A1AG1	ORM1	Alpha-1-acid glycoprotein 1
FETUA	AHSG	Alpha-2-HS-glycoprotein
TTHY	TTR	Transthyretin
ALBU	ALB	Albumin
FETA	AFP	Alpha-fetoprotein
VTDB	GC	Vitamin D-binding protein
CXCL7	PPBP	Platelet basic protein
PLF4	PF4	Platelet factor 4
TFR1	TFRC	Transferrin receptor protein 1
TRFE	TF	Serotransferrin
TRFL	LTF	Lactotransferrin
HEMO	HPX	Hemopexin
FRIL	FTL	Ferritin light chain
FRIH	FTH1	Ferritin heavy chain
MT2	MT2A	Metallothionein-2
NU1M	MT-ND1	NADH-ubiquinone oxidoreductase chain 1
NU4M	MT-ND4	NADH-ubiquinone oxidoreductase chain 4
NU5M	MT-ND5	NADH-ubiquinone oxidoreductase chain 5
NU6M	MT-ND6	NADH-ubiquinone oxidoreductase chain 6
ATP8	MT-ATP8	ATP synthase protein 8
ANGI	ANG	Angiogenin
FA11	F11	Coagulation factor XI
KLKB1	KLKB1	Plasma kallikrein
SLPI	SLPI	Antileukoproteinase
C4BPA	C4BPA	C4b-binding protein alpha chain
VTNC	VTN	Vitronectin
HMDH	HMGCR	3-hydroxy-3-methylglutaryl-coenzyme A reductase
CATA	CAT	Catalase
RAF1	RAF1	RAF proto-oncogene serine/threonine-protein kinase
GBA1	GBA1	Lysosomal acid glucosylceramidase
FUCO	FUCA1	Tissue alpha-L-fucosidase
PROC	PROC	Vitamin K-dependent protein C
ALDOA	ALDOA	Fructose-bisphosphate aldolase A
CYTB	CSTB	Cystatin-B
ANXA1	ANXA1	Annexin A1
APOB	APOB	Apolipoprotein B-100
GCR	NR3C1	Glucocorticoid receptor
PRIO	PRNP	Major prion protein
SODM	SOD2	Superoxide dismutase [Mn], mitochondrial
OAT	OAT	Ornithine aminotransferase, mitochondrial
HRG	HRG	Histidine-rich glycoprotein
THY1	THY1	Thy-1 membrane glycoprotein
A1BG	A1BG	Alpha-1B-glycoprotein
HG2A	CD74	HLA class II histocompatibility antigen gamma chain
K2C6B	KRT6B	Keratin, type II cytoskeletal 6B
K2C1	KRT1	Keratin, type II cytoskeletal 1
VWF	VWF	von Willebrand factor
TBB4A	TUBB4A	Tubulin beta-4A chain
G3P	GAPDH	Glyceraldehyde-3-phosphate dehydrogenase
ARLY	ASL	Argininosuccinate lyase
HLAA	HLA-A	HLA class I histocompatibility antigen, A alpha chain
DPB1	HLA-DPB1	HLA class II histocompatibility antigen, DP beta 1 chain
CPNS1	CAPNS1	Calpain small subunit 1
HSPB1	HSPB1	Heat shock protein beta-1
TYSY	TYMS	Thymidylate synthase
CY24B	CYBB	Cytochrome b-245 heavy chain
RPN1	RPN1	Dolichyl-diphosphooligosaccharide--protein glycosyltransferase subunit 1
RPN2	RPN2	Dolichyl-diphosphooligosaccharide--protein glycosyltransferase subunit 2
GNAI2	GNAI2	Guanine nucleotide-binding protein G(i) subunit alpha-2
H2A1B	H2AC25	Histone H2A type 1-B/E
AT1A1	ATP1A1	Sodium/potassium-transporting ATPase subunit alpha-1
AT1B1	ATP1B1	Sodium/potassium-transporting ATPase subunit beta-1
SCG1	CHGB	Secretogranin-1
ALDOB	ALDOB	Fructose-bisphosphate aldolase B
A4	APP	Amyloid-beta precursor protein
ARGI1	ARG1	Arginase-1
APOD	APOD	Apolipoprotein D
ALDH2	ALDH2	Aldehyde dehydrogenase, mitochondrial
CP17A	CYP17A1	Steroid 17-alpha-hydroxylase/17,20 lyase
ITB3	ITGB3	Integrin beta-3
ITB2	ITGB2	Integrin beta-2
CP11A	CYP11A1	Cholesterol side-chain cleavage enzyme, mitochondrial
S10A8	S100A8	Protein S100-A8
INHA	INHA	Inhibin alpha chain
HMGN1	HMGN1	Non-histone chromosomal protein HMG-14
PAI1	SERPINE1	Plasminogen activator inhibitor 1
ADT2	SLC25A5	ADP/ATP translocase 2
IPSP	SERPINA5	Plasma serine protease inhibitor
IC1	SERPING1	Plasma protease C1 inhibitor
CFAI	CFI	Complement factor I
F13B	F13B	Coagulation factor XIII B chain
ISG15	ISG15	Ubiquitin-like protein ISG15
PERM	MPO	Myeloperoxidase
PCCA	PCCA	Propionyl-CoA carboxylase alpha chain, mitochondrial
PCCB	PCCB	Propionyl-CoA carboxylase beta chain, mitochondrial
PPBT	ALPL	Alkaline phosphatase, tissue-nonspecific isozyme
IF2A	EIF2S1	Eukaryotic translation initiation factor 2 subunit 1
HMGN2	HMGN2	Non-histone chromosomal protein HMG-17
ICAM1	ICAM1	Intercellular adhesion molecule 1
RLA2	RPLP2	Large ribosomal subunit protein P2
RLA0	RPLP0	Large ribosomal subunit protein uL10
FABPH	FABP3	Fatty acid-binding protein, heart
TETN	CLEC3B	Tetranectin
LA	SSB	Lupus La protein
THBG	SERPINA7	Thyroxine-binding globulin
HEP2	SERPIND1	Heparin cofactor 2
ITB1	ITGB1	Integrin beta-1
KPCB	PRKCB	Protein kinase C beta type
K1C18	KRT18	Keratin, type I cytoskeletal 18
K2C8	KRT8	Keratin, type II cytoskeletal 8
CALB1	CALB1	Calbindin
CO5A2	COL5A2	Collagen alpha-2(V) chain
CD5	CD5	T-cell surface glycoprotein CD5
DCUP	UROD	Uroporphyrinogen decarboxylase
INSR	INSR	Insulin receptor
CHLE	BCHE	Cholinesterase
AGAL	GLA	Alpha-galactosidase A
KV401	IGKV4-1	Immunoglobulin kappa variable 4-1
GELS	GSN	Gelsolin
RB	RB1	Retinoblastoma-associated protein
PTMA	PTMA	Prothymosin alpha
CDK1	CDK1	Cyclin-dependent kinase 1
ATPB	ATP5F1B	ATP synthase subunit beta, mitochondrial
CO2	C2	Complement C2
S10A9	S100A9	Protein S100-A9
S10A6	S100A6	Protein S100-A6
APOA4	APOA4	Apolipoprotein A-IV
IF4E	EIF4E	Eukaryotic translation initiation factor 4E
KCRM	CKM	Creatine kinase M-type
ENOA	ENO1	Alpha-enolase
PYGL	PYGL	Glycogen phosphorylase, liver form
G6PI	GPI	Glucose-6-phosphate isomerase
DPOLB	POLB	DNA polymerase beta
NPM	NPM1	Nucleophosmin
TPM3	TPM3	Tropomyosin alpha-3 chain
ITAV	ITGAV	Integrin alpha-V
LIPL	LPL	Lipoprotein lipase
HEXA	HEXA	Beta-hexosaminidase subunit alpha
HYEP	EPHX1	Epoxide hydrolase 1
ACBP	DBI	Acyl-CoA-binding protein
LDHB	LDHB	L-lactate dehydrogenase B chain
NFL	NEFL	Neurofilament light polypeptide
NFM	NEFM	Neurofilament medium polypeptide
CENPB	CENPB	Major centromere autoantigen B
GPX1	GPX1	Glutathione peroxidase 1
PROS	PROS1	Vitamin K-dependent protein S
PDIA1	P4HB	Protein disulfide-isomerase
H10	H1-0	Histone H1.0
ACYP1	ACYP1	Acylphosphatase-1
FES	FES	Tyrosine-protein kinase Fes/Fps
CATD	CTSD	Cathepsin D
ANXA2	ANXA2	Annexin A2
CO8A	C8A	Complement component C8 alpha chain
CO8B	C8B	Complement component C8 beta chain
GP1BA	GP1BA	Platelet glycoprotein Ib alpha chain
CO8G	C8G	Complement component C8 gamma chain
CAN1	CAPN1	Calpain-1 catalytic subunit
TBB5	TUBB	Tubulin beta chain
CAH3	CA3	Carbonic anhydrase 3
TRY2	PRSS2	Trypsin-2
PGS2	DCN	Decorin
SAP	PSAP	Prosaposin
HEXB	HEXB	Beta-hexosaminidase subunit beta
CATL1	CTSL	Procathepsin L
PROF1	PFN1	Profilin-1
PMGE	BPGM	Bisphosphoglycerate mutase
APT	APRT	Adenine phosphoribosyltransferase
SYEP	EPRS1	Bifunctional glutamate/proline--tRNA ligase
CATB	CTSB	Cathepsin B
HS90A	HSP90AA1	Heat shock protein HSP 90-alpha
GALT	GALT	Galactose-1-phosphate uridylyltransferase
HNRPC	HNRNPC	Heterogeneous nuclear ribonucleoproteins C1/C2
QCR6	UQCRH	Cytochrome b-c1 complex subunit 6, mitochondrial
LAMB1	LAMB1	Laminin subunit beta-1
YES	YES1	Tyrosine-protein kinase Yes
LYN	LYN	Tyrosine-protein kinase Lyn
TPM2	TPM2	Tropomyosin beta chain
FUMH	FH	Fumarate hydratase, mitochondrial
ERCC1	ERCC1	DNA excision repair protein ERCC-1
TSP1	THBS1	Thrombospondin-1
RNAS1	RNASE1	Ribonuclease pancreatic
SP1	SP1	Transcription factor Sp1
IGF1R	IGF1R	Insulin-like growth factor 1 receptor
CO1A2	COL1A2	Collagen alpha-2(I) chain
ANXA6	ANXA6	Annexin A6
TNR16	NGFR	Tumor necrosis factor receptor superfamily member 16
DAF	CD55	Complement decay-accelerating factor
MDR1	ABCB1	ATP-dependent translocase ABCB1
CBG	SERPINA6	Corticosteroid-binding globulin
4F2	SLC3A2	Amino acid transporter heavy chain SLC3A2
BGLR	GUSB	Beta-glucuronidase
PFKAM	PFKM	ATP-dependent 6-phosphofructokinase, muscle type
HS90B	HSP90AB1	Heat shock protein HSP 90-beta
SRPRA	SRPRA	Signal recognition particle receptor subunit alpha
ASNS	ASNS	Asparagine synthetase [glutamine-hydrolyzing]
ELNE	ELANE	Neutrophil elastase
SYPH	SYP	Synaptophysin
GSTA1	GSTA1	Glutathione S-transferase A1
SODE	SOD3	Extracellular superoxide dismutase [Cu-Zn]
CATG	CTSG	Cathepsin G
ICP4	ICP4	Major viral transcription factor ICP4
HEM3	HMBS	Porphobilinogen deaminase
ITA2B	ITGA2B	Integrin alpha-IIb
APOA	LPA	Apolipoprotein(a)
ODPA	PDHA1	Pyruvate dehydrogenase E1 component subunit alpha, somatic form, mitochondrial
PLEK	PLEK	Pleckstrin
CD14	CD14	Monocyte differentiation antigen CD14
CO4A2	COL4A2	Collagen alpha-2(IV) chain
CY1	CYC1	Cytochrome c1, heme protein, mitochondrial
PTPRC	PTPRC	Receptor-type tyrosine-protein phosphatase C
RU2B	SNRPB2	U2 small nuclear ribonucleoprotein B''
MYL3	MYL3	Myosin light chain 3
CFAH	CFH	Complement factor H
RU17	SNRNP70	U1 small nuclear ribonucleoprotein 70 kDa
HCK	HCK	Tyrosine-protein kinase HCK
FCG3A	FCGR3A	Low affinity immunoglobulin gamma Fc region receptor III-A
ITA5	ITGA5	Integrin alpha-5
NFIC	NFIC	Nuclear factor 1 C-type
VIME	VIM	Vimentin
CP21A	CYP21A2	Steroid 21-hydroxylase
A2AP	SERPINF2	Alpha-2-antiplasmin
RS17	RPS17	Small ribosomal subunit protein eS17
GNAI3	GNAI3	Guanine nucleotide-binding protein G(i) subunit alpha-3
ANXA5	ANXA5	Annexin A5
K1C16	KRT16	Keratin, type I cytoskeletal 16
RSSA	RPSA	Small ribosomal subunit protein uS2
CD63	CD63	CD63 antigen
RM03	MRPL3	Large ribosomal subunit protein uL3m
SNRPA	SNRPA	U1 small nuclear ribonucleoprotein A
ENOG	ENO2	Gamma-enolase
HBAT	HBQ1	Hemoglobin subunit theta-1
THIK	ACAA1	3-ketoacyl-CoA thiolase, peroxisomal
SRP19	SRP19	Signal recognition particle 19 kDa protein
GSTA2	GSTA2	Glutathione S-transferase A2
GSTP1	GSTP1	Glutathione S-transferase P
RU1C	SNRPC	U1 small nuclear ribonucleoprotein C
LEG1	LGALS1	Galectin-1
DHPR	QDPR	Dihydropteridine reductase
HMGB1	HMGB1	High mobility group protein B1
RET1	RBP1	Retinol-binding protein 1
F16P1	FBP1	Fructose-1,6-bisphosphatase 1
GNAO	GNAO1	Guanine nucleotide-binding protein G(o) subunit alpha
SPRC	SPARC	SPARC
GSTM1	GSTM1	Glutathione S-transferase Mu 1
TPM1	TPM1	Tropomyosin alpha-1 chain
CLCA	CLTA	Clathrin light chain A
CLCB	CLTB	Clathrin light chain B
ANXA4	ANXA4	Annexin A4
CN37	CNP	2',3'-cyclic-nucleotide 3'-phosphodiesterase
HMOX1	HMOX1	Heme oxygenase 1
PGFRB	PDGFRB	Platelet-derived growth factor receptor beta
DLDH	DLD	Dihydrolipoyl dehydrogenase, mitochondrial
ROA1	HNRNPA1	Heterogeneous nuclear ribonucleoprotein A1
RU2A	SNRPA1	U2 small nuclear ribonucleoprotein A'
CATH	CTSH	Pro-cathepsin H
COX6C	COX6C	Cytochrome c oxidase subunit 6C
FGR	FGR	Tyrosine-protein kinase Fgr
C1S	C1S	Complement C1s subcomponent
PARP1	PARP1	Poly [ADP-ribose] polymerase 1
IFIT2	IFIT2	Interferon-induced protein with tetratricopeptide repeats 2
IFIT1	IFIT1	Interferon-induced protein with tetratricopeptide repeats 1
LOX5	ALOX5	Polyunsaturated fatty acid 5-lipoxygenase
UCHL1	UCHL1	Ubiquitin carboxyl-terminal hydrolase isozyme L1
LKHA4	LTA4H	Leukotriene A-4 hydrolase
ALDOC	ALDOC	Fructose-bisphosphate aldolase C
CO4A	C4A	Complement C4-A
CO4B	C4B	Complement C4-B
H2AV	H2AZ1	Histone H2A.Z
H2A1D	H2AC11	Histone H2A type 1
R1AB	rep	Replicase polyprotein 1ab
CISD3	CISD3	CDGSH iron-sulfur domain-containing protein 3, mitochondrial
JMJD7	JMJD7	Bifunctional peptidase and (3S)-lysyl hydroxylase JMJD7
DERPC	DERPC	Decreased expression in renal and prostate cancer protein
GST2	GSTT2	Glutathione S-transferase theta-2
POTEJ	POTEJ	POTE ankyrin domain family member J
LIMS3	LIMS3	LIM and senescent cell antigen-like-containing domain protein 3
PT100	PET100	Protein PET100 homolog, mitochondrial
SAA1	SAA1	Serum amyloid A-1 protein
ST1A3	SULT1A3	Sulfotransferase 1A3
HS71A	HSPA1A	Heat shock 70 kDa protein 1A
IGA2		Immunoglobulin alpha-2 heavy chain
IGD		Immunoglobulin delta heavy chain
IGG1		Immunoglobulin gamma-1 heavy chain
IGK		Immunoglobulin kappa light chain
IGLC2	IGLC2	Immunoglobulin lambda constant 2
CALM1	CALM1	Calmodulin-1
RPAC2	POLR1D	DNA-directed RNA polymerases I and III subunit RPAC2
ZTRF1	ZFTRAF1	Zinc finger TRAF-type-containing protein 1
ADX	FDX1	Adrenodoxin, mitochondrial
RO60	RO60	RNA-binding protein RO60
LYAG	GAA	Lysosomal alpha-glucosidase
RRAS	RRAS	Ras-related protein R-Ras
HLAC	HLA-C	HLA class I histocompatibility antigen, C alpha chain
ARAF	ARAF	Serine/threonine-protein kinase A-Raf
H14	H1-4	Histone H1.4
ODP2	DLAT	Dihydrolipoyllysine-residue acetyltransferase component of pyruvate dehydrogenase complex, mitochondrial
PTPRF	PTPRF	Receptor-type tyrosine-protein phosphatase F
NR2F6	NR2F6	Nuclear receptor subfamily 2 group F member 6
THIO	TXN	Thioredoxin
COX5B	COX5B	Cytochrome c oxidase subunit 5B, mitochondrial
PPGB	CTSA	Lysosomal protective protein
MGST1	MGST1	Microsomal glutathione S-transferase 1
CO7	C7	Complement component C7
KAP0	PRKAR1A	cAMP-dependent protein kinase type I-alpha regulatory subunit
HEM4	UROS	Uroporphyrinogen-III synthase
ESTD	ESD	S-formylglutathione hydrolase
CH60	HSPD1	60 kDa heat shock protein, mitochondrial
CLUS	CLU	Clusterin
HPLN1	HAPLN1	Hyaluronan and proteoglycan link protein 1
BIP	HSPA5	Endoplasmic reticulum chaperone BiP
LAMC1	LAMC1	Laminin subunit gamma-1
PPAL	ACP2	Lysosomal acid phosphatase
MTAP2	MAP2	Microtubule-associated protein 2
HSP7C	HSPA8	Heat shock cognate 71 kDa protein
GTR1	SLC2A1	Solute carrier family 2, facilitated glucose transporter member 1
GTR3	SLC2A3	Solute carrier family 2, facilitated glucose transporter member 3
EPB41	EPB41	Protein 4.1
UMPS	UMPS	Uridine 5'-monophosphate synthase
ODPB	PDHB	Pyruvate dehydrogenase E1 component subunit beta, mitochondrial
ODB2	DBT	Lipoamide acyltransferase component of branched-chain alpha-keto acid dehydrogenase complex, mitochondrial
VP4		Outer capsid protein VP4
ITAM	ITGAM	Integrin alpha-M
PYGB	PYGB	Glycogen phosphorylase, brain form
PYGM	PYGM	Glycogen phosphorylase, muscle form
RALA	RALA	Ras-related protein Ral-A
RALB	RALB	Ras-related protein Ral-B
BCR	BCR	Breakpoint cluster region protein
SPTB1	SPTB	Spectrin beta chain, erythrocytic
LAMP1	LAMP1	Lysosome-associated membrane glycoprotein 1
ACADM	ACADM	Medium-chain specific acyl-CoA dehydrogenase, mitochondrial
TOP1	TOP1	DNA topoisomerase 1
TOP2A	TOP2A	DNA topoisomerase 2-alpha
G6PD	G6PD	Glucose-6-phosphate 1-dehydrogenase
UBL4A	UBL4A	Ubiquitin-like protein 4A
PYC	PC	Pyruvate carboxylase, mitochondrial
DMD	DMD	Dystrophin
C1TC	MTHFD1	C-1-tetrahydrofolate synthase, cytoplasmic
PERE	EPX	Eosinophil peroxidase
MPRI	IGF2R	Cation-independent mannose-6-phosphate receptor
ADHX	ADH5	Alcohol dehydrogenase class-3
CDK4	CDK4	Cyclin-dependent kinase 4
PRPS2	PRPS2	Ribose-phosphate pyrophosphokinase 2
PABP1	PABPC1	Polyadenylate-binding protein 1
PCNA	PCNA	Proliferating cell nuclear antigen
HARS1	HARS1	Histidine--tRNA ligase, cytoplasmic
COBA1	COL11A1	Collagen alpha-1(XI) chain
CO6A1	COL6A1	Collagen alpha-1(VI) chain
CO6A2	COL6A2	Collagen alpha-2(VI) chain
CO6A3	COL6A3	Collagen alpha-3(VI) chain
ADT1	SLC25A4	ADP/ATP translocase 1
ADT3	SLC25A6	ADP/ATP translocase 3
FA5	F5	Coagulation factor V
IMDH2	IMPDH2	Inosine-5'-monophosphate dehydrogenase 2
TPR	TPR	Nucleoprotein TPR
KCRB	CKB	Creatine kinase B-type
FCGR1	FCGR1A	High affinity immunoglobulin gamma Fc receptor I
FCG2A	FCGR2A	Low affinity immunoglobulin gamma Fc region receptor II-a
ANXA3	ANXA3	Annexin A3
KCRU	CKMT1A	Creatine kinase U-type, mitochondrial
ODBA	BCKDHA	2-oxoisovalerate dehydrogenase subunit alpha, mitochondrial
ECP	RNASE3	Eosinophil cationic protein
ACTN1	ACTN1	Alpha-actinin-1
SRC	SRC	Proto-oncogene tyrosine-protein kinase Src
PEPD	PEPD	Xaa-Pro dipeptidase
XRCC6	XRCC6	X-ray repair cross-complementing protein 6
XRCC5	XRCC5	X-ray repair cross-complementing protein 5
UNG	UNG	Uracil-DNA glycosylase
COX41	COX4I1	Cytochrome c oxidase subunit 4 isoform 1, mitochondrial
IFM1	IFITM1	Interferon-induced transmembrane protein 1
HEM1	ALAS1	5-aminolevulinate synthase, non-specific, mitochondrial
GP1BB	GP1BB	Platelet glycoprotein Ib beta chain
GILT	IFI30	Gamma-interferon-inducible lysosomal thiol reductase
LAMP2	LAMP2	Lysosome-associated membrane glycoprotein 2
RINI	RNH1	Ribonuclease inhibitor
CY24A	CYBA	Cytochrome b-245 light chain
NCAM1	NCAM1	Neural cell adhesion molecule 1
CSPG2	VCAN	Versican core protein
AT1A3	ATP1A3	Sodium/potassium-transporting ATPase subunit alpha-3
EF2	EEF2	Elongation factor 2
K1C10	KRT10	Keratin, type I cytoskeletal 10
K1C13	KRT13	Keratin, type I cytoskeletal 13
K2C5	KRT5	Keratin, type II cytoskeletal 5
PDIA4	PDIA4	Protein disulfide-isomerase A4
CO6	C6	Complement component C6
P4HA1	P4HA1	Prolyl 4-hydroxylase subunit alpha-1
CEAM1	CEACAM1	Carcinoembryonic antigen-related cell adhesion molecule 1
TCTP	TPT1	Translationally-controlled tumor protein
HEM2	ALAD	Delta-aminolevulinic acid dehydratase
PRG2	PRG2	Bone marrow proteoglycan
HLAE	HLA-E	HLA class I histocompatibility antigen, alpha chain E
DRB4	HLA-DRB4	HLA class II histocompatibility antigen, DR beta 4 chain
PLSL	LCP1	Plastin-2
PLST	PLS3	Plastin-3
ACPH	APEH	Acylamino-acid-releasing enzyme
ETFA	ETFA	Electron transfer flavoprotein subunit alpha, mitochondrial
GYS1	GYS1	Glycogen [starch] synthase, muscle
KAP2	PRKAR2A	cAMP-dependent protein kinase type II-alpha regulatory subunit
ENOB	ENO3	Beta-enolase
COBA2	COL11A2	Collagen alpha-2(XI) chain
T2FB	GTF2F2	General transcription factor IIF subunit 2
CD59	CD59	CD59 glycoprotein
MTDC	MTHFD2	Bifunctional methylenetetrahydrofolate dehydrogenase/cyclohydrolase, mitochondrial
MIF	MIF	Macrophage migration inhibitory factor
FOLR2	FOLR2	Folate receptor beta
CD99	CD99	CD99 antigen
HGF	HGF	Hepatocyte growth factor
GLU2B	PRKCSH	Glucosidase 2 subunit beta
HCLS1	HCLS1	Hematopoietic lineage cell-specific protein
FPPS	FDPS	Farnesyl pyrophosphate synthase
TRI27	TRIM27	Zinc finger protein RFP
CBPM	CPM	Carboxypeptidase M
CX7A2	COX7A2	Cytochrome c oxidase subunit 7A2, mitochondrial
NID1	NID1	Nidogen-1
AK1A1	AKR1A1	Aldo-keto reductase family 1 member A1
KPYM	PKM	Pyruvate kinase PKM
ACYP2	ACYP2	Acylphosphatase-2
ENPL	HSP90B1	Endoplasmin
MYL6B	MYL6B	Myosin light chain 6B
GLUT4	SLC2A4	Solute carrier family 2, facilitated glucose transporter member 4
RSMB	SNRPB	Small nuclear ribonucleoprotein-associated proteins B and B'
IDE	IDE	Insulin-degrading enzyme
GPIX	GP9	Platelet glycoprotein IX
MMP9	MMP9	Matrix metalloproteinase-9
CX6B1	COX6B1	Cytochrome c oxidase subunit 6B1
PO2F1	POU2F1	POU domain, class 2, transcription factor 1
HNRPL	HNRNPL	Heterogeneous nuclear ribonucleoprotein L
SYDC	DARS1	Aspartate--tRNA ligase, cytoplasmic
PLAK	JUP	Junction plakoglobin
QCR7	UQCRB	Cytochrome b-c1 complex subunit 7
CBPB1	CPB1	Carboxypeptidase B
FABP4	FABP4	Fatty acid-binding protein, adipocyte
GLNA	GLUL	Glutamine synthetase
ALDR	AKR1B1	Aldo-keto reductase family 1 member B1
AMPN	ANPEP	Aminopeptidase N
PVR	PVR	Poliovirus receptor
RAC2	RAC2	Ras-related C3 botulinum toxin substrate 2
CBPN	CPN1	Carboxypeptidase N catalytic chain
ERF3A	GSPT1	Eukaryotic peptide chain release factor GTP-binding subunit ERF3A
INGR1	IFNGR1	Interferon gamma receptor 1
ARSA	ARSA	Arylsulfatase A
B4GT1	B4GALT1	Beta-1,4-galactosyltransferase 1
EZRI	EZR	Ezrin
UCHL3	UCHL3	Ubiquitin carboxyl-terminal hydrolase isozyme L3
FOSL2	FOSL2	Fos-related antigen 2
VAV	VAV1	Proto-oncogene vav
ELN	ELN	Elastin
MCP	CD46	Membrane cofactor protein
NDKA	NME1	Nucleoside diphosphate kinase A
C11B1	CYP11B1	Cytochrome P450 11B1, mitochondrial
NQO1	NQO1	NAD(P)H dehydrogenase [quinone] 1
GNS	GNS	N-acetylglucosamine-6-sulfatase
PHKG2	PHKG2	Phosphorylase b kinase gamma catalytic chain, liver/testis isoform
ARSB	ARSB	Arylsulfatase B
RS2	RPS2	Small ribosomal subunit protein uS5
DESP	DSP	Desmoplakin
RFA2	RPA2	Replication protein A 32 kDa subunit
COX7C	COX7C	Cytochrome c oxidase subunit 7C, mitochondrial
CD44	CD44	CD44 antigen
NQO2	NQO2	Ribosyldihydronicotinamide dehydrogenase [quinone]
PGCA	ACAN	Aggrecan core protein
LEUK	SPN	Leukosialin
CBR1	CBR1	Carbonyl reductase [NADPH] 1
ANK1	ANK1	Ankyrin-1
ACADS	ACADS	Short-chain specific acyl-CoA dehydrogenase, mitochondrial
CREB1	CREB1	Cyclic AMP-responsive element-binding protein 1
PGFRA	PDGFRA	Platelet-derived growth factor receptor alpha
GDC	SLC25A16	Solute carrier family 25 member 16
BGAL	GLB1	Beta-galactosidase
PECA1	PECAM1	Platelet endothelial cell adhesion molecule
PP2BB	PPP3CB	Serine/threonine-protein phosphatase 2B catalytic subunit beta isoform
NCK1	NCK1	Cytoplasmic protein NCK1
GCFC2	GCFC2	Intron Large complex component GCFC2
H15	H1-5	Histone H1.5
EPCAM	EPCAM	Epithelial cell adhesion molecule
NCPR	POR	NADPH--cytochrome P450 reductase
DPEP1	DPEP1	Dipeptidase 1
EPB42	EPB42	Protein 4.2
MGMT	MGMT	Methylated-DNA--protein-cysteine methyltransferase
FER	FER	Tyrosine-protein kinase Fer
AT2A2	ATP2A2	Sarcoplasmic/endoplasmic reticulum calcium ATPase 2
CD36	CD36	Platelet glycoprotein 4
PLCG2	PLCG2	1-phosphatidylinositol 4,5-bisphosphate phosphodiesterase gamma-2
FAAA	FAH	Fumarylacetoacetase
STMN1	STMN1	Stathmin
YBOX3	YBX3	Y-box-binding protein 3
ZNF24	ZNF24	Zinc finger protein 24
NAGAB	NAGA	Alpha-N-acetylgalactosaminidase
TMM11	TMEM11	Transmembrane protein 11, mitochondrial
AATC	GOT1	Aspartate aminotransferase, cytoplasmic
BPI	BPI	Bactericidal permeability-increasing protein
KPCA	PRKCA	Protein kinase C alpha type
ITA2	ITGA2	Integrin alpha-2
CXA1	GJA1	Gap junction alpha-1 protein
ANPRC	NPR3	Atrial natriuretic peptide receptor 3
ASM	SMPD1	Sphingomyelin phosphodiesterase
UBF1	UBTF	Nucleolar transcription factor 1
JUND	JUND	Transcription factor JunD
KCRS	CKMT2	Creatine kinase S-type, mitochondrial
NDUB7	NDUFB7	NADH dehydrogenase [ubiquinone] 1 beta subcomplex subunit 7
KAPCA	PRKACA	cAMP-dependent protein kinase catalytic subunit alpha
CAN2	CAPN2	Calpain-2 catalytic subunit
DESM	DES	Desmin
CEBPB	CEBPB	CCAAT/enhancer-binding protein beta
PTN2	PTPN2	Tyrosine-protein phosphatase non-receptor type 2
PYRG1	CTPS1	CTP synthase 1
EGLN	ENG	Endoglin
DDX5	DDX5	Probable ATP-dependent RNA helicase DDX5
PFKAL	PFKL	ATP-dependent 6-phosphofructokinase, liver type
SAP3	GM2A	Ganglioside GM2 activator
LEG3	LGALS3	Galectin-3
IBP3	IGFBP3	Insulin-like growth factor-binding protein 3
VGFR1	FLT1	Vascular endothelial growth factor receptor 1
PRS6A	PSMC3	26S proteasome regulatory subunit 6A
TCPA	TCP1	T-complex protein 1 subunit alpha
PTN1	PTPN1	Tyrosine-protein phosphatase non-receptor type 1
IBP2	IGFBP2	Insulin-like growth factor-binding protein 2
ERCC2	ERCC2	General transcription and DNA repair factor IIH helicase subunit XPD
RL35A	RPL35A	Large ribosomal subunit protein eL33
ITB5	ITGB5	Integrin beta-5
ARF4	ARF4	ADP-ribosylation factor 4
RL7	RPL7	Large ribosomal subunit protein uL30
VINC	VCL	Vinculin
LBP	LBP	Lipopolysaccharide-binding protein
PTPRA	PTPRA	Receptor-type tyrosine-protein phosphatase alpha
ARY1	NAT1	Arylamine N-acetyltransferase 1
RHCE	RHCE	Blood group Rh(CE) polypeptide
SON	SON	Protein SON
NELFE	NELFE	Negative elongation factor E
RL17	RPL17	Large ribosomal subunit protein uL22
PGAM1	PGAM1	Phosphoglycerate mutase 1
RCC1	RCC1	Regulator of chromosome condensation
DNLI1	LIG1	DNA ligase 1
ATP5J	ATP5PF	ATP synthase-coupling factor 6, mitochondrial
XRCC1	XRCC1	DNA repair protein XRCC1
K1C15	KRT15	Keratin, type I cytoskeletal 15
K2C4	KRT4	Keratin, type II cytoskeletal 4
AMD	PAM	Peptidyl-glycine alpha-amidating monooxygenase
CADH2	CDH2	Cadherin-2
TSN8	TSPAN8	Tetraspanin-8
GNAZ	GNAZ	Guanine nucleotide-binding protein G(z) subunit alpha
C11B2	CYP11B2	Cytochrome P450 11B2, mitochondrial
PLCG1	PLCG1	1-phosphatidylinositol 4,5-bisphosphate phosphodiesterase gamma-1
LFA3	CD58	Lymphocyte function-associated antigen 3
VCAM1	VCAM1	Vascular cell adhesion protein 1
NUCL	NCL	Nucleolin
HXK1	HK1	Hexokinase-1
RPB3	POLR2C	DNA-directed RNA polymerase II subunit RPB3
RPAB1	POLR2E	DNA-directed RNA polymerases I, II, and III subunit RPABC1
NDUV2	NDUFV2	NADH dehydrogenase [ubiquinone] flavoprotein 2, mitochondrial
RO52	TRIM21	E3 ubiquitin-protein ligase TRIM21
E2AK2	EIF2AK2	Interferon-induced, double-stranded RNA-activated protein kinase
TFE3	TFE3	Transcription factor E3
SPEE	SRM	Spermidine synthase
SL9A1	SLC9A1	Sodium/hydrogen exchanger 1
A1AG2	ORM2	Alpha-1-acid glycoprotein 2
CSK22	CSNK2A2	Casein kinase II subunit alpha'
ITIH2	ITIH2	Inter-alpha-trypsin inhibitor heavy chain H2
ITIH1	ITIH1	Inter-alpha-trypsin inhibitor heavy chain H1
NFKB1	NFKB1	Nuclear factor NF-kappa-B p105 subunit
NCF2	NCF2	Neutrophil cytosol factor 2
TYPH	TYMP	Thymidine phosphorylase
AT2B1	ATP2B1	Plasma membrane calcium-transporting ATPase 1
DPA1	HLA-DPA1	HLA class II histocompatibility antigen, DP alpha 1 chain
IF2B	EIF2S2	Eukaryotic translation initiation factor 2 subunit 2
TCO1	TCN1	Transcobalamin-1
ANXA7	ANXA7	Annexin A7
CD33	CD33	Myeloid cell surface antigen CD33
CAP7	AZU1	Azurocidin
TBP	TBP	TATA-box-binding protein
TRYB1	TPSAB1	Tryptase beta-2
BTF3	BTF3	Transcription factor BTF3
AL5AP	ALOX5AP	Arachidonate 5-lipoxygenase-activating protein
RAB3A	RAB3A	Ras-related protein Rab-3A
RAB3B	RAB3B	Ras-related protein Rab-3B
RAB4A	RAB4A	Ras-related protein Rab-4A
RAB5A	RAB5A	Ras-related protein Rab-5A
RAB6A	RAB6A	Ras-related protein Rab-6A
MSH3	MSH3	DNA mismatch repair protein Msh3
MX1	MX1	Interferon-induced GTP-binding protein Mx1
MX2	MX2	Interferon-induced GTP-binding protein Mx2
PSB1	PSMB1	Proteasome subunit beta type-1
MPRD	M6PR	Cation-dependent mannose-6-phosphate receptor
COX5A	COX5A	Cytochrome c oxidase subunit 5A, mitochondrial
LMNB1	LMNB1	Lamin-B1
ITAL	ITGAL	Integrin alpha-L
ITAX	ITGAX	Integrin alpha-X
PZP	PZP	Pregnancy zone protein
MIME	OGN	Mimecan
ICAL	CAST	Calpastatin
IMDH1	IMPDH1	Inosine-5'-monophosphate dehydrogenase 1
C4BPB	C4BPB	C4b-binding protein beta chain
CO5A1	COL5A1	Collagen alpha-1(V) chain
ASPG	AGA	N(4)-(beta-N-acetylglucosaminyl)-L-asparaginase
RASA1	RASA1	Ras GTPase-activating protein 1
PTMS	PTMS	Parathymosin
CD11B	CDK11B	Cyclin-dependent kinase 11B
GSTM3	GSTM3	Glutathione S-transferase Mu 3
VATB2	ATP6V1B2	V-type proton ATPase subunit B, brain isoform
VATC1	ATP6V1C1	V-type proton ATPase subunit C 1
CSRP1	CSRP1	Cysteine and glycine-rich protein 1
FLNA	FLNA	Filamin-A
NF1	NF1	Neurofibromin
AOFA	MAOA	Amine oxidase [flavin-containing] A
ACOHC	ACO1	Cytoplasmic aconitate hydratase
FPR1	FPR1	fMet-Leu-Phe receptor
TNAP3	TNFAIP3	Tumor necrosis factor alpha-induced protein 3
5NTD	NT5E	5'-nucleotidase
GPDA	GPD1	Glycerol-3-phosphate dehydrogenase [NAD(+)], cytoplasmic
C5AR1	C5AR1	C5a anaphylatoxin chemotactic receptor 1
MK	MDK	Midkine
MSRE	MSR1	Macrophage scavenger receptor types I and II
VDAC1	VDAC1	Voltage-dependent anion-selective channel protein 1
PGS1	BGN	Biglycan
SDHB	SDHB	Succinate dehydrogenase [ubiquinone] iron-sulfur subunit, mitochondrial
CD9	CD9	CD9 antigen
ODBB	BCKDHB	2-oxoisovalerate dehydrogenase subunit beta, mitochondrial
COMT	COMT	Catechol O-methyltransferase
TGM2	TGM2	Protein-glutamine gamma-glutamyltransferase 2
MUTA	MMUT	Methylmalonyl-CoA mutase, mitochondrial
OSBP1	OSBP	Oxysterol-binding protein 1
PIMT	PCMT1	Protein-L-isoaspartate(D-aspartate) O-methyltransferase
FBRL	FBL	rRNA 2'-O-methyltransferase fibrillarin
RS4Y1	RPS4Y1	Small ribosomal subunit protein eS4, Y isoform 1
PUR2	GART	Trifunctional purine biosynthetic protein adenosine-3
TENX	TNXB	Tenascin-X
PUR6	PAICS	Bifunctional phosphoribosylaminoimidazole carboxylase/phosphoribosylaminoimidazole succinocarboxamide synthetase
SCP2	SCP2	Sterol carrier protein 2
UBA1	UBA1	Ubiquitin-like modifier-activating enzyme 1
GPX3	GPX3	Glutathione peroxidase 3
NDKB	NME2	Nucleoside diphosphate kinase B
ENPP1	ENPP1	Ectonucleotide pyrophosphatase/phosphodiesterase family member 1
USF1	USF1	Upstream stimulatory factor 1
FGFR4	FGFR4	Fibroblast growth factor receptor 4
KCNA4	KCNA4	Potassium voltage-gated channel subfamily A member 4
ADRO	FDXR	NADPH:adrenodoxin oxidoreductase, mitochondrial
ROA2	HNRNPA2B1	Heterogeneous nuclear ribonucleoproteins A2/B1
CALB2	CALB2	Calretinin
CBL	CBL	E3 ubiquitin-protein ligase CBL
KAPCB	PRKACB	cAMP-dependent protein kinase catalytic subunit beta
QCR2	UQCRC2	Cytochrome b-c1 complex subunit 2, mitochondrial
CAH4	CA4	Carbonic anhydrase 4
AAAD	AADAC	Arylacetamide deacetylase
CPN2	CPN2	Carboxypeptidase N subunit 2
HEMH	FECH	Ferrochelatase, mitochondrial
PROZ	PROZ	Vitamin K-dependent protein Z
MMP8	MMP8	Neutrophil collagenase
MRC1	MRC1	Macrophage mannose receptor 1
HV102	IGHV1-2	Immunoglobulin heavy variable 1-2
EST1	CES1	Liver carboxylesterase 1
FBLN1	FBLN1	Fibulin-1
TCEA1	TCEA1	Transcription elongation factor A protein 1
PGH1	PTGS1	Prostaglandin G/H synthase 1
ITA6	ITGA6	Integrin alpha-6
SFPQ	SFPQ	Splicing factor, proline- and glutamine-rich
TBG1	TUBG1	Tubulin gamma-1 chain
PPIB	PPIB	Peptidyl-prolyl cis-trans isomerase B
SRCH	HRC	Sarcoplasmic reticulum histidine-rich calcium-binding protein
MAOM	ME2	NAD-dependent malic enzyme, mitochondrial
SYWC	WARS1	Tryptophan--tRNA ligase, cytoplasmic
RS3	RPS3	Small ribosomal subunit protein uS3
GCSH	GCSH	Glycine cleavage system H protein, mitochondrial
KS6B1	RPS6KB1	Ribosomal protein S6 kinase beta-1
JAK1	JAK1	Tyrosine-protein kinase JAK1
PTPRB	PTPRB	Receptor-type tyrosine-protein phosphatase beta
PTPRE	PTPRE	Receptor-type tyrosine-protein phosphatase epsilon
PTPRG	PTPRG	Receptor-type tyrosine-protein phosphatase gamma
SP100	SP100	Nuclear autoantigen Sp-100
SAHH	AHCY	Adenosylhomocysteinase
H2B1O	H2BC17	Histone H2B type 1-O
COF1	CFL1	Cofilin-1
IF4B	EIF4B	Eukaryotic translation initiation factor 4B
HAP40	F8A1	40-kDa huntingtin-associated protein
AT2B4	ATP2B4	Plasma membrane calcium-transporting ATPase 4
DGKA	DGKA	Diacylglycerol kinase alpha
CPT2	CPT2	Carnitine O-palmitoyltransferase 2, mitochondrial
KTHY	DTYMK	Thymidylate kinase
RIR1	RRM1	Ribonucleoside-diphosphate reductase large subunit
LAMA2	LAMA2	Laminin subunit alpha-2
FCAR	FCAR	Immunoglobulin alpha Fc receptor
PRTN3	PRTN3	Myeloblastin
COX7B	COX7B	Cytochrome c oxidase subunit 7B, mitochondrial
RAE1	CHM	Rab proteins geranylgeranyltransferase component A 1
ERD21	KDELR1	ER lumen protein-retaining receptor 1
COT2	NR2F2	COUP transcription factor 2
EF1B	EEF1B2	Elongation factor 1-beta
AT5F1	ATP5PB	ATP synthase F(0) complex subunit B1, mitochondrial
THAS	TBXAS1	Thromboxane-A synthase
IBP5	IGFBP5	Insulin-like growth factor-binding protein 5
PPAC	ACP1	Low molecular weight phosphotyrosine protein phosphatase
KPCL	PRKCH	Protein kinase C eta type
THIL	ACAT1	Acetyl-CoA acetyltransferase, mitochondrial
TENA	TNC	Tenascin
MYL9	MYL9	Myosin regulatory light polypeptide 9
RPB1	POLR2A	DNA-directed RNA polymerase II subunit RPB1
CDK2	CDK2	Cyclin-dependent kinase 2
CXCR2	CXCR2	C-X-C chemokine receptor type 2
FPR2	FPR2	N-formyl peptide receptor 2
ARBK1	GRK2	Beta-adrenergic receptor kinase 1
MCM3	MCM3	DNA replication licensing factor MCM3
ZA2G	AZGP1	Zinc-alpha-2-glycoprotein
THTM	MPST	3-mercaptopyruvate sulfurtransferase
RS12	RPS12	Small ribosomal subunit protein eS12
BRD2	BRD2	Bromodomain-containing protein 2
TNR6	FAS	Tumor necrosis factor receptor superfamily member 6
DNJB1	DNAJB1	DnaJ homolog subfamily B member 1
DNJB2	DNAJB2	DnaJ homolog subfamily B member 2
ATPA	ATP5F1A	ATP synthase subunit alpha, mitochondrial
MT3	MT3	Metallothionein-3
CATS	CTSS	Cathepsin S
PSA1	PSMA1	Proteasome subunit alpha type-1
PSA2	PSMA2	Proteasome subunit alpha type-2
PSA3	PSMA3	Proteasome subunit alpha type-3
PSA4	PSMA4	Proteasome subunit alpha type-4
S100P	S100P	Protein S100-P
CO5A3	COL5A3	Collagen alpha-3(V) chain
TNR5	CD40	Tumor necrosis factor receptor superfamily member 5
IKBA	NFKBIA	NF-kappa-B inhibitor alpha
ITA3	ITGA3	Integrin alpha-3
PTX3	PTX3	Pentraxin-related protein PTX3
MOES	MSN	Moesin
DDX6	DDX6	Probable ATP-dependent RNA helicase DDX6
CTNA2	CTNNA2	Catenin alpha-2
DNMT1	DNMT1	DNA (cytosine-5)-methyltransferase 1
U2AF2	U2AF2	Splicing factor U2AF 65 kDa subunit
RL13	RPL13	Large ribosomal subunit protein eL13
3BHS2	HSD3B2	3 beta-hydroxysteroid dehydrogenase/Delta 5-->4-isomerase type 2
IVD	IVD	Isovaleryl-CoA dehydrogenase, mitochondrial
S10A4	S100A4	Protein S100-A4
MGAT1	MGAT1	Alpha-1,3-mannosyl-glycoprotein 2-beta-N-acetylglucosaminyltransferase
HMGB2	HMGB2	High mobility group protein B2
PTBP1	PTBP1	Polypyrimidine tract-binding protein 1
SYTC	TARS1	Threonine--tRNA ligase 1, cytoplasmic
SYVC	VARS1	Valine--tRNA ligase
EF1G	EEF1G	Elongation factor 1-gamma
FKBP2	FKBP2	Peptidyl-prolyl cis-trans isomerase FKBP2
HGFL	MST1	Hepatocyte growth factor-like protein
STOM	STOM	Stomatin
KAD4	AK4	Adenylate kinase 4, mitochondrial
PON1	PON1	Serum paraoxonase/arylesterase 1
AOFB	MAOB	Amine oxidase [flavin-containing] B
1433T	YWHAQ	14-3-3 protein theta
MK03	MAPK3	Mitogen-activated protein kinase 3
MARK3	MARK3	MAP/microtubule affinity-regulating kinase 3
DPP4	DPP4	Dipeptidyl peptidase 4
RL10	RPL10	Large ribosomal subunit protein uL16
CO8A1	COL8A1	Collagen alpha-1(VIII) chain
RFA1	RPA1	Replication protein A 70 kDa DNA-binding subunit
APEX1	APEX1	DNA-(apurinic or apyrimidinic site) endonuclease
DCK	DCK	Deoxycytidine kinase
PYR1	CAD	CAD protein
CALR	CALR	Calreticulin
MAP4	MAP4	Microtubule-associated protein 4
CALX	CANX	Calnexin
PROP	CFP	Properdin
P85A	PIK3R1	Phosphatidylinositol 3-kinase regulatory subunit alpha
PSB8	PSMB8	Proteasome subunit beta type-8
PSB9	PSMB9	Proteasome subunit beta type-9
PSA5	PSMA5	Proteasome subunit alpha type-5
DMB	HLA-DMB	HLA class II histocompatibility antigen, DM beta chain
PSB4	PSMB4	Proteasome subunit beta type-4
PSB6	PSMB6	Proteasome subunit beta type-6
PSB5	PSMB5	Proteasome subunit beta type-5
GSTM2	GSTM2	Glutathione S-transferase Mu 2
ABCD3	ABCD3	ATP-binding cassette sub-family D member 3
TMOD1	TMOD1	Tropomodulin-1
ITPI2	ITPRID2	Protein ITPRID2
LYOX	LOX	Protein-lysine 6-oxidase
ACADL	ACADL	Long-chain specific acyl-CoA dehydrogenase, mitochondrial
NDUS1	NDUFS1	NADH-ubiquinone oxidoreductase 75 kDa subunit, mitochondrial
DPOD1	POLD1	DNA polymerase delta catalytic subunit
SMCA1	SMARCA1	Probable global transcription activator SNF2L1
MK01	MAPK1	Mitogen-activated protein kinase 1
GRAN	GCA	Grancalcin
RXRB	RXRB	Retinoic acid receptor RXR-beta
ERCC5	ERCC5	DNA excision repair protein ERCC-5
GRN	GRN	Progranulin
AMPL	LAP3	Cytosol aminopeptidase
CD38	CD38	ADP-ribosyl cyclase/cyclic ADP-ribose hydrolase 1
T2EB	GTF2E2	Transcription initiation factor IIE subunit beta
PCSK6	PCSK6	Proprotein convertase subtilisin/kexin type 6
TPP2	TPP2	Tripeptidyl-peptidase 2
IMPA1	IMPA1	Inositol monophosphatase 1
EPHB2	EPHB2	Ephrin type-B receptor 2
PTN6	PTPN6	Tyrosine-protein phosphatase non-receptor type 6
SHC1	SHC1	SHC-transforming protein 1
3MG	MPG	DNA-3-methyladenine glycosylase
RABP2	CRABP2	Cellular retinoic acid-binding protein 2
CO4A5	COL4A5	Collagen alpha-5(IV) chain
TKT	TKT	Transketolase
CASP1	CASP1	Caspase-1
NOS3	NOS3	Nitric oxide synthase 3
LMOD1	LMOD1	Leiomodin-1
RBMS1	RBMS1	RNA-binding motif, single-stranded-interacting protein 1
PML	PML	Protein PML
TYK2	TYK2	Non-receptor tyrosine-protein kinase TYK2
KAIN	SERPINA4	Kallistatin
EF1D	EEF1D	Elongation factor 1-delta
OAS2	OAS2	2'-5'-oligoadenylate synthase 2
MARCS	MARCKS	Myristoylated alanine-rich C-kinase substrate
AQP1	AQP1	Aquaporin-1
GNA11	GNA11	Guanine nucleotide-binding protein subunit alpha-11
AL4A1	ALDH4A1	Delta-1-pyrroline-5-carboxylate dehydrogenase, mitochondrial
PBLD	PBLD	Phenazine biosynthesis-like domain-containing protein
ERP29	ERP29	Endoplasmic reticulum resident protein 29
PRDX6	PRDX6	Peroxiredoxin-6
BLVRB	BLVRB	Flavin reductase (NADPH)
PRDX5	PRDX5	Peroxiredoxin-5, mitochondrial
DOPD	DDT	D-dopachrome decarboxylase
GFRP	GCHFR	GTP cyclohydrolase 1 feedback regulatory protein
PRDX3	PRDX3	Thioredoxin-dependent peroxide reductase, mitochondrial
ATPD	ATP5F1D	ATP synthase subunit delta, mitochondrial
RL12	RPL12	Large ribosomal subunit protein uL11
ECHM	ECHS1	Enoyl-CoA hydratase, mitochondrial
KCY	CMPK1	UMP-CMP kinase
PEBP1	PEBP1	Phosphatidylethanolamine-binding protein 1
PDIA3	PDIA3	Protein disulfide-isomerase A3
2AAA	PPP2R1A	Serine/threonine-protein phosphatase 2A 65 kDa regulatory subunit A alpha isoform
CDC27	CDC27	Cell division cycle protein 27 homolog
FCERG	FCER1G	High affinity immunoglobulin epsilon receptor subunit gamma
CCND3	CCND3	G1/S-specific cyclin-D3
PPIF	PPIF	Peptidyl-prolyl cis-trans isomerase F, mitochondrial
NKTR	NKTR	NK-tumor recognition protein
NMT1	NMT1	Glycylpeptide N-tetradecanoyltransferase 1
HLAF	HLA-F	HLA class I histocompatibility antigen, alpha chain F
HMOX2	HMOX2	Heme oxygenase 2
PURA2	ADSS2	Adenylosuccinate synthetase isozyme 2
AMRP	LRPAP1	Alpha-2-macroglobulin receptor-associated protein
TSPO	TSPO	Translocator protein
PUR8	ADSL	Adenylosuccinate lyase
KPYR	PKLR	Pyruvate kinase PKLR
CLIP1	CLIP1	CAP-Gly domain-containing linker protein 1
SORCN	SRI	Sorcin
GSTT1	GSTT1	Glutathione S-transferase theta-1
ILEU	SERPINB1	Leukocyte elastase inhibitor
CTR1	SLC7A1	High affinity cationic amino acid transporter 1
AL1B1	ALDH1B1	Aldehyde dehydrogenase X, mitochondrial
RPB2	POLR2B	DNA-directed RNA polymerase II subunit RPB2
SDHA	SDHA	Succinate dehydrogenase [ubiquinone] flavoprotein subunit, mitochondrial
COR1A	CORO1A	Coronin-1A
GDIA	GDI1	Rab GDP dissociation inhibitor alpha
METK2	MAT2A	S-adenosylmethionine synthase isoform type-2
KAP1	PRKAR1B	cAMP-dependent protein kinase type I-beta regulatory subunit
KAP3	PRKAR2B	cAMP-dependent protein kinase type II-beta regulatory subunit
CPSM	CPS1	Carbamoyl-phosphate synthase [ammonia], mitochondrial
RIR2	RRM2	Ribonucleoside-diphosphate reductase subunit M2
TIA1	TIA1	Cytotoxic granule associated RNA binding protein TIA1
FMO3	FMO3	Flavin-containing monooxygenase 3
DNJA1	DNAJA1	DnaJ homolog subfamily A member 1
AKT1	AKT1	RAC-alpha serine/threonine-protein kinase
AKT2	AKT2	RAC-beta serine/threonine-protein kinase
QCR1	UQCRC1	Cytochrome b-c1 complex subunit 1, mitochondrial
3HIDH	HIBADH	3-hydroxyisobutyrate dehydrogenase, mitochondrial
PUR9	ATIC	Bifunctional purine biosynthesis protein ATIC
HNRH3	HNRNPH3	Heterogeneous nuclear ribonucleoprotein H3
HNRH1	HNRNPH1	Heterogeneous nuclear ribonucleoprotein H
1433B	YWHAB	14-3-3 protein beta/alpha
1433S	SFN	14-3-3 protein sigma
STIP1	STIP1	Stress-induced-phosphoprotein 1
S10AB	S100A11	Protein S100-A11
PRDX2	PRDX2	Peroxiredoxin-2
ARRB2	ARRB2	Beta-arrestin-2
GLPK	GK	Glycerol kinase
CDD	CDA	Cytidine deaminase
DCTD	DCTD	Deoxycytidylate deaminase
P5CR1	PYCR1	Pyrroline-5-carboxylate reductase 1, mitochondrial
GBP1	GBP1	Guanylate-binding protein 1
GBP2	GBP2	Guanylate-binding protein 2
STX2	STX2	Syntaxin-2
ICAM3	ICAM3	Intercellular adhesion molecule 3
RL9	RPL9	Large ribosomal subunit protein uL6
ACSL1	ACSL1	Long-chain-fatty-acid--CoA ligase 1
CADH5	CDH5	Cadherin-5
KINH	KIF5B	Kinesin-1 heavy chain
CSTF2	CSTF2	Cleavage stimulation factor subunit 2
LSP1	LSP1	Lymphocyte-specific protein 1
DUT	DUT	Deoxyuridine 5'-triphosphate nucleotidohydrolase, mitochondrial
MRP1	ABCC1	Multidrug resistance-associated protein 1
ABCD1	ABCD1	ATP-binding cassette sub-family D member 1
MA1A1	MAN1A1	Mannosyl-oligosaccharide 1,2-alpha-mannosidase IA
MCM4	MCM4	DNA replication licensing factor MCM4
MCM5	MCM5	DNA replication licensing factor MCM5
MCM7	MCM7	DNA replication licensing factor MCM7
GALNS	GALNS	N-acetylgalactosamine-6-sulfatase
SDC2	SDC2	Syndecan-2
GLYC	SHMT1	Serine hydroxymethyltransferase, cytosolic
GLYM	SHMT2	Serine hydroxymethyltransferase, mitochondrial
HYES	EPHX2	Bifunctional epoxide hydrolase 2
HSP74	HSPA4	Heat shock 70 kDa protein 4
MPI	MPI	Mannose-6-phosphate isomerase
GPC1	GPC1	Glypican-1
PROF2	PFN2	Profilin-2
CTNA1	CTNNA1	Catenin alpha-1
CTNB1	CTNNB1	Catenin beta-1
BMI1	BMI1	Polycomb complex protein BMI-1
PHB1	PHB1	Prohibitin 1
PTN7	PTPN7	Tyrosine-protein phosphatase non-receptor type 7
SPB6	SERPINB6	Serpin B6
RADI	RDX	Radixin
RFA3	RPA3	Replication protein A 14 kDa subunit
RFC4	RFC4	Replication factor C subunit 4
RFC2	RFC2	Replication factor C subunit 2
RFC1	RFC1	Replication factor C subunit 1
RL22	RPL22	Large ribosomal subunit protein eL22
T2FA	GTF2F1	General transcription factor IIF subunit 1
SPRE	SPR	Sepiapterin reductase
TSP2	THBS2	Thrombospondin-2
IDUA	IDUA	Alpha-L-iduronidase
K1C9	KRT9	Keratin, type I cytoskeletal 9
SAA4	SAA4	Serum amyloid A-4 protein
FBN1	FBN1	Fibrillin-1
FBN2	FBN2	Fibrillin-2
GDE	AGL	Glycogen debranching enzyme
MYH9	MYH9	Myosin-9
MYH10	MYH10	Myosin-10
COPB2	COPB2	Coatomer subunit beta'
ACTN2	ACTN2	Alpha-actinin-2
SOAT1	SOAT1	Sterol O-acyltransferase 1
ADDA	ADD1	Alpha-adducin
BASI	BSG	Basigin
FUS	FUS	RNA-binding protein FUS
NU214	NUP214	Nuclear pore complex protein Nup214
DEK	DEK	Protein DEK
MYH11	MYH11	Myosin-11
GLRX1	GLRX	Glutaredoxin-1
PPM1A	PPM1A	Protein phosphatase 1A
ALS	IGFALS	Insulin-like growth factor-binding protein complex acid labile subunit
AHR	AHR	Aryl hydrocarbon receptor
K22E	KRT2	Keratin, type II cytoskeletal 2 epidermal
HMGCL	HMGCL	Hydroxymethylglutaryl-CoA lyase, mitochondrial
PRS7	PSMC2	26S proteasome regulatory subunit 7
CH3L1	CHI3L1	Chitinase-3-like protein 1
GGT5	GGT5	Glutathione hydrolase 5 proenzyme
ARL2	ARL2	ADP-ribosylation factor-like protein 2
ARL3	ARL3	ADP-ribosylation factor-like protein 3
MP2K2	MAP2K2	Dual specificity mitogen-activated protein kinase kinase 2
ATPG	ATP5F1C	ATP synthase subunit gamma, mitochondrial
VATE1	ATP6V1E1	V-type proton ATPase subunit E 1
HEM6	CPOX	Oxygen-dependent coproporphyrinogen-III oxidase, mitochondrial
RL4	RPL4	Large ribosomal subunit protein uL4
8ODP	NUDT1	Oxidized purine nucleoside triphosphate hydrolase
LONM	LONP1	Lon protease homolog, mitochondrial
PGM1	PGM1	Phosphoglucomutase-1
PP1G	PPP1CC	Serine/threonine-protein phosphatase PP1-gamma catalytic subunit
GNL1	GNL1	Guanine nucleotide-binding protein-like 1
RPB9	POLR2I	DNA-directed RNA polymerase II subunit RPB9
PEDF	SERPINF1	Pigment epithelium-derived factor
SRBP1	SREBF1	Sterol regulatory element-binding protein 1
ODO2	DLST	Dihydrolipoyllysine-residue succinyltransferase component of 2-oxoglutarate dehydrogenase complex, mitochondrial
GMPR1	GMPR	GMP reductase 1
GPX4	GPX4	Phospholipid hydroperoxide glutathione peroxidase
FHR2	CFHR2	Complement factor H-related protein 2
SRP14	SRP14	Signal recognition particle 14 kDa protein
TGFR2	TGFBR2	TGF-beta receptor type-2
NUP62	NUP62	Nuclear pore glycoprotein p62
HPCL1	HPCAL1	Hippocalcin-like protein 1
FDFT	FDFT1	Squalene synthase
TAGL2	TAGLN2	Transgelin-2
TALDO	TALDO1	Transaldolase
SYUA	SNCA	Alpha-synuclein
ETFB	ETFB	Electron transfer flavoprotein subunit beta
RBMX	RBMX	RNA-binding motif protein, X chromosome
COIL	COIL	Coilin
VKGC	GGCX	Vitamin K-dependent gamma-carboxylase
ITAE	ITGAE	Integrin alpha-E
LICH	LIPA	Lysosomal acid lipase/cholesteryl ester hydrolase
VATA	ATP6V1A	V-type proton ATPase catalytic subunit A
GRP75	HSPA9	Stress-70 protein, mitochondrial
IF4A3	EIF4A3	Eukaryotic initiation factor 4A-III
RS19	RPS19	Small ribosomal subunit protein eS19
RL3	RPL3	Large ribosomal subunit protein uL3
COFA1	COL15A1	Collagen alpha-1(XV) chain
COIA1	COL18A1	Collagen alpha-1(XVIII) chain
MPV17	MPV17	Protein Mpv17
OST48	DDOST	Dolichyl-diphosphooligosaccharide--protein glycosyltransferase 48 kDa subunit
AN32A	ANP32A	Acidic leucine-rich nuclear phosphoprotein 32 family member A
FEN1	FEN1	Flap endonuclease 1
CAPG	CAPG	Macrophage-capping protein
CAP2	CAP2	Adenylyl cyclase-associated protein 2
IL6RB	IL6ST	Interleukin-6 receptor subunit beta
TXLNA	TXLNA	Alpha-taxilin
TCPZ	CCT6A	T-complex protein 1 subunit zeta
NNMT	NNMT	Nicotinamide N-methyltransferase
PSB10	PSMB10	Proteasome subunit beta type-10
PBX3	PBX3	Pre-B-cell leukemia transcription factor 3
RL13A	RPL13A	Large ribosomal subunit protein uL13
ARL1	ARL1	ADP-ribosylation factor-like protein 1
STAT3	STAT3	Signal transducer and activator of transcription 3
UBP8	USP8	Ubiquitin carboxyl-terminal hydrolase 8
PEX19	PEX19	Peroxisomal biogenesis factor 19
MDHC	MDH1	Malate dehydrogenase, cytoplasmic
MDHM	MDH2	Malate dehydrogenase, mitochondrial
RFC5	RFC5	Replication factor C subunit 5
RFC3	RFC3	Replication factor C subunit 3
ECHA	HADHA	Trifunctional enzyme subunit alpha, mitochondrial
IF2G	EIF2S3	Eukaryotic translation initiation factor 2 subunit 3
CETN2	CETN2	Centrin-2
ETV6	ETV6	Transcription factor ETV6
EIF2D	EIF2D	Eukaryotic translation initiation factor 2D
MNDA	MNDA	Myeloid cell nuclear differentiation antigen
BUD31	BUD31	Protein BUD31 homolog
UBA7	UBA7	Ubiquitin-like modifier-activating enzyme 7
NAA10	NAA10	N-alpha-acetyltransferase 10
KDM5C	KDM5C	Lysine-specific demethylase 5C
IPP2	PPP1R2	Protein phosphatase inhibitor 2
CSK	CSK	Tyrosine-protein kinase CSK
PLPL4	PNPLA4	Patatin-like phospholipase domain-containing protein 4
GARS	GARS1	Glycine--tRNA ligase
SYIC	IARS1	Isoleucine--tRNA ligase, cytoplasmic
EIF1	EIF1	Eukaryotic translation initiation factor 1
KPCI	PRKCI	Protein kinase C iota type
ACTY	ACTR1B	Beta-centractin
ECI1	ECI1	Enoyl-CoA delta isomerase 1, mitochondrial
LAP2A	TMPO	Lamina-associated polypeptide 2, isoform alpha
LAP2B	TMPO	Lamina-associated polypeptide 2, isoforms beta/gamma
STAT1	STAT1	Signal transducer and activator of transcription 1-alpha/beta
STAT6	STAT6	Signal transducer and activator of transcription 6
STA5A	STAT5A	Signal transducer and activator of transcription 5A
MTREX	MTREX	Exosome RNA helicase MTR4
AK1C3	AKR1C3	Aldo-keto reductase family 1 member C3
RHG25	ARHGAP25	Rho GTPase-activating protein 25
MTOR	MTOR	Serine/threonine-protein kinase mTOR
PI4KA	PI4KA	Phosphatidylinositol 4-kinase alpha
EPS15	EPS15	Epidermal growth factor receptor substrate 15
CASP3	CASP3	Caspase-3
RS27	RPS27	Small ribosomal subunit protein eS27
TEC	TEC	Tyrosine-protein kinase Tec
LPPRC	LRPPRC	Leucine-rich PPR motif-containing protein, mitochondrial
THIM	ACAA2	3-ketoacyl-CoA thiolase, mitochondrial
RL35	RPL35	Large ribosomal subunit protein uL29
WASP	WAS	Actin nucleation-promoting factor WAS
CDN2A	CDKN2A	Cyclin-dependent kinase inhibitor 2A
CDN2C	CDKN2C	Cyclin-dependent kinase 4 inhibitor C
PCP	PRCP	Lysosomal Pro-X carboxypeptidase
HD	HTT	Huntingtin
ECE1	ECE1	Endothelin-converting enzyme 1
MTHR	MTHFR	Methylenetetrahydrofolate reductase (NADPH)
SATT	SLC1A4	Neutral amino acid transporter A
LIS1	PAFAH1B1	Platelet-activating factor acetylhydrolase IB subunit beta
MUC18	MCAM	Cell surface glycoprotein MUC18
CACP	CRAT	Carnitine O-acetyltransferase
MATR3	MATR3	Matrin-3
MSH2	MSH2	DNA mismatch repair protein Msh2
GRK6	GRK6	G protein-coupled receptor kinase 6
GPDM	GPD2	Glycerol-3-phosphate dehydrogenase, mitochondrial
SSRA	SSR1	Translocon-associated protein subunit alpha
AL3B1	ALDH3B1	Aldehyde dehydrogenase family 3 member B1
PTN9	PTPN9	Tyrosine-protein phosphatase non-receptor type 9
KSYK	SYK	Tyrosine-protein kinase SYK
RANG	RANBP1	Ran-specific GTPase-activating protein
NAMPT	NAMPT	Nicotinamide phosphoribosyltransferase
AFAM	AFM	Afamin
PRS6B	PSMC4	26S proteasome regulatory subunit 6B
EFTS	TSFM	Elongation factor Ts, mitochondrial
VDAC2	VDAC2	Voltage-dependent anion-selective channel protein 2
ACDSB	ACADSB	Short/branched chain specific acyl-CoA dehydrogenase, mitochondrial
CBX5	CBX5	Chromobox protein homolog 5
UBP5	USP5	Ubiquitin carboxyl-terminal hydrolase 5
MK08	MAPK8	Mitogen-activated protein kinase 8
MK09	MAPK9	Mitogen-activated protein kinase 9
MP2K4	MAP2K4	Dual specificity mitogen-activated protein kinase kinase 4
KI67	MKI67	Proliferation marker protein Ki-67
KPB2	PHKA2	Phosphorylase b kinase regulatory subunit alpha, liver isoform
KPB1	PHKA1	Phosphorylase b kinase regulatory subunit alpha, skeletal muscle isoform
RAGP1	RANGAP1	Ran GTPase-activating protein 1
RECQ1	RECQL	ATP-dependent DNA helicase Q1
NOP2	NOP2	Probable 28S rRNA (cytosine(4447)-C(5))-methyltransferase
ATRX	ATRX	Transcriptional regulator ATRX
CRK	CRK	Adapter molecule crk
CRKL	CRKL	Crk-like protein
IF2M	MTIF2	Translation initiation factor IF-2, mitochondrial
BAG6	BAG6	Large proline-rich protein BAG6
NSF	NSF	Vesicle-fusing ATPase
CDN1B	CDKN1B	Cyclin-dependent kinase inhibitor 1B
MP2K3	MAP2K3	Dual specificity mitogen-activated protein kinase kinase 3
BRCC3	BRCC3	Lys-63-specific deubiquitinase BRCC36
RL27A	RPL27A	Large ribosomal subunit protein uL15
RL5	RPL5	Large ribosomal subunit protein uL18
RL21	RPL21	Large ribosomal subunit protein eL21
RL28	RPL28	Large ribosomal subunit protein eL28
RS9	RPS9	Small ribosomal subunit protein uS4
RS5	RPS5	Small ribosomal subunit protein uS7
RS10	RPS10	Small ribosomal subunit protein eS10
MAP1B	MAP1B	Microtubule-associated protein 1B
GNPI1	GNPDA1	Glucosamine-6-phosphate isomerase 1
[truncated: 4,433 more rows]

## Sheet: PMAHw=4.687
Table S1 – Total proteins identified in primary macronodular adrenocortical hyperplasia with ARMC5 mutation (n=5)
Gene	Protein code	Protein name
LV861	IGLV8-61	Immunoglobulin lambda variable 8-61
LV746	IGLV7-46	Immunoglobulin lambda variable 7-46
KV224	IGKV2-24	Probable non-functional immunoglobulin kappa variable 2D-24
KVD30	IGKV2D-30	Immunoglobulin kappa variable 2D-30
KVD15	IGKV3D-15	Immunoglobulin kappa variable 3D-15
KV311	IGKV3-11	Immunoglobulin kappa variable 3D-11
HV349	IGHV3-49	Immunoglobulin heavy variable 3-49
HV374	IGHV3-74	Immunoglobulin heavy variable 3-74
HV372	IGHV3-72	Immunoglobulin heavy variable 3-72
GAL3A	GATD3	Putative glutamine amidotransferase-like class 1 domain-containing protein 3B, mitochondrial
KVD20	IGKV3D-20	Immunoglobulin kappa variable 3D-20
HV434	IGHV4-30-4	Immunoglobulin heavy variable 4-61
DNLI	OPG180	DNA ligase
RBM47	RBM47	RNA-binding protein 47
UBA6	UBA6	Ubiquitin-like modifier-activating enzyme 6
ESYT2	ESYT2	Extended synaptotagmin-2
SHOT1	SHTN1	Shootin-1
TM223	TMEM223	Transmembrane protein 223
HACL2	ILVBL	2-hydroxyacyl-CoA lyase 2
SPD2B	SH3PXD2B	SH3 and PX domain-containing protein 2B
NBAS	NBAS	NBAS subunit of NRZ tethering complex
SYTC2	TARS3	Threonine--tRNA ligase 2, cytoplasmic
VWA8	VWA8	von Willebrand factor A domain-containing protein 8
LAMB4	LAMB4	Laminin subunit beta-4
VP37C	VPS37C	Vacuolar protein sorting-associated protein 37C
CNOT1	CNOT1	CCR4-NOT transcription complex subunit 1
PGP	PGP	Glycerol-3-phosphate phosphatase
GGT3	GGT3P	Putative glutathione hydrolase 3 proenzyme
CCD69	CCDC69	Coiled-coil domain-containing protein 69
U119B	UNC119B	Protein unc-119 homolog B
TSPY2	TSPY2	Testis-specific Y-encoded protein 2
RTL8C	RTL8C	Retrotransposon Gag-like protein 8C
P121C	POM121C	Nuclear envelope pore membrane protein POM 121C
CEBOS	CEBPZOS	Protein CEBPZOS
HIG1A	HIGD1A	HIG1 domain family member 1C
RUXGL	SNRPG	Putative small nuclear ribonucleoprotein G-like protein 15
NUD19	NUDT19	Acyl-coenzyme A diphosphatase NUDT19
NRAM	NA	Neuraminidase
EIF3C	EIF3C	Eukaryotic translation initiation factor 3 subunit C-like protein
GPHRA	GPR89A	Golgi pH regulator A
IGLL5	IGLL5	Immunoglobulin lambda-like polypeptide 5
WASH2	WASH2P	Putative WAS protein family homolog 3
MCRI1	MCRIP1	Mapk-regulated corepressor-interacting protein 1
NACAM	NACA	Nascent polypeptide-associated complex subunit alpha, muscle-specific form
S35U4	SLC35A4	SLC35A4 upstream open reading frame protein
DNS2A	DNASE2	Deoxyribonuclease-2-alpha
ADAS	AGPS	Alkyldihydroxyacetonephosphate synthase, peroxisomal
KIF2A	KIF2A	Kinesin-like protein KIF2A
KITM	TK2	Thymidine kinase 2, mitochondrial
DX39A	DDX39A	ATP-dependent RNA helicase DDX39A
PDLI1	PDLIM1	PDZ and LIM domain protein 1
BACH	ACOT7	Cytosolic acyl coenzyme A thioester hydrolase
MYO1C	MYO1C	Unconventional myosin-Ic
MYO1F	MYO1F	Unconventional myosin-If
SNP23	SNAP23	Synaptosomal-associated protein 23
HAX1	HAX1	HCLS1-associated protein X-1
PLM	FXYD1	Phospholemman
AIP	AIP	AH receptor-interacting protein
GTPB1	GTPBP1	GTP-binding protein 1
LEG9	LGALS9	Galectin-9
STXB3	STXBP3	Syntaxin-binding protein 3
AP3B1	AP3B1	AP-3 complex subunit beta-1
NDUS8	NDUFS8	NADH dehydrogenase [ubiquinone] iron-sulfur protein 8, mitochondrial
PSD11	PSMD11	26S proteasome non-ATPase regulatory subunit 11
PSD12	PSMD12	26S proteasome non-ATPase regulatory subunit 12
PSMD9	PSMD9	26S proteasome non-ATPase regulatory subunit 9
ATOX1	ATOX1	Copper transport protein ATOX1
PGRC1	PGRMC1	Membrane-associated progesterone receptor component 1
SPT5H	SUPT5H	Transcription elongation factor SPT5
DFFA	DFFA	DNA fragmentation factor subunit alpha
HIP1	HIP1	Huntingtin-interacting protein 1
CLIC1	CLIC1	Chloride intracellular channel protein 1
EIF3F	EIF3F	Eukaryotic translation initiation factor 3 subunit F
ODPX	PDHX	Pyruvate dehydrogenase protein X component, mitochondrial
MATN2	MATN2	Matrilin-2
WASL	WASL	Actin nucleation-promoting factor WASL
PDE2A	PDE2A	cGMP-dependent 3',5'-cyclic phosphodiesterase
IPO5	IPO5	Importin-5
SAP18	SAP18	Histone deacetylase complex subunit SAP18
EMAL1	EML1	Echinoderm microtubule-associated protein-like 1
DNM1L	DNM1L	Dynamin-1-like protein
RTCA	RTCA	RNA 3'-terminal phosphate cyclase
MANBA	MANBA	Beta-mannosidase
AGRIN	AGRN	Agrin
PLOD2	PLOD2	Procollagen-lysine,2-oxoglutarate 5-dioxygenase 2
MEIS1	MEIS1	Homeobox protein Meis1
EXOC5	EXOC5	Exocyst complex component 5
BT3A3	BTN3A3	Butyrophilin subfamily 3 member A3
HMGN4	HMGN4	High mobility group nucleosome-binding domain-containing protein 4
NDUA4	NDUFA4	Cytochrome c oxidase subunit NDUFA4
PSDE	PSMD14	26S proteasome non-ATPase regulatory subunit 14
BIN1	BIN1	Myc box-dependent-interacting protein 1
IMA4	KPNA3	Importin subunit alpha-4
VMA5A	VWA5A	von Willebrand factor A domain-containing protein 5A
PESC	PES1	Pescadillo homolog
SDCB1	SDCBP	Syntenin-1
PITM1	PITPNM1	Membrane-associated phosphatidylinositol transfer protein 1
NOP56	NOP56	Nucleolar protein 56
DDX3X	DDX3X	ATP-dependent RNA helicase DDX3X
RNT2	RNASET2	Ribonuclease T2
PODXL	PODXL	Podocalyxin
PIR	PIR	Pirin
IMA3	KPNA4	Importin subunit alpha-3
NFIB	NFIB	Nuclear factor 1 B-type
PPP6	PPP6C	Serine/threonine-protein phosphatase 6 catalytic subunit
EST2	CES2	Cocaine esterase
MA2B1	MAN2B1	Lysosomal alpha-mannosidase
F16P2	FBP2	Fructose-1,6-bisphosphatase isozyme 2
PDXK	PDXK	Pyridoxal kinase
PLPP3	PLPP3	Phospholipid phosphatase 3
ARI1A	ARID1A	AT-rich interactive domain-containing protein 1A
DHSD	SDHD	Succinate dehydrogenase [ubiquinone] cytochrome b small subunit, mitochondrial
COX7R	COX7A2L	Cytochrome c oxidase subunit 7A-related protein, mitochondrial
HSPB6	HSPB6	Heat shock protein beta-6
ACPM	NDUFAB1	Acyl carrier protein, mitochondrial
COPE	COPE	Coatomer subunit epsilon
AP3D1	AP3D1	AP-3 complex subunit delta-1
CCS	CCS	Copper chaperone for superoxide dismutase
ABLM1	ABLIM1	Actin-binding LIM protein 1
GOSR2	GOSR2	Golgi SNAP receptor complex member 2
TOR1A	TOR1A	Torsin-1A
TOR1B	TOR1B	Torsin-1B
ADA10	ADAM10	Disintegrin and metalloproteinase domain-containing protein 10
EI24	EI24	Etoposide-induced protein 2.4 homolog
MP2K7	MAP2K7	Dual specificity mitogen-activated protein kinase kinase 7
ACOT8	ACOT8	Acyl-coenzyme A thioesterase 8
CDIPT	CDIPT	CDP-diacylglycerol--inositol 3-phosphatidyltransferase
PDCD5	PDCD5	Programmed cell death protein 5
ANM5	PRMT5	Protein arginine N-methyltransferase 5
NHRF1	NHERF1	Na(+)/H(+) exchange regulatory cofactor NHE-RF1
TPP1	TPP1	Tripeptidyl-peptidase 1
TCRG1	TCERG1	Transcription elongation regulator 1
NRP1	NRP1	Neuropilin-1
TNPO2	TNPO2	Transportin-2
APOL1	APOL1	Apolipoprotein L1
UN13B	UNC13B	Protein unc-13 homolog B
RASM	MRAS	Ras-related protein M-Ras
PSA7	PSMA7	Proteasome subunit alpha type-7
SCAM3	SCAMP3	Secretory carrier-associated membrane protein 3
PAHX	PHYH	Phytanoyl-CoA dioxygenase, peroxisomal
OPLA	OPLAH	5-oxoprolinase
BCKD	BCKDK	[3-methyl-2-oxobutanoate dehydrogenase [lipoamide]] kinase, mitochondrial
IFIT3	IFIT3	Interferon-induced protein with tetratricopeptide repeats 3
MGST3	MGST3	Glutathione S-transferase 3, mitochondrial
TX1B3	TAX1BP3	Tax1-binding protein 3
GIPC1	GIPC1	PDZ domain-containing protein GIPC1
IKKB	IKBKB	Inhibitor of nuclear factor kappa-B kinase subunit beta
TIM23	TIMM23	Mitochondrial import inner membrane translocase subunit Tim23
HAT1	HAT1	Histone acetyltransferase type B catalytic subunit
UB2L6	UBE2L6	Ubiquitin/ISG15-conjugating enzyme E2 L6
CSKP	CASK	Peripheral plasma membrane protein CASK
QCR8	UQCRQ	Cytochrome b-c1 complex subunit 8
ML12A	MYL12A	Myosin regulatory light chain 12B
HGS	HGS	Hepatocyte growth factor-regulated tyrosine kinase substrate
RAB7L	RAB29	Ras-related protein Rab-7L1
VP26C	VPS26C	Vacuolar protein sorting-associated protein 26C
MYPT1	PPP1R12A	Protein phosphatase 1 regulatory subunit 12A
GAK	GAK	Cyclin-G-associated kinase
HNRDL	HNRNPDL	Heterogeneous nuclear ribonucleoprotein D-like
XPO1	XPO1	Exportin-1
SPTN2	SPTBN2	Spectrin beta chain, non-erythrocytic 2
SC16A	SEC16A	Protein transport protein Sec16A
PLXB2	PLXNB2	Plexin-B2
SR140	U2SURP	U2 snRNP-associated SURP motif-containing protein
SYNEM	SYNM	Synemin
KIF3B	KIF3B	Kinesin-like protein KIF3B
PUR4	PFAS	Phosphoribosylformylglycinamidine synthase
LSM1	LSM1	U6 snRNA-associated Sm-like protein LSm1
NPC1	NPC1	NPC intracellular cholesterol transporter 1
TBX3	TBX3	T-box transcription factor TBX3
PLCB	AGPAT2	1-acyl-sn-glycerol-3-phosphate acyltransferase beta
SCAM1	SCAMP1	Secretory carrier-associated membrane protein 1
SCAM2	SCAMP2	Secretory carrier-associated membrane protein 2
ARC1B	ARPC1B	Actin-related protein 2/3 complex subunit 1B
ARPC2	ARPC2	Actin-related protein 2/3 complex subunit 2
ARPC3	ARPC3	Actin-related protein 2/3 complex subunit 3
RPAC1	POLR1C	DNA-directed RNA polymerases I and III subunit RPAC1
PGRC2	PGRMC2	Membrane-associated progesterone receptor component 2
PFD6	PFDN6	Prefoldin subunit 6
GSTA4	GSTA4	Glutathione S-transferase A4
GNPAT	GNPAT	Dihydroxyacetone phosphate acyltransferase
LAMA5	LAMA5	Laminin subunit alpha-5
ZN185	ZNF185	Zinc finger protein 185
RT12	MRPS12	Small ribosomal subunit protein uS12m
OBRG	LEPROT	Leptin receptor gene-related protein
CLIC2	CLIC2	Chloride intracellular channel protein 2
RER1	RER1	Protein RER1
SURF4	SURF4	Surfeit locus protein 4
SPTC1	SPTLC1	Serine palmitoyltransferase 1
SPTC2	SPTLC2	Serine palmitoyltransferase 2
OGT1	OGT	UDP-N-acetylglucosamine--peptide N-acetylglucosaminyltransferase 110 kDa subunit
PMM2	PMM2	Phosphomannomutase 2
TM9S1	TM9SF1	Transmembrane 9 superfamily member 1
HMGB3	HMGB3	High mobility group protein B3
PPM1G	PPM1G	Protein phosphatase 1G
SHIP2	INPPL1	Phosphatidylinositol 3,4,5-trisphosphate 5-phosphatase 2
EIF3D	EIF3D	Eukaryotic translation initiation factor 3 subunit D
EIF3H	EIF3H	Eukaryotic translation initiation factor 3 subunit H
BCAT2	BCAT2	Branched-chain-amino-acid aminotransferase, mitochondrial
NCAM2	NCAM2	Neural cell adhesion molecule 2
IPO8	IPO8	Importin-8
STX7	STX7	Syntaxin-7
MRP3	ABCC3	ATP-binding cassette sub-family C member 3
TLR3	TLR3	Toll-like receptor 3
CAN5	CAPN5	Calpain-5
YKT6	YKT6	Synaptobrevin homolog YKT6
ARPC5	ARPC5	Actin-related protein 2/3 complex subunit 5
RPB4	POLR2D	DNA-directed RNA polymerase II subunit RPB4
NKX22	NKX2-2	Homeobox protein Nkx-2.8
TPSN	TAPBP	Tapasin
DHX15	DHX15	ATP-dependent RNA helicase DHX15
MCES	RNMT	mRNA cap guanine-N7 methyltransferase
FLRT2	FLRT2	Leucine-rich repeat transmembrane protein FLRT2
CYB5B	CYB5B	Cytochrome b5 type B
PRP4	PRPF4	U4/U6 small nuclear ribonucleoprotein Prp4
SERA	PHGDH	D-3-phosphoglycerate dehydrogenase
NDUS4	NDUFS4	NADH dehydrogenase [ubiquinone] iron-sulfur protein 4, mitochondrial
MSH5	MSH5	MutS protein homolog 5
SEPT4	SEPTIN4	Septin-4
DC1L2	DYNC1LI2	Cytoplasmic dynein 1 light intermediate chain 2
PSMD3	PSMD3	26S proteasome non-ATPase regulatory subunit 3
RFOX2	RBFOX2	RNA binding protein fox-1 homolog 2
PAPS1	PAPSS1	Bifunctional 3'-phosphoadenosine 5'-phosphosulfate synthase 1
ZW10	ZW10	Centromere/kinetochore protein zw10 homolog
SNUT1	SART1	U4/U6.U5 tri-snRNP-associated protein 1
TGFI1	TGFB1I1	Transforming growth factor beta-1-induced transcript 1 protein
HS12A	HSPA12A	Heat shock 70 kDa protein 12A
VIP2	PPIP5K2	Inositol hexakisphosphate and diphosphoinositol-pentakisphosphate kinase 2
MCA3	EEF1E1	Eukaryotic translation elongation factor 1 epsilon-1
LYRM1	LYRM1	LYR motif-containing protein 1
HNRPR	HNRNPR	Heterogeneous nuclear ribonucleoprotein R
PRPF3	PRPF3	U4/U6 small nuclear ribonucleoprotein Prp3
TXNL1	TXNL1	Thioredoxin-like protein 1
TPD54	TPD52L2	Tumor protein D54
EMC8	EMC8	ER membrane protein complex subunit 8
ERI3	ERI3	ERI1 exoribonuclease 3
FIBP	FIBP	Acidic fibroblast growth factor intracellular-binding protein
IF4G3	EIF4G3	Eukaryotic translation initiation factor 4 gamma 3
PPIH	PPIH	Peptidyl-prolyl cis-trans isomerase H
HTRA2	HTRA2	Serine protease HTRA2, mitochondrial
ARK72	AKR7A2	Aflatoxin B1 aldehyde reductase member 2
E41L2	EPB41L2	Band 4.1-like protein 2
TGON2	TGOLN2	Trans-Golgi network integral membrane protein 2
LTOR5	LAMTOR5	Ragulator complex protein LAMTOR5
WIPF1	WIPF1	WAS/WASL-interacting protein family member 1
SGCE	SGCE	Epsilon-sarcoglycan
AKA10	AKAP10	A-kinase anchor protein 10, mitochondrial
DENR	DENR	Density-regulated protein
XPOT	XPOT	Exportin-T
DNPH1	DNPH1	2'-deoxynucleoside 5'-phosphate N-hydrolase 1
TIM44	TIMM44	Mitochondrial import inner membrane translocase subunit TIM44
TPPC3	TRAPPC3	Trafficking protein particle complex subunit 3
CHM2A	CHMP2A	Charged multivesicular body protein 2a
TSN6	TSPAN6	Tetraspanin-6
PLRG1	PLRG1	Pleiotropic regulator 1
RGS10	RGS10	Regulator of G-protein signaling 10
ZN207	ZNF207	BUB3-interacting and GLEBS motif-containing protein ZNF207
NDUB5	NDUFB5	NADH dehydrogenase [ubiquinone] 1 beta subcomplex subunit 5, mitochondrial
NDUB3	NDUFB3	NADH dehydrogenase [ubiquinone] 1 beta subcomplex subunit 3
NDUA2	NDUFA2	NADH dehydrogenase [ubiquinone] 1 alpha subcomplex subunit 2
GET3	GET3	ATPase GET3
BUB3	BUB3	Mitotic checkpoint protein BUB3
ACTN4	ACTN4	Alpha-actinin-4
MAAI	GSTZ1	Maleylacetoacetate isomerase
TRIA1	TRIAP1	TP53-regulated inhibitor of apoptosis 1
HTSF1	HTATSF1	HIV Tat-specific factor 1
AP1G1	AP1G1	AP-1 complex subunit gamma-1
SNG1	SYNGR1	Synaptogyrin-1
SNG2	SYNGR2	Synaptogyrin-2
SGTA	SGTA	Small glutamine-rich tetratricopeptide repeat-containing protein alpha
LIAS	LIAS	Lipoyl synthase, mitochondrial
MCAT	SLC25A20	Mitochondrial carnitine/acylcarnitine carrier protein
SYNC	NARS1	Asparagine--tRNA ligase, cytoplasmic
MYO1B	MYO1B	Unconventional myosin-Ib
CPSF5	NUDT21	Cleavage and polyadenylation specificity factor subunit 5
LANC1	LANCL1	Glutathione S-transferase LANCL1
STRN	STRN	Striatin
U3IP2	RRP9	U3 small nucleolar RNA-interacting protein 2
SCO2	SCO2	Protein SCO2 homolog, mitochondrial
AKAP8	AKAP8	A-kinase anchor protein 8
IDH3B	IDH3B	Isocitrate dehydrogenase [NAD] subunit beta, mitochondrial
NRDC	NRDC	Nardilysin
CALU	CALU	Calumenin
SAHH2	AHCYL1	S-adenosylhomocysteine hydrolase-like protein 1
CD5L	CD5L	CD5 antigen-like
NDUS5	NDUFS5	NADH dehydrogenase [ubiquinone] iron-sulfur protein 5
RAD21	RAD21	Double-strand-break repair protein rad21 homolog
AK1BA	AKR1B10	Aldo-keto reductase family 1 member B10
TIM8A	TIMM8A	Mitochondrial import inner membrane translocase subunit Tim8 A
DHX16	DHX16	Pre-mRNA-splicing factor ATP-dependent RNA helicase DHX16
GMFG	GMFG	Glia maturation factor gamma
KPRB	PRPSAP2	Phosphoribosyl pyrophosphate synthase-associated protein 2
SMCA5	SMARCA5	SWI/SNF-related matrix-associated actin-dependent regulator of chromatin subfamily A member 5
JIP4	SPAG9	C-Jun-amino-terminal kinase-interacting protein 4
KIF5C	KIF5C	Kinesin heavy chain isoform 5C
AQR	AQR	RNA helicase aquarius
OPA1	OPA1	Dynamin-like 120 kDa protein, mitochondrial
KIF1B	KIF1B	Kinesin-like protein KIF1B
KDM1A	KDM1A	Lysine-specific histone demethylase 1A
TBCD4	TBC1D4	TBC1 domain family member 4
FADS1	FADS1	Acyl-CoA (8-3)-desaturase
PEPL	PPL	Periplakin
GSDME	GSDME	Gasdermin-E
NRP2	NRP2	Neuropilin-2
MA1A2	MAN1A2	Mannosyl-oligosaccharide 1,2-alpha-mannosidase IB
ACSL4	ACSL4	Long-chain-fatty-acid--CoA ligase 4
SNX3	SNX3	Sorting nexin-3
OGA	OGA	Protein O-GlcNAcase
VINEX	SORBS3	Vinexin
HNRPQ	SYNCRIP	Heterogeneous nuclear ribonucleoprotein Q
PRP17	CDC40	Pre-mRNA-processing factor 17
NEMF	NEMF	Ribosome quality control complex subunit NEMF
GMDS	GMDS	GDP-mannose 4,6 dehydratase
PLOD3	PLOD3	Multifunctional procollagen lysine hydroxylase and glycosyltransferase LH3
DIAP1	DIAPH1	Protein diaphanous homolog 1
SEP15	SELENOF	Selenoprotein F
EXOC3	EXOC3	Exocyst complex component 3
PLIN3	PLIN3	Perilipin-3
MOT2	SLC16A7	Monocarboxylate transporter 2
ANM3	PRMT3	Protein arginine N-methyltransferase 3
IMA7	KPNA6	Importin subunit alpha-7
UGDH	UGDH	UDP-glucose 6-dehydrogenase
CTND1	CTNND1	Catenin delta-1
SNX2	SNX2	Sorting nexin-2
DPM1	DPM1	Dolichol-phosphate mannosyltransferase subunit 1
USO1	USO1	General vesicular transport factor p115
RT14	MRPS14	Small ribosomal subunit protein uS14m
TOM1	TOM1	Target of Myb1 membrane trafficking protein
H2B1K	H2BC12	Histone H2B type 1-K
CCD22	CCDC22	Coiled-coil domain-containing protein 22
PQBP1	PQBP1	Polyglutamine-binding protein 1
PRAF2	PRAF2	PRA1 family protein 2
DKC1	DKC1	H/ACA ribonucleoprotein complex subunit DKC1
IF2P	EIF5B	Eukaryotic translation initiation factor 5B
EDF1	EDF1	Endothelial differentiation-related factor 1
DNJA2	DNAJA2	DnaJ homolog subfamily A member 2
BRD4	BRD4	Bromodomain-containing protein 4
CUTA	CUTA	Protein CutA
PFD1	PFDN1	Prefoldin subunit 1
PP1RB	PPP1R11	E3 ubiquitin-protein ligase PPP1R11
NBN	NBN	Nibrin
NOL3	NOL3	Nucleolar protein 3
ABCB7	ABCB7	Iron-sulfur clusters transporter ABCB7, mitochondrial
SRGP2	SRGAP2	SLIT-ROBO Rho GTPase-activating protein 2
SDC3	SDC3	Syndecan-3
XYLK	FAM20B	Glycosaminoglycan xylosylkinase
WDR1	WDR1	WD repeat-containing protein 1
SLIT1	SLIT1	Slit homolog 1 protein
MEGF6	MEGF6	Multiple epidermal growth factor-like domains protein 6
ROCK2	ROCK2	Rho-associated protein kinase 2
CLAP2	CLASP2	CLIP-associating protein 2
PTCD1	PTCD1	Pentatricopeptide repeat-containing protein 1, mitochondrial
CPNE3	CPNE3	Copine-3
HIP1R	HIP1R	Huntingtin-interacting protein 1-related protein
OBSL1	OBSL1	Obscurin-like protein 1
BRE1B	RNF40	E3 ubiquitin-protein ligase BRE1B
ZC11A	ZC3H11A	Zinc finger CCCH domain-containing protein 11A
CLU	CLUH	Clustered mitochondria protein homolog
DJC13	DNAJC13	DnaJ homolog subfamily C member 13
PP6R2	PPP6R2	Serine/threonine-protein phosphatase 6 regulatory subunit 2
CNOT3	CNOT3	CCR4-NOT transcription complex subunit 3
COQ9	COQ9	Ubiquinone biosynthesis protein COQ9, mitochondrial
GGCT	GGCT	Gamma-glutamylcyclotransferase
NDUS7	NDUFS7	NADH dehydrogenase [ubiquinone] iron-sulfur protein 7, mitochondrial
NDUS2	NDUFS2	NADH dehydrogenase [ubiquinone] iron-sulfur protein 2, mitochondrial
ZPR1	ZPR1	Zinc finger protein ZPR1
NIPS2	NIPSNAP2	Protein NipSnap homolog 2
PDCD6	PDCD6	Programmed cell death protein 6
TBCA	TBCA	Tubulin-specific chaperone A
VATG1	ATP6V1G1	V-type proton ATPase subunit G 1
VPS4B	VPS4B	Vacuolar protein sorting-associated protein 4B
MPU1	MPDU1	Mannose-P-dolichol utilization defect 1 protein
H2AY	MACROH2A1	Core histone macro-H2A.1
SH3L1	SH3BGRL	Adapter SH3BGRL
FLNB	FLNB	Filamin-B
NDUS6	NDUFS6	NADH dehydrogenase [ubiquinone] iron-sulfur protein 6, mitochondrial
PEX14	PEX14	Peroxisomal membrane protein PEX14
CISY	CS	Citrate synthase, mitochondrial
RM33	MRPL33	Large ribosomal subunit protein bL33m
SC22B	SEC22B	Vesicle-trafficking protein SEC22b
PR40A	PRPF40A	Pre-mRNA-processing factor 40 homolog A
TACC1	TACC1	Transforming acidic coiled-coil-containing protein 1
NDK6	NME6	Nucleoside diphosphate kinase 6
LRCH4	LRCH4	Leucine-rich repeat and calponin homology domain-containing protein 4
MTX2	MTX2	Metaxin-2
VP26A	VPS26A	Vacuolar protein sorting-associated protein 26A
NDUB1	NDUFB1	NADH dehydrogenase [ubiquinone] 1 beta subcomplex subunit 1
MPPB	PMPCB	Mitochondrial-processing peptidase subunit beta
PSIP1	PSIP1	PC4 and SFRS1-interacting protein
ERLN1	ERLIN1	Erlin-1
NDUS3	NDUFS3	NADH dehydrogenase [ubiquinone] iron-sulfur protein 3, mitochondrial
SRS10	SRSF10	Serine/arginine-rich splicing factor 10
CLN5	CLN5	Ceroid-lipofuscinosis neuronal protein 5
HSBP1	HSBP1	Heat shock factor-binding protein 1
ECI2	ECI2	Enoyl-CoA delta isomerase 2
BAF	BANF1	Barrier-to-autointegration factor
SF3B1	SF3B1	Splicing factor 3B subunit 1
CSDE1	CSDE1	Cold shock domain-containing protein E1
PRKRA	PRKRA	Interferon-inducible double-stranded RNA-dependent protein kinase activator A
LYPA1	LYPLA1	Acyl-protein thioesterase 1
CREG1	CREG1	Protein CREG1
FCN3	FCN3	Ficolin-3
U520	SNRNP200	U5 small nuclear ribonucleoprotein 200 kDa helicase
TIPRL	TIPRL	TIP41-like protein
SURF6	SURF6	Surfeit locus protein 6
PPM1B	PPM1B	Protein phosphatase 1B
NU155	NUP155	Nuclear pore complex protein Nup155
XRP2	RP2	Protein XRP2
CRTAP	CRTAP	Cartilage-associated protein
S2512	SLC25A12	Electrogenic aspartate/glutamate antiporter SLC25A12, mitochondrial
TCEA3	TCEA3	Transcription elongation factor A protein 3
PALM	PALM	Paralemmin-1
EIF3G	EIF3G	Eukaryotic translation initiation factor 3 subunit G
EIF3J	EIF3J	Eukaryotic translation initiation factor 3 subunit J
CBR3	CBR3	Carbonyl reductase [NADPH] 3
PSD10	PSMD10	26S proteasome non-ATPase regulatory subunit 10
AP1G2	AP1G2	AP-1 complex subunit gamma-like 2
FACE1	ZMPSTE24	CAAX prenyl protease 1 homolog
IDHC	IDH1	Isocitrate dehydrogenase [NADP] cytoplasmic
SCO1	SCO1	Protein SCO1 homolog, mitochondrial
CP7B1	CYP7B1	Cytochrome P450 7B1
RBBP9	RBBP9	Serine hydrolase RBBP9
STAM2	STAM2	Signal transducing adapter molecule 2
AL1L1	ALDH1L1	Cytosolic 10-formyltetrahydrofolate dehydrogenase
DGAT1	DGAT1	Diacylglycerol O-acyltransferase 1
CCNK	CCNK	Cyclin-K
PRAF3	ARL6IP5	PRA1 family protein 3
DYSF	DYSF	Dysferlin
DCTN3	DCTN3	Dynactin subunit 3
DNJC8	DNAJC8	DnaJ homolog subfamily C member 8
SPF30	SMNDC1	Survival of motor neuron-related-splicing factor 30
ATP5H	ATP5PD	ATP synthase subunit d, mitochondrial
TSN9	TSPAN9	Tetraspanin-9
FLOT1	FLOT1	Flotillin-1
ATP5L	ATP5MG	ATP synthase subunit g, mitochondrial
C1QRF	C1QL1	C1q-related factor
GLRX3	GLRX3	Glutaredoxin-3
RL1D1	RSL1D1	Ribosomal L1 domain-containing protein 1
WFS1	WFS1	Wolframin
CLPX	CLPX	ATP-dependent Clp protease ATP-binding subunit clpX-like, mitochondrial
S14L2	SEC14L2	SEC14-like protein 2
ERG24	TM7SF2	Delta(14)-sterol reductase TM7SF2
SYUG	SNCG	Gamma-synuclein
CIAO1	CIAO1	Probable cytosolic iron-sulfur protein assembly protein CIAO1
SRP72	SRP72	Signal recognition particle subunit SRP72
DDAH1	DDAH1	N(G),N(G)-dimethylarginine dimethylaminohydrolase 1
RECQ5	RECQL5	ATP-dependent DNA helicase Q5
RMP	URI1	Unconventional prefoldin RPB5 interactor 1
MTA2	MTA2	Metastasis-associated protein MTA2
STK10	STK10	Serine/threonine-protein kinase 10
SLIT2	SLIT2	Slit homolog 2 protein
KBTBB	KBTBD11	Kelch repeat and BTB domain-containing protein 11
TOM70	TOMM70	Mitochondrial import receptor subunit TOM70
MYO1D	MYO1D	Unconventional myosin-Id
SC24D	SEC24D	Protein transport protein Sec24D
NFASC	NFASC	Neurofascin
FCSD2	FCHSD2	F-BAR and double SH3 domains protein 2
UFL1	UFL1	E3 UFM1-protein ligase 1
SRBS2	SORBS2	Sorbin and SH3 domain-containing protein 2
CSCL1	TMEM63A	CSC1-like protein 1
FARP2	FARP2	FERM, ARHGEF and pleckstrin domain-containing protein 2
UBXN7	UBXN7	UBX domain-containing protein 7
SUN1	SUN1	SUN domain-containing protein 1
PLPHP	PLPBP	Pyridoxal phosphate homeostasis protein
ERLN2	ERLIN2	Erlin-2
PRP6	PRPF6	Pre-mRNA-processing factor 6
ABCA8	ABCA8	ABC-type organic anion transporter ABCA8
ENDD1	ENDOD1	Endonuclease domain-containing 1 protein
GLSK	GLS	Glutaminase kidney isoform, mitochondrial
SOGA1	SOGA1	Protein SOGA1
AP2A2	AP2A2	AP-2 complex subunit alpha-2
SC31A	SEC31A	Protein transport protein Sec31A
HEXI1	HEXIM1	Protein HEXIM1
RPP14	RPP14	Ribonuclease P protein subunit p14
YIF1A	YIF1A	Protein YIF1A
AGFG2	AGFG2	Arf-GAP domain and FG repeat-containing protein 2
SCAF4	SCAF4	SR-related and CTD-associated factor 4
NDUB6	NDUFB6	NADH dehydrogenase [ubiquinone] 1 beta subcomplex subunit 6
MFN2	MFN2	Mitofusin-2
UBE4B	UBE4B	Ubiquitin conjugation factor E4 B
ZFPL1	ZFPL1	Zinc finger protein-like 1
ELP1	ELP1	Elongator complex protein 1
NDUA3	NDUFA3	NADH dehydrogenase [ubiquinone] 1 alpha subcomplex subunit 3
NDUB4	NDUFB4	NADH dehydrogenase [ubiquinone] 1 beta subcomplex subunit 4
NDUB8	NDUFB8	NADH dehydrogenase [ubiquinone] 1 beta subcomplex subunit 8, mitochondrial
NDUB2	NDUFB2	NADH dehydrogenase [ubiquinone] 1 beta subcomplex subunit 2, mitochondrial
NDUA7	NDUFA7	NADH dehydrogenase [ubiquinone] 1 alpha subcomplex subunit 7
VAMP5	VAMP5	Vesicle-associated membrane protein 5
RTN3	RTN3	Reticulon-3
LETM1	LETM1	Mitochondrial proton/calcium exchanger protein
EPN2	EPN2	Epsin-2
ZRAB2	ZRANB2	Zinc finger Ran-binding domain-containing protein 2
SNX4	SNX4	Sorting nexin-4
LC7L3	LUC7L3	Luc7-like protein 3
MTMR5	SBF1	Myotubularin-related protein 5
GOSR1	GOSR1	Golgi SNAP receptor complex member 1
VAPB	VAPB	Vesicle-associated membrane protein-associated protein B/C
RASL1	RASAL1	RasGAP-activating-like protein 1
SNAPN	SNAPIN	SNARE-associated protein Snapin
MPZL1	MPZL1	Myelin protein zero-like protein 1
NDUC2	NDUFC2	NADH dehydrogenase [ubiquinone] 1 subunit C2
NDUAA	NDUFA10	NADH dehydrogenase [ubiquinone] 1 alpha subcomplex subunit 10, mitochondrial
FKBP9	FKBP9	Peptidyl-prolyl cis-trans isomerase FKBP9
6PGL	PGLS	6-phosphogluconolactonase
PAPS2	PAPSS2	Bifunctional 3'-phosphoadenosine 5'-phosphosulfate synthase 2
ATG7	ATG7	Ubiquitin-like modifier-activating enzyme ATG7
TRI16	TRIM16	Tripartite motif-containing protein 16
LYPA2	LYPLA2	Acyl-protein thioesterase 2
IPO7	IPO7	Importin-7
AGM1	PGM3	Phosphoacetylglucosamine mutase
MOCS3	MOCS3	Adenylyltransferase and sulfurtransferase MOCS3
CD2B2	CD2BP2	CD2 antigen cytoplasmic tail-binding protein 2
SVIL	SVIL	Supervillin
PPN	PAPLN	Papilin
AHSA1	AHSA1	Activator of 90 kDa heat shock protein ATPase homolog 1
APOM	APOM	Apolipoprotein M
PARN	PARN	Poly(A)-specific ribonuclease PARN
FMNL1	FMNL1	Formin-like protein 1
SGPL1	SGPL1	Sphingosine-1-phosphate lyase 1
NSA2	NSA2	Ribosome biogenesis protein NSA2 homolog
G6PE	H6PD	GDH/6PGL endoplasmic bifunctional protein
SC24A	SEC24A	Protein transport protein Sec24A
SC24B	SEC24B	Protein transport protein Sec24B
AGRL2	ADGRL2	Adhesion G protein-coupled receptor L2
MPC2	MPC2	Mitochondrial pyruvate carrier 2
ETHE1	ETHE1	Persulfide dioxygenase ETHE1, mitochondrial
ACSL3	ACSL3	Fatty acid CoA ligase Acsl3
PCNT	PCNT	Pericentrin
STABP	STAMBP	STAM-binding protein
ASML	ASMTL	Probable bifunctional dTTP/UTP pyrophosphatase/methyltransferase protein
CDS2	CDS2	Phosphatidate cytidylyltransferase 2
SNP29	SNAP29	Synaptosomal-associated protein 29
OXSR1	OXSR1	Serine/threonine-protein kinase OSR1
GGPPS	GGPS1	Geranylgeranyl pyrophosphate synthase
HS74L	HSPA4L	Heat shock 70 kDa protein 4L
PTBP3	PTBP3	Polypyrimidine tract-binding protein 3
STR3N	STARD3NL	STARD3 N-terminal-like protein
LSM8	LSM8	U6 snRNA-associated Sm-like protein LSm8
AP2A1	AP2A1	AP-2 complex subunit alpha-1
RIGI	RIGI	Antiviral innate immune response receptor RIG-I
STAU1	STAU1	Double-stranded RNA-binding protein Staufen homolog 1
TTC4	TTC4	Tetratricopeptide repeat protein 4
CAVN2	CAVIN2	Caveolae-associated protein 2
BAG2	BAG2	BAG family molecular chaperone regulator 2
BAG3	BAG3	BAG family molecular chaperone regulator 3
DCMC	MLYCD	Malonyl-CoA decarboxylase, mitochondrial
QORL1	CRYZL1	Quinone oxidoreductase-like protein 1
AIFM1	AIFM1	Apoptosis-inducing factor 1, mitochondrial
EMAL2	EML2	Echinoderm microtubule-associated protein-like 2
TSN13	TSPAN13	Tetraspanin-13
BPNT1	BPNT1	3'(2'),5'-bisphosphate nucleotidase 1
FADS2	FADS2	Acyl-CoA 6-desaturase
DDAH2	DDAH2	N(G),N(G)-dimethylarginine dimethylaminohydrolase 2
ABHGA	ABHD16A	Phosphatidylserine lipase ABHD16A
TXD12	TXNDC12	Thioredoxin domain-containing protein 12
FBLN4	EFEMP2	EGF-containing fibulin-like extracellular matrix protein 2
NDUBA	NDUFB10	NADH dehydrogenase [ubiquinone] 1 beta subcomplex subunit 10
CLPT1	CLPTM1	Putative lipid scramblase CLPTM1
MOC2B	MOCS2	Molybdopterin synthase catalytic subunit
TOM40	TOMM40	Mitochondrial import receptor subunit TOM40 homolog
PX11B	PEX11B	Peroxisomal membrane protein 11B
ACL6A	ACTL6A	Actin-like protein 6A
MOC2A	MOCS2	Molybdopterin synthase sulfur carrier subunit
CYB5	CYB5A	Cytochrome b5
ADH1B	ADH1B	All-trans-retinol dehydrogenase [NAD(+)] ADH1B
LDHA	LDHA	L-lactate dehydrogenase A chain
AL1A1	ALDH1A1	Aldehyde dehydrogenase 1A1
DHE3	GLUD1	Glutamate dehydrogenase 1, mitochondrial
NB5R3	CYB5R3	NADH-cytochrome b5 reductase 3
GSHR	GSR	Glutathione reductase, mitochondrial
COX2	MT-CO2	Cytochrome c oxidase subunit 2
COX3	MT-CO3	Cytochrome c oxidase subunit 3
SODC	SOD1	Superoxide dismutase [Cu-Zn]
CERU	CP	Ceruloplasmin
F13A	F13A1	Coagulation factor XIII A chain
PNPH	PNP	Purine nucleoside phosphorylase
HPRT	HPRT1	Hypoxanthine-guanine phosphoribosyltransferase
AATM	GOT2	Aspartate aminotransferase, mitochondrial
EGFR	EGFR	Epidermal growth factor receptor
PGK1	PGK1	Phosphoglycerate kinase 1
KAD1	AK1	Adenylate kinase isoenzyme 1
THRB	F2	Prothrombin
C1R	C1R	Complement C1r subcomponent
HPT	HP	Haptoglobin
HPTR	HPR	Haptoglobin-related protein
FA9	F9	Coagulation factor IX
FA10	F10	Coagulation factor X
PLMN	PLG	Plasminogen
FA12	F12	Coagulation factor XII
TPA	PLAT	Tissue-type plasminogen activator
CFAB	CFB	Complement factor B
ADA	ADA	Adenosine deaminase
ATP6	MT-ATP6	ATP synthase subunit a
CAH1	CA1	Carbonic anhydrase 1
CAH2	CA2	Carbonic anhydrase 2
ASSY	ASS1	Argininosuccinate synthase
ANT3	SERPINC1	Antithrombin-III
A1AT	SERPINA1	Alpha-1-antitrypsin
AACT	SERPINA3	Alpha-1-antichymotrypsin
ANGT	AGT	Angiotensinogen
A2MG	A2M	Alpha-2-macroglobulin
CO3	C3	Complement C3
CO5	C5	Complement C5
TIMP1	TIMP1	Metalloproteinase inhibitor 1
CYTC	CST3	Cystatin-C
CYTA	CSTA	Cystatin-A
KNG1	KNG1	Kininogen-1
RASN	NRAS	GTPase NRas
RASH	HRAS	GTPase HRas
RASK	KRAS	GTPase KRas
TGFB1	TGFB1	Transforming growth factor beta-1 proprotein
IGF2	IGF2	Insulin-like growth factor II
IGJ	JCHAIN	Immunoglobulin J chain
KV105	IGKV1-5	Immunoglobulin kappa variable 1-5
KV320	IGKV3-20	Immunoglobulin kappa variable 3-20
KV315	IGKV3-15	Immunoglobulin kappa variable 3-15
LV147	IGLV1-47	Immunoglobulin lambda variable 1-47
LV319	IGLV3-19	Immunoglobulin lambda variable 3-19
HV330	IGHV3-30	Immunoglobulin heavy variable 3-30
HV307	IGHV3-7	Immunoglobulin heavy variable 3-7
IGKC	IGKC	Immunoglobulin kappa constant
IGHG1	IGHG1	Immunoglobulin heavy constant gamma 1
IGHG2	IGHG2	Immunoglobulin heavy constant gamma 2
IGHG3	IGHG3	Immunoglobulin heavy constant gamma 3
IGHG4	IGHG4	Immunoglobulin heavy constant gamma 4
IGHM	IGHM	Immunoglobulin heavy constant mu
IGHA1	IGHA1	Immunoglobulin heavy constant alpha 1
IGHA2	IGHA2	Immunoglobulin heavy constant alpha 2
HLAB	HLA-B	HLA class I histocompatibility antigen, B alpha chain
DRA	HLA-DRA	HLA class II histocompatibility antigen, DR alpha chain
DRB1	HLA-DRB1	HLA class II histocompatibility antigen, DRB1 beta chain
DQB1	HLA-DQB1	HLA class II histocompatibility antigen, DQ beta 1 chain
HBD	HBD	Hemoglobin subunit delta
CO1A1	COL1A1	Collagen alpha-1(I) chain
CO3A1	COL3A1	Collagen alpha-1(III) chain
CO4A1	COL4A1	Collagen alpha-1(IV) chain
CRYAB	CRYAB	Alpha-crystallin B chain
K1C14	KRT14	Keratin, type I cytoskeletal 14
K2C6A	KRT6A	Keratin, type II cytoskeletal 6A
LMNA	LMNA	Prelamin-A/C
SPTA1	SPTA1	Spectrin alpha chain, erythrocytic 1
APOA1	APOA1	Apolipoprotein A-I
APOE	APOE	Apolipoprotein E
APOA2	APOA2	Apolipoprotein A-II
APOC2	APOC2	Apolipoprotein C-II
APOC3	APOC3	Apolipoprotein C-III
FIBA	FGA	Fibrinogen alpha chain
FIBB	FGB	Fibrinogen beta chain
FIBG	FGG	Fibrinogen gamma chain
B3AT	SLC4A1	Band 3 anion transport protein
SAMP	APCS	Serum amyloid P-component
C1QA	C1QA	Complement C1q subcomponent subunit A
C1QB	C1QB	Complement C1q subcomponent subunit B
C1QC	C1QC	Complement C1q subcomponent subunit C
CO9	C9	Complement component C9
APOH	APOH	Beta-2-glycoprotein 1
A2GL	LRG1	Leucine-rich alpha-2-glycoprotein
FINC	FN1	Fibronectin
RET4	RBP4	Retinol-binding protein 4
AMBP	AMBP	Protein AMBP
A1AG1	ORM1	Alpha-1-acid glycoprotein 1
FETUA	AHSG	Alpha-2-HS-glycoprotein
TTHY	TTR	Transthyretin
ALBU	ALB	Albumin
FETA	AFP	Alpha-fetoprotein
VTDB	GC	Vitamin D-binding protein
CXCL7	PPBP	Platelet basic protein
TFR1	TFRC	Transferrin receptor protein 1
TRFE	TF	Serotransferrin
TRFL	LTF	Lactotransferrin
HEMO	HPX	Hemopexin
FRIL	FTL	Ferritin light chain
FRIH	FTH1	Ferritin heavy chain
MT2	MT2A	Metallothionein-2
POLN		Polyprotein P1234
NU1M	MT-ND1	NADH-ubiquinone oxidoreductase chain 1
NU4M	MT-ND4	NADH-ubiquinone oxidoreductase chain 4
NU5M	MT-ND5	NADH-ubiquinone oxidoreductase chain 5
NU6M	MT-ND6	NADH-ubiquinone oxidoreductase chain 6
ANGI	ANG	Angiogenin
KLKB1	KLKB1	Plasma kallikrein
SLPI	SLPI	Antileukoproteinase
C4BPA	C4BPA	C4b-binding protein alpha chain
VTNC	VTN	Vitronectin
CATA	CAT	Catalase
GBA1	GBA1	Lysosomal acid glucosylceramidase
FUCO	FUCA1	Tissue alpha-L-fucosidase
ALDOA	ALDOA	Fructose-bisphosphate aldolase A
CYTB	CSTB	Cystatin-B
ANXA1	ANXA1	Annexin A1
APOB	APOB	Apolipoprotein B-100
PRIO	PRNP	Major prion protein
SODM	SOD2	Superoxide dismutase [Mn], mitochondrial
OAT	OAT	Ornithine aminotransferase, mitochondrial
HRG	HRG	Histidine-rich glycoprotein
A1BG	A1BG	Alpha-1B-glycoprotein
HG2A	CD74	HLA class II histocompatibility antigen gamma chain
K2C6B	KRT6B	Keratin, type II cytoskeletal 6B
K2C1	KRT1	Keratin, type II cytoskeletal 1
S100B	S100B	Protein S100-B
VWF	VWF	von Willebrand factor
TBB4A	TUBB4A	Tubulin beta-4A chain
G3P	GAPDH	Glyceraldehyde-3-phosphate dehydrogenase
ARLY	ASL	Argininosuccinate lyase
HLAA	HLA-A	HLA class I histocompatibility antigen, A alpha chain
DPB1	HLA-DPB1	HLA class II histocompatibility antigen, DP beta 1 chain
CPNS1	CAPNS1	Calpain small subunit 1
HSPB1	HSPB1	Heat shock protein beta-1
CY24B	CYBB	Cytochrome b-245 heavy chain
RPN1	RPN1	Dolichyl-diphosphooligosaccharide--protein glycosyltransferase subunit 1
RPN2	RPN2	Dolichyl-diphosphooligosaccharide--protein glycosyltransferase subunit 2
GNAI2	GNAI2	Guanine nucleotide-binding protein G(i) subunit alpha-2
H2A1B	H2AC25	Histone H2A type 1-B/E
AT1A1	ATP1A1	Sodium/potassium-transporting ATPase subunit alpha-1
AT1B1	ATP1B1	Sodium/potassium-transporting ATPase subunit beta-1
SCG1	CHGB	Secretogranin-1
A4	APP	Amyloid-beta precursor protein
ARGI1	ARG1	Arginase-1
APOD	APOD	Apolipoprotein D
ALDH2	ALDH2	Aldehyde dehydrogenase, mitochondrial
CP17A	CYP17A1	Steroid 17-alpha-hydroxylase/17,20 lyase
ITB2	ITGB2	Integrin beta-2
CP11A	CYP11A1	Cholesterol side-chain cleavage enzyme, mitochondrial
S10A8	S100A8	Protein S100-A8
HMGN1	HMGN1	Non-histone chromosomal protein HMG-14
ADT2	SLC25A5	ADP/ATP translocase 2
IPSP	SERPINA5	Plasma serine protease inhibitor
IC1	SERPING1	Plasma protease C1 inhibitor
CFAI	CFI	Complement factor I
ISG15	ISG15	Ubiquitin-like protein ISG15
PERM	MPO	Myeloperoxidase
PCCA	PCCA	Propionyl-CoA carboxylase alpha chain, mitochondrial
PCCB	PCCB	Propionyl-CoA carboxylase beta chain, mitochondrial
PPBT	ALPL	Alkaline phosphatase, tissue-nonspecific isozyme
IF2A	EIF2S1	Eukaryotic translation initiation factor 2 subunit 1
HMGN2	HMGN2	Non-histone chromosomal protein HMG-17
ICAM1	ICAM1	Intercellular adhesion molecule 1
RLA2	RPLP2	Large ribosomal subunit protein P2
RLA0	RPLP0	Large ribosomal subunit protein uL10
FABPH	FABP3	Fatty acid-binding protein, heart
TETN	CLEC3B	Tetranectin
LA	SSB	Lupus La protein
HEP2	SERPIND1	Heparin cofactor 2
ITB1	ITGB1	Integrin beta-1
K1C18	KRT18	Keratin, type I cytoskeletal 18
K2C8	KRT8	Keratin, type II cytoskeletal 8
CO5A2	COL5A2	Collagen alpha-2(V) chain
DCUP	UROD	Uroporphyrinogen decarboxylase
INSR	INSR	Insulin receptor
AGAL	GLA	Alpha-galactosidase A
KV401	IGKV4-1	Immunoglobulin kappa variable 4-1
GELS	GSN	Gelsolin
PTMA	PTMA	Prothymosin alpha
ATPB	ATP5F1B	ATP synthase subunit beta, mitochondrial
CO2	C2	Complement C2
S10A9	S100A9	Protein S100-A9
S10A6	S100A6	Protein S100-A6
APOA4	APOA4	Apolipoprotein A-IV
IF4E	EIF4E	Eukaryotic translation initiation factor 4E
KCRM	CKM	Creatine kinase M-type
ENOA	ENO1	Alpha-enolase
PYGL	PYGL	Glycogen phosphorylase, liver form
[truncated: 3,925 more rows]

## Sheet: PMAHwt=5.199
Table S1 – Total proteins identified in primary macronodular adrenocortical hyperplasia without ARMC5 mutation (n=5)
[truncated: 5,200 more rows]
