# Supplementary material for: Comparative Proteomic Profiling of Adrenocortical Neoplasia Using Mass Spectrometry
Source: J Proteome Res. 2025 Nov 21;24(12):6186–202. doi: 10.1021/acs.jproteome.5c00740 (PMC12687312; doi:10.1021/acs.jproteome.5c00740)
Supplement: Supplementary file 3 [file pr5c00740_si_003.xlsx]

## Sheet: Total Quantified = 3.976
Table S2 – Total proteins quantified in all analyzed samples
Gene	Protein code	Protein name
A1BG	A1BG	Alpha-1B-glycoprotein
A2M	A2MG	Alpha-2-macroglobulin
AAAS	AAAS	Aladin
AADAC	AAAD	Arylacetamide deacetylase
AAK1	AAK1	AP2-associated protein kinase 1
AAMDC	AAMDC	Mth938 domain-containing protein
AAMP	AAMP	Angio-associated migratory cell protein
AARS1	SYAC	Alanine--tRNA ligase, cytoplasmic
AARS2	SYAM	Alanine--tRNA ligase, mitochondrial
AARSD1	AASD1	Alanyl-tRNA editing protein Aarsd1
AASDHPPT	ADPPT	L-aminoadipate-semialdehyde dehydrogenase-phosphopantetheinyl transferase
AASS	AASS	Alpha-aminoadipic semialdehyde synthase, mitochondrial
ABAT	GABT	4-aminobutyrate aminotransferase, mitochondrial
ABCA8	ABCA8	ABC-type organic anion transporter ABCA8
ABCB1	MDR1	ATP-dependent translocase ABCB1
ABCB10	ABCBA	ATP-binding cassette sub-family B member 10, mitochondrial
ABCB6	ABCB6	ATP-binding cassette sub-family B member 6
ABCB7	ABCB7	Iron-sulfur clusters transporter ABCB7, mitochondrial
ABCB8	MITOS	Mitochondrial potassium channel ATP-binding subunit
ABCC1	MRP1	Multidrug resistance-associated protein 1
ABCC3	MRP3	ATP-binding cassette sub-family C member 3
ABCD1	ABCD1	ATP-binding cassette sub-family D member 1
ABCD3	ABCD3	ATP-binding cassette sub-family D member 3
ABCE1	ABCE1	ATP-binding cassette sub-family E member 1
ABCF1	ABCF1	ATP-binding cassette sub-family F member 1
ABCF2	ABCF2	ATP-binding cassette sub-family F member 2
ABCF3	ABCF3	ATP-binding cassette sub-family F member 3
ABHD10	ABHDA	Palmitoyl-protein thioesterase ABHD10, mitochondrial
ABHD11	ABHDB	Protein ABHD11
ABHD12	ABD12	Lysophosphatidylserine lipase ABHD12
ABHD14B	ABHEB	Putative protein-lysine deacylase ABHD14B
ABHD16A	ABHGA	Phosphatidylserine lipase ABHD16A
ABHD5	ABHD5	1-acylglycerol-3-phosphate O-acyltransferase ABHD5
ABI1	ABI1	Abl interactor 1
ABI3	ABI3	ABI gene family member 3
ABLIM1	ABLM1	Actin-binding LIM protein 1
ABR	ABR	Active breakpoint cluster region-related protein
ABRAXAS2	ABRX2	BRISC complex subunit Abraxas 2
ACAA1	THIK	3-ketoacyl-CoA thiolase, peroxisomal
ACAA2	THIM	3-ketoacyl-CoA thiolase, mitochondrial
ACACA	ACACA	Acetyl-CoA carboxylase 1
ACAD11	ACD11	Acyl-CoA dehydrogenase family member 11
ACAD8	ACAD8	Isobutyryl-CoA dehydrogenase, mitochondrial
ACAD9	ACAD9	Complex I assembly factor ACAD9, mitochondrial
ACADM	ACADM	Medium-chain specific acyl-CoA dehydrogenase, mitochondrial
ACADS	ACADS	Short-chain specific acyl-CoA dehydrogenase, mitochondrial
ACADSB	ACDSB	Short/branched chain specific acyl-CoA dehydrogenase, mitochondrial
ACADVL	ACADV	Very long-chain specific acyl-CoA dehydrogenase, mitochondrial
ACAP2	ACAP2	Arf-GAP with coiled-coil, ANK repeat and PH domain-containing protein 2
ACAT1	THIL	Acetyl-CoA acetyltransferase, mitochondrial
ACAT2	THIC	Acetyl-CoA acetyltransferase, cytosolic
ACBD3	GCP60	Golgi resident protein GCP60
ACBD5	ACBD5	Acyl-CoA-binding domain-containing protein 5
ACIN1	ACINU	Apoptotic chromatin condensation inducer in the nucleus
ACLY	ACLY	ATP-citrate synthase
ACO1	ACOHC	Cytoplasmic aconitate hydratase
ACO2	ACON	Aconitate hydratase, mitochondrial
ACOT1	ACOT1	Acyl-coenzyme A thioesterase 1
ACOT13	ACO13	Acyl-coenzyme A thioesterase 13
ACOT7	BACH	Cytosolic acyl coenzyme A thioester hydrolase
ACOT8	ACOT8	Acyl-coenzyme A thioesterase 8
ACOT9	ACOT9	Acyl-coenzyme A thioesterase 9, mitochondrial
ACOX1	ACOX1	Peroxisomal acyl-coenzyme A oxidase 1
ACOX2	ACOX2	Peroxisomal acyl-coenzyme A oxidase 2
ACP1	PPAC	Low molecular weight phosphotyrosine protein phosphatase
ACP2	PPAL	Lysosomal acid phosphatase
ACP6	PPA6	Lysophosphatidic acid phosphatase type 6
ACSF2	ACSF2	Medium-chain acyl-CoA ligase ACSF2, mitochondrial
ACSF3	ACSF3	Malonate--CoA ligase ACSF3, mitochondrial
ACSL1	ACSL1	Long-chain-fatty-acid--CoA ligase 1
ACSL3	ACSL3	Fatty acid CoA ligase Acsl3
ACSL4	ACSL4	Long-chain-fatty-acid--CoA ligase 4
ACSS1	ACS2L	Acetyl-coenzyme A synthetase 2-like, mitochondrial
ACSS2	ACSA	Acetyl-coenzyme A synthetase, cytoplasmic
ACSS3	ACSS3	Acyl-CoA synthetase short-chain family member 3, mitochondrial
ACTA1	ACTS	Actin, alpha skeletal muscle
ACTB	ACTB	Actin, cytoplasmic 1
ACTBL2	ACTBL	Beta-actin-like protein 2
ACTG2	ACTH	Actin, gamma-enteric smooth muscle
ACTL6A	ACL6A	Actin-like protein 6A
ACTN1	ACTN1	Alpha-actinin-1
ACTN4	ACTN4	Alpha-actinin-4
ACTR10	ARP10	Actin-related protein 10
ACTR1A	ACTZ	Alpha-centractin
ACTR1B	ACTY	Beta-centractin
ACTR2	ARP2	Actin-related protein 2
ACTR3	ARP3	Actin-related protein 3
ACY1	ACY1	Aminoacylase-1
ACYP1	ACYP1	Acylphosphatase-1
ACYP2	ACYP2	Acylphosphatase-2
ADA	ADA	Adenosine deaminase
ADAM10	ADA10	Disintegrin and metalloproteinase domain-containing protein 10
ADAMTSL1	ATL1	ADAMTS-like protein 1
ADAR	DSRAD	Double-stranded RNA-specific adenosine deaminase
ADD1	ADDA	Alpha-adducin
ADD3	ADDG	Gamma-adducin
ADGRE5	AGRE5	Adhesion G protein-coupled receptor E5
ADGRL2	AGRL2	Adhesion G protein-coupled receptor L2
ADH1B	ADH1B	All-trans-retinol dehydrogenase [NAD(+)] ADH1B
ADH5	ADHX	Alcohol dehydrogenase class-3
ADI1	MTND	Acireductone dioxygenase
ADIRF	ADIRF	Adipogenesis regulatory factor
ADK	ADK	Adenosine kinase
ADNP	ADNP	Activity-dependent neuroprotector homeobox protein
ADO	AEDO	2-aminoethanethiol dioxygenase
ADPGK	ADPGK	ADP-dependent glucokinase
ADPRS	ADPRS	ADP-ribosylhydrolase ARH3
ADRM1	ADRM1	Proteasomal ubiquitin receptor ADRM1
ADSL	PUR8	Adenylosuccinate lyase
ADSS2	PURA2	Adenylosuccinate synthetase isozyme 2
AEBP1	AEBP1	Adipocyte enhancer-binding protein 1
AFDN	AFAD	Afadin
AFG3L2	AFG32	AFG3-like protein 2
AFM	AFAM	Afamin
AGA	ASPG	N(4)-(beta-N-acetylglucosaminyl)-L-asparaginase
AGFG1	AGFG1	Arf-GAP domain and FG repeat-containing protein 1
AGFG2	AGFG2	Arf-GAP domain and FG repeat-containing protein 2
AGK	AGK	Acylglycerol kinase, mitochondrial
AGL	GDE	Glycogen debranching enzyme
AGO1	AGO1	Protein argonaute-1
AGO3	AGO3	Protein argonaute-3
AGPAT1	PLCA	1-acyl-sn-glycerol-3-phosphate acyltransferase alpha
AGPAT2	PLCB	1-acyl-sn-glycerol-3-phosphate acyltransferase beta
AGPAT3	PLCC	1-acyl-sn-glycerol-3-phosphate acyltransferase gamma
AGPAT5	PLCE	1-acyl-sn-glycerol-3-phosphate acyltransferase epsilon
AGPS	ADAS	Alkyldihydroxyacetonephosphate synthase, peroxisomal
AGRN	AGRIN	Agrin
AGT	ANGT	Angiotensinogen
AGTRAP	ATRAP	Type-1 angiotensin II receptor-associated protein
AHCY	SAHH	Adenosylhomocysteinase
AHCYL1	SAHH2	S-adenosylhomocysteine hydrolase-like protein 1
AHNAK	AHNK	Neuroblast differentiation-associated protein AHNAK
AHSA1	AHSA1	Activator of 90 kDa heat shock protein ATPase homolog 1
AHSG	FETUA	Alpha-2-HS-glycoprotein
AIDA	AIDA	Axin interactor, dorsalization-associated protein
AIF1	AIF1	Allograft inflammatory factor 1
AIFM1	AIFM1	Apoptosis-inducing factor 1, mitochondrial
AIFM2	FSP1	Ferroptosis suppressor protein 1
AIMP1	AIMP1	Aminoacyl tRNA synthase complex-interacting multifunctional protein 1
AIMP2	AIMP2	Aminoacyl tRNA synthase complex-interacting multifunctional protein 2
AIP	AIP	AH receptor-interacting protein
AK1	KAD1	Adenylate kinase isoenzyme 1
AK2	KAD2	Adenylate kinase 2, mitochondrial
AK3	KAD3	GTP:AMP phosphotransferase AK3, mitochondrial
AKAP10	AKA10	A-kinase anchor protein 10, mitochondrial
AKAP12	AKA12	A-kinase anchor protein 12
AKAP7	AKA7G	A-kinase anchor protein 7 isoform gamma
AKAP9	AKAP9	A-kinase anchor protein 9
AKR1A1	AK1A1	Aldo-keto reductase family 1 member A1
AKR1B1	ALDR	Aldo-keto reductase family 1 member B1
AKR1C2	AK1C2	Aldo-keto reductase family 1 member C2
AKR1C3	AK1C3	Aldo-keto reductase family 1 member C3
AKR1D1	AK1D1	Aldo-keto reductase family 1 member D1
AKR7A2	ARK72	Aflatoxin B1 aldehyde reductase member 2
AKT1	AKT1	RAC-alpha serine/threonine-protein kinase
AKT1S1	AKTS1	Proline-rich AKT1 substrate 1
ALAD	HEM2	Delta-aminolevulinic acid dehydratase
ALB	ALBU	Albumin
ALCAM	CD166	CD166 antigen
ALDH16A1	A16A1	Aldehyde dehydrogenase family 16 member A1
ALDH18A1	P5CS	Delta-1-pyrroline-5-carboxylate synthase
ALDH1A1	AL1A1	Aldehyde dehydrogenase 1A1
ALDH1A3	AL1A3	Retinaldehyde dehydrogenase 3
ALDH1B1	AL1B1	Aldehyde dehydrogenase X, mitochondrial
ALDH1L1	AL1L1	Cytosolic 10-formyltetrahydrofolate dehydrogenase
ALDH2	ALDH2	Aldehyde dehydrogenase, mitochondrial
ALDH3A2	AL3A2	Aldehyde dehydrogenase family 3 member A2
ALDH3B1	AL3B1	Aldehyde dehydrogenase family 3 member B1
ALDH4A1	AL4A1	Delta-1-pyrroline-5-carboxylate dehydrogenase, mitochondrial
ALDH5A1	SSDH	Succinate-semialdehyde dehydrogenase, mitochondrial
ALDH6A1	MMSA	Methylmalonate-semialdehyde/malonate-semialdehyde dehydrogenase [acylating], mitochondrial
ALDH7A1	AL7A1	Alpha-aminoadipic semialdehyde dehydrogenase
ALDH9A1	AL9A1	4-trimethylaminobutyraldehyde dehydrogenase
ALDOA	ALDOA	Fructose-bisphosphate aldolase A
ALDOC	ALDOC	Fructose-bisphosphate aldolase C
ALG1	ALG1	Chitobiosyldiphosphodolichol beta-mannosyltransferase
ALG12	ALG12	Dol-P-Man:Man(7)GlcNAc(2)-PP-Dol alpha-1,6-mannosyltransferase
ALG13	ALG13	Putative bifunctional UDP-N-acetylglucosamine transferase and deubiquitinase ALG13
ALG2	ALG2	Alpha-1,3/1,6-mannosyltransferase ALG2
ALG5	ALG5	Dolichyl-phosphate beta-glucosyltransferase
ALOX5AP	AL5AP	Arachidonate 5-lipoxygenase-activating protein
ALPL	PPBT	Alkaline phosphatase, tissue-nonspecific isozyme
ALYREF	THOC4	THO complex subunit 4
AMACR	AMACR	Alpha-methylacyl-CoA racemase
AMBP	AMBP	Protein AMBP
AMDHD2	NAGA	N-acetylglucosamine-6-phosphate deacetylase
AMFR	AMFR	E3 ubiquitin-protein ligase AMFR
AMPD2	AMPD2	AMP deaminase 2
AMPD3	AMPD3	AMP deaminase 3
ANG	ANGI	Angiogenin
ANK1	ANK1	Ankyrin-1
ANK2	ANK2	Ankyrin-2
ANKFY1	ANFY1	Rabankyrin-5
ANKHD1	ANKH1	Ankyrin repeat and KH domain-containing protein 1
ANO6	ANO6	Anoctamin-6
ANP32A	AN32A	Acidic leucine-rich nuclear phosphoprotein 32 family member A
ANP32B	AN32B	Acidic leucine-rich nuclear phosphoprotein 32 family member B
ANP32E	AN32E	Acidic leucine-rich nuclear phosphoprotein 32 family member E
ANPEP	AMPN	Aminopeptidase N
ANXA1	ANXA1	Annexin A1
ANXA11	ANX11	Annexin A11
ANXA2	ANXA2	Annexin A2
ANXA3	ANXA3	Annexin A3
ANXA4	ANXA4	Annexin A4
ANXA5	ANXA5	Annexin A5
ANXA6	ANXA6	Annexin A6
ANXA7	ANXA7	Annexin A7
AOC3	AOC3	Membrane primary amine oxidase
AOX1	AOXA	Aldehyde oxidase
AP1B1	AP1B1	AP-1 complex subunit beta-1
AP1G1	AP1G1	AP-1 complex subunit gamma-1
AP1M1	AP1M1	AP-1 complex subunit mu-1
AP1S1	AP1S1	AP-1 complex subunit sigma-1A
AP1S2	AP1S2	AP-1 complex subunit sigma-2
AP2A1	AP2A1	AP-2 complex subunit alpha-1
AP2A2	AP2A2	AP-2 complex subunit alpha-2
AP2B1	AP2B1	AP-2 complex subunit beta
AP2M1	AP2M1	AP-2 complex subunit mu
AP2S1	AP2S1	AP-2 complex subunit sigma
AP3B1	AP3B1	AP-3 complex subunit beta-1
AP3D1	AP3D1	AP-3 complex subunit delta-1
AP3M1	AP3M1	AP-3 complex subunit mu-1
AP3S1	AP3S1	AP-3 complex subunit sigma-1
AP3S2	AP3S2	AP-3 complex subunit sigma-2
APBB1IP	AB1IP	Amyloid beta A4 precursor protein-binding family B member 1-interacting protein
APCS	SAMP	Serum amyloid P-component
APEH	ACPH	Acylamino-acid-releasing enzyme
APEX1	APEX1	DNA-(apurinic or apyrimidinic site) endonuclease
API5	API5	Apoptosis inhibitor 5
APIP	MTNB	Methylthioribulose-1-phosphate dehydratase
APMAP	APMAP	Adipocyte plasma membrane-associated protein
APOA1	APOA1	Apolipoprotein A-I
APOA2	APOA2	Apolipoprotein A-II
APOA4	APOA4	Apolipoprotein A-IV
APOB	APOB	Apolipoprotein B-100
APOBEC3C	ABC3C	DNA dC->dU-editing enzyme APOBEC-3C
APOC2	APOC2	Apolipoprotein C-II
APOC3	APOC3	Apolipoprotein C-III
APOD	APOD	Apolipoprotein D
APOE	APOE	Apolipoprotein E
APOH	APOH	Beta-2-glycoprotein 1
APOL2	APOL2	Apolipoprotein L2
APOM	APOM	Apolipoprotein M
APOO	MIC26	MICOS complex subunit MIC26
APOOL	MIC27	MICOS complex subunit MIC27
APP	A4	Amyloid-beta precursor protein
APPL1	DP13A	DCC-interacting protein 13-alpha
APPL2	DP13B	DCC-interacting protein 13-beta
APRT	APT	Adenine phosphoribosyltransferase
AQP1	AQP1	Aquaporin-1
AQR	AQR	RNA helicase aquarius
ARAF	ARAF	Serine/threonine-protein kinase A-Raf
ARAP1	ARAP1	Arf-GAP with Rho-GAP domain, ANK repeat and PH domain-containing protein 1
ARCN1	COPD	Coatomer subunit delta
ARF1	ARF1	ADP-ribosylation factor 1
ARF4	ARF4	ADP-ribosylation factor 4
ARF5	ARF5	ADP-ribosylation factor 5
ARF6	ARF6	ADP-ribosylation factor 6
ARFGAP1	ARFG1	ADP-ribosylation factor GTPase-activating protein 1
ARFGAP2	ARFG2	ADP-ribosylation factor GTPase-activating protein 2
ARFGAP3	ARFG3	ADP-ribosylation factor GTPase-activating protein 3
ARFGEF1	BIG1	Brefeldin A-inhibited guanine nucleotide-exchange protein 1
ARFGEF2	BIG2	Brefeldin A-inhibited guanine nucleotide-exchange protein 2
ARFIP1	ARFP1	Arfaptin-1
ARFIP2	ARFP2	Arfaptin-2
ARG1	ARGI1	Arginase-1
ARGLU1	ARGL1	Arginine and glutamate-rich protein 1
ARHGAP1	RHG01	Rho GTPase-activating protein 1
ARHGAP17	RHG17	Rho GTPase-activating protein 17
ARHGAP18	RHG18	Rho GTPase-activating protein 18
ARHGAP4	RHG04	Rho GTPase-activating protein 4
ARHGDIA	GDIR1	Rho GDP-dissociation inhibitor 1
ARHGDIB	GDIR2	Rho GDP-dissociation inhibitor 2
ARHGEF1	ARHG1	Rho guanine nucleotide exchange factor 1
ARHGEF12	ARHGC	Rho guanine nucleotide exchange factor 12
ARHGEF2	ARHG2	Rho guanine nucleotide exchange factor 2
ARHGEF40	ARH40	Rho guanine nucleotide exchange factor 40
ARHGEF6	ARHG6	Rho guanine nucleotide exchange factor 6
ARHGEF7	ARHG7	Rho guanine nucleotide exchange factor 7
ARIH1	ARI1	E3 ubiquitin-protein ligase ARIH1
ARL1	ARL1	ADP-ribosylation factor-like protein 1
ARL15	ARL15	ADP-ribosylation factor-like protein 15
ARL2	ARL2	ADP-ribosylation factor-like protein 2
ARL3	ARL3	ADP-ribosylation factor-like protein 3
ARL6IP1	AR6P1	ADP-ribosylation factor-like protein 6-interacting protein 1
ARL6IP4	AR6P4	ADP-ribosylation factor-like protein 6-interacting protein 4
ARL6IP5	PRAF3	PRA1 family protein 3
ARL8A	ARL8A	ADP-ribosylation factor-like protein 8A
ARL8B	ARL8B	ADP-ribosylation factor-like protein 8B
ARMC1	ARMC1	Armadillo repeat-containing protein 1
ARMC10	ARM10	Armadillo repeat-containing protein 10
ARMC6	ARMC6	Armadillo repeat-containing protein 6
ARMCX1	ARMX1	Armadillo repeat-containing X-linked protein 1
ARMCX2	ARMX2	Armadillo repeat-containing X-linked protein 2
ARMCX3	ARMX3	Armadillo repeat-containing X-linked protein 3
ARMT1	ARMT1	Damage-control phosphatase ARMT1
ARPC1A	ARC1A	Actin-related protein 2/3 complex subunit 1A
ARPC1B	ARC1B	Actin-related protein 2/3 complex subunit 1B
ARPC2	ARPC2	Actin-related protein 2/3 complex subunit 2
ARPC3	ARPC3	Actin-related protein 2/3 complex subunit 3
ARPC4	ARPC4	Actin-related protein 2/3 complex subunit 4
ARPC5	ARPC5	Actin-related protein 2/3 complex subunit 5
ARPC5L	ARP5L	Actin-related protein 2/3 complex subunit 5-like protein
ARPIN	ARPIN	Arpin
ARPP19	ARP19	cAMP-regulated phosphoprotein 19
ARRB1	ARRB1	Beta-arrestin-1
ARSA	ARSA	Arylsulfatase A
ARSB	ARSB	Arylsulfatase B
AS3MT	AS3MT	Arsenite methyltransferase
ASAH1	ASAH1	Acid ceramidase
ASCC2	ASCC2	Activating signal cointegrator 1 complex subunit 2
ASCC3	ASCC3	Activating signal cointegrator 1 complex subunit 3
ASL	ARLY	Argininosuccinate lyase
ASMTL	ASML	Probable bifunctional dTTP/UTP pyrophosphatase/methyltransferase protein
ASPH	ASPH	Aspartyl/asparaginyl beta-hydroxylase
ASPN	ASPN	Asporin
ASPSCR1	ASPC1	Tether containing UBX domain for GLUT4
ASS1	ASSY	Argininosuccinate synthase
ATAD1	ATAD1	Outer mitochondrial transmembrane helix translocase
ATAD3A	ATD3A	ATPase family AAA domain-containing protein 3A
ATAD3B	ATD3B	ATPase family AAA domain-containing protein 3B
ATG16L1	A16L1	Autophagy-related protein 16-1
ATG3	ATG3	Ubiquitin-like-conjugating enzyme ATG3
ATG7	ATG7	Ubiquitin-like modifier-activating enzyme ATG7
ATIC	PUR9	Bifunctional purine biosynthesis protein ATIC
ATL2	ATLA2	Atlastin-2
ATL3	ATLA3	Atlastin-3
ATM	ATM	Serine-protein kinase ATM
ATOX1	ATOX1	Copper transport protein ATOX1
ATP13A1	AT131	Endoplasmic reticulum transmembrane helix translocase
ATP1A1	AT1A1	Sodium/potassium-transporting ATPase subunit alpha-1
ATP1B1	AT1B1	Sodium/potassium-transporting ATPase subunit beta-1
ATP1B3	AT1B3	Sodium/potassium-transporting ATPase subunit beta-3
ATP2A2	AT2A2	Sarcoplasmic/endoplasmic reticulum calcium ATPase 2
ATP2B1	AT2B1	Plasma membrane calcium-transporting ATPase 1
ATP2B4	AT2B4	Plasma membrane calcium-transporting ATPase 4
ATP5F1A	ATPA	ATP synthase subunit alpha, mitochondrial
ATP5F1B	ATPB	ATP synthase subunit beta, mitochondrial
ATP5F1C	ATPG	ATP synthase subunit gamma, mitochondrial
ATP5F1D	ATPD	ATP synthase subunit delta, mitochondrial
ATP5F1E	AT5EL	ATP synthase subunit epsilon, mitochondrial
ATP5IF1	ATIF1	ATPase inhibitor, mitochondrial
ATP5ME	ATP5I	ATP synthase subunit e, mitochondrial
ATP5MG	ATP5L	ATP synthase subunit g, mitochondrial
ATP5MJ	ATP68	ATP synthase subunit ATP5MJ, mitochondrial
ATP5MK	ATPMK	ATP synthase membrane subunit K, mitochondrial
ATP5PB	AT5F1	ATP synthase F(0) complex subunit B1, mitochondrial
ATP5PD	ATP5H	ATP synthase subunit d, mitochondrial
ATP5PF	ATP5J	ATP synthase-coupling factor 6, mitochondrial
ATP5PO	ATPO	ATP synthase subunit O, mitochondrial
ATP6AP1	VAS1	V-type proton ATPase subunit S1
ATP6V0A1	VPP1	V-type proton ATPase 116 kDa subunit a 1
ATP6V0D1	VA0D1	V-type proton ATPase subunit d 1
ATP6V1A	VATA	V-type proton ATPase catalytic subunit A
ATP6V1B2	VATB2	V-type proton ATPase subunit B, brain isoform
ATP6V1C1	VATC1	V-type proton ATPase subunit C 1
ATP6V1D	VATD	V-type proton ATPase subunit D
ATP6V1E1	VATE1	V-type proton ATPase subunit E 1
ATP6V1G1	VATG1	V-type proton ATPase subunit G 1
ATP6V1H	VATH	V-type proton ATPase subunit H
ATPAF1	ATPF1	ATP synthase mitochondrial F1 complex assembly factor 1
ATPAF2	ATPF2	ATP synthase mitochondrial F1 complex assembly factor 2
ATXN10	ATX10	Ataxin-10
ATXN2	ATX2	Ataxin-2
ATXN2L	ATX2L	Ataxin-2-like protein
AUH	AUHM	Methylglutaconyl-CoA hydratase, mitochondrial
AUP1	AUP1	Lipid droplet-regulating VLDL assembly factor AUP1
AZGP1	ZA2G	Zinc-alpha-2-glycoprotein
B2M	B2MG	Beta-2-microglobulin
B4GALT1	B4GT1	Beta-1,4-galactosyltransferase 1
BABAM1	BABA1	BRISC and BRCA1-A complex member 1
BABAM2	BABA2	BRISC and BRCA1-A complex member 2
BAD	BAD	Bcl2-associated agonist of cell death
BAG2	BAG2	BAG family molecular chaperone regulator 2
BAG3	BAG3	BAG family molecular chaperone regulator 3
BAG5	BAG5	BAG family molecular chaperone regulator 5
BAG6	BAG6	Large proline-rich protein BAG6
BAIAP2L1	BI2L1	Brain-specific angiogenesis inhibitor 1-associated protein 2-like protein 1
BAK1	BAK	Bcl-2 homologous antagonist/killer
BANF1	BAF	Barrier-to-autointegration factor
BASP1	BASP1	Brain acid soluble protein 1
BAX	BAX	Apoptosis regulator BAX
BAZ1B	BAZ1B	Tyrosine-protein kinase BAZ1B
BCAM	BCAM	Basal cell adhesion molecule
BCAP29	BAP29	B-cell receptor-associated protein 29
BCAP31	BAP31	B-cell receptor-associated protein 31
BCAS3	BCAS3	BCAS3 microtubule associated cell migration factor
BCAT2	BCAT2	Branched-chain-amino-acid aminotransferase, mitochondrial
BCCIP	BCCIP	BRCA2 and CDKN1A-interacting protein
BCKDHA	ODBA	2-oxoisovalerate dehydrogenase subunit alpha, mitochondrial
BCKDHB	ODBB	2-oxoisovalerate dehydrogenase subunit beta, mitochondrial
BCKDK	BCKD	[3-methyl-2-oxobutanoate dehydrogenase [lipoamide]] kinase, mitochondrial
BCL2L13	B2L13	Bcl-2-like protein 13
BCLAF1	BCLF1	Bcl-2-associated transcription factor 1
BCS1L	BCS1	Mitochondrial chaperone BCS1
BDH1	BDH	D-beta-hydroxybutyrate dehydrogenase, mitochondrial
BDH2	DHRS6	Dehydrogenase/reductase SDR family member 6
BGN	PGS1	Biglycan
BID	BID	BH3-interacting domain death agonist
BIN1	BIN1	Myc box-dependent-interacting protein 1
BLOC1S1	BL1S1	Biogenesis of lysosome-related organelles complex 1 subunit 1
BLOC1S2	BL1S2	Biogenesis of lysosome-related organelles complex 1 subunit 2
BLOC1S3	BL1S3	Biogenesis of lysosome-related organelles complex 1 subunit 3
BLOC1S4	BL1S4	Biogenesis of lysosome-related organelles complex 1 subunit 4
BLOC1S5	BL1S5	Biogenesis of lysosome-related organelles complex 1 subunit 5
BLVRA	BIEA	Biliverdin reductase A
BLVRB	BLVRB	Flavin reductase (NADPH)
BNIP1	SEC20	Vesicle transport protein SEC20
BOLA1	BOLA1	BolA-like protein 1
BOLA2	BOLA2	BolA-like protein 2
BOP1	BOP1	Ribosome biogenesis protein BOP1
BORCS5	BORC5	BLOC-1-related complex subunit 5
BORCS6	BORC6	BLOC-1-related complex subunit 6
BORCS7	BORC7	BLOC-1-related complex subunit 7
BPGM	PMGE	Bisphosphoglycerate mutase
BPHL	BPHL	Valacyclovir hydrolase
BPNT1	BPNT1	3'(2'),5'-bisphosphate nucleotidase 1
BPNT2	IMPA3	Golgi-resident adenosine 3',5'-bisphosphate 3'-phosphatase
BRAT1	BRAT1	BRCA1-associated ATM activator 1
BRCC3	BRCC3	Lys-63-specific deubiquitinase BRCC36
BRD4	BRD4	Bromodomain-containing protein 4
BRIX1	BRX1	Ribosome biogenesis protein BRX1 homolog
BRK1	BRK1	Protein BRICK1
BROX	BROX	BRO1 domain-containing protein BROX
BSG	BASI	Basigin
BST2	BST2	Bone marrow stromal antigen 2
BTF3	BTF3	Transcription factor BTF3
BTF3L4	BT3L4	Transcription factor BTF3 homolog 4
BTN3A3	BT3A3	Butyrophilin subfamily 3 member A3
BUB3	BUB3	Mitotic checkpoint protein BUB3
BUD31	BUD31	Protein BUD31 homolog
BYSL	BYST	Bystin
BZW1	5MP2	eIF5-mimic protein 2
BZW2	5MP1	eIF5-mimic protein 1
C11orf54	CK054	Ester hydrolase C11orf54
C11orf68	CK068	UPF0696 protein C11orf68
C11orf96	CK096	Uncharacterized protein C11orf96
C19orf12	CS012	Protein C19orf12
C19orf25	CS025	UPF0449 protein C19orf25
C1QA	C1QA	Complement C1q subcomponent subunit A
C1QB	C1QB	Complement C1q subcomponent subunit B
C1QBP	C1QBP	Complement component 1 Q subcomponent-binding protein, mitochondrial
C1QC	C1QC	Complement C1q subcomponent subunit C
C1QL1	C1QRF	C1q-related factor
C1R	C1R	Complement C1r subcomponent
C1S	C1S	Complement C1s subcomponent
C2	CO2	Complement C2
C2CD2	C2CD2	C2 domain-containing protein 2
C3	CO3	Complement C3
C4A	CO4A	Complement C4-A
C4B	CO4B	Complement C4-B
C4BPA	C4BPA	C4b-binding protein alpha chain
C4BPB	C4BPB	C4b-binding protein beta chain
C5	CO5	Complement C5
C6	CO6	Complement component C6
C7	CO7	Complement component C7
C8A	CO8A	Complement component C8 alpha chain
C8B	CO8B	Complement component C8 beta chain
C8G	CO8G	Complement component C8 gamma chain
C8orf33	CH033	UPF0488 protein C8orf33
C8orf82	CH082	UPF0598 protein C8orf82
C9	CO9	Complement component C9
CA1	CAH1	Carbonic anhydrase 1
CA2	CAH2	Carbonic anhydrase 2
CA3	CAH3	Carbonic anhydrase 3
CAB39	CAB39	Calcium-binding protein 39
CAB39L	CB39L	Calcium-binding protein 39-like
CACNA2D1	CA2D1	Voltage-dependent calcium channel subunit alpha-2/delta-1
CACYBP	CYBP	Calcyclin-binding protein
CAD	PYR1	CAD protein
CADM1	CADM1	Cell adhesion molecule 1
CALB2	CALB2	Calretinin
CALD1	CALD1	Caldesmon
CALM1	CALM1	Calmodulin-1
CALR	CALR	Calreticulin
CALU	CALU	Calumenin
CAMK1	KCC1A	Calcium/calmodulin-dependent protein kinase type 1
CAMK2D	KCC2D	Calcium/calmodulin-dependent protein kinase type II subunit delta
CAND1	CAND1	Cullin-associated NEDD8-dissociated protein 1
CANX	CALX	Calnexin
CAP1	CAP1	Adenylyl cyclase-associated protein 1
CAP2	CAP2	Adenylyl cyclase-associated protein 2
CAPG	CAPG	Macrophage-capping protein
CAPN1	CAN1	Calpain-1 catalytic subunit
CAPN2	CAN2	Calpain-2 catalytic subunit
CAPN5	CAN5	Calpain-5
CAPNS1	CPNS1	Calpain small subunit 1
CAPRIN1	CAPR1	Caprin-1
CAPZA1	CAZA1	F-actin-capping protein subunit alpha-1
CAPZA2	CAZA2	F-actin-capping protein subunit alpha-2
CAPZB	CAPZB	F-actin-capping protein subunit beta
CARD19	CAR19	Caspase recruitment domain-containing protein 19
CARHSP1	CHSP1	Calcium-regulated heat-stable protein 1
CARM1	CARM1	Histone-arginine methyltransferase CARM1
CARMIL1	CARL1	F-actin-uncapping protein LRRC16A
CARS1	SYCC	Cysteine--tRNA ligase, cytoplasmic
CARS2	SYCM	Probable cysteine--tRNA ligase, mitochondrial
CASK	CSKP	Peripheral plasma membrane protein CASK
CASKIN2	CSKI2	Caskin-2
CASP1	CASP1	Caspase-1
CASP3	CASP3	Caspase-3
CASP6	CASP6	Caspase-6
CASP7	CASP7	Caspase-7
CAST	ICAL	Calpastatin
CAT	CATA	Catalase
CAV1	CAV1	Caveolin-1
CAVIN1	CAVN1	Caveolae-associated protein 1
CAVIN2	CAVN2	Caveolae-associated protein 2
CAVIN3	CAVN3	Caveolae-associated protein 3
CBFB	PEBB	Core-binding factor subunit beta
CBR1	CBR1	Carbonyl reductase [NADPH] 1
CBR4	CBR4	3-oxoacyl-[acyl-carrier-protein] reductase
CBX1	CBX1	Chromobox protein homolog 1
CBX3	CBX3	Chromobox protein homolog 3
CBX5	CBX5	Chromobox protein homolog 5
CC2D1A	C2D1A	Coiled-coil and C2 domain-containing protein 1A
CC2D1B	C2D1B	Coiled-coil and C2 domain-containing protein 1B
CCAR1	CCAR1	Cell division cycle and apoptosis regulator protein 1
CCAR2	CCAR2	Cell cycle and apoptosis regulator protein 2
CCDC124	CC124	Coiled-coil domain-containing protein 124
CCDC127	CC127	Coiled-coil domain-containing protein 127
CCDC134	CC134	Coiled-coil domain-containing protein 134
CCDC22	CCD22	Coiled-coil domain-containing protein 22
CCDC25	CCD25	Coiled-coil domain-containing protein 25
CCDC43	CCD43	Coiled-coil domain-containing protein 43
CCDC47	CCD47	PAT complex subunit CCDC47
CCDC50	CCD50	Coiled-coil domain-containing protein 50
CCDC51	MITOK	Mitochondrial potassium channel
CCDC6	CCDC6	Coiled-coil domain-containing protein 6
CCDC8	CCDC8	Coiled-coil domain-containing protein 8
CCDC91	CCD91	Coiled-coil domain-containing protein 91
CCDC93	CCD93	Coiled-coil domain-containing protein 93
CCN3	CCN3	CCN family member 3
CCS	CCS	Copper chaperone for superoxide dismutase
CCT2	TCPB	T-complex protein 1 subunit beta
CCT3	TCPG	T-complex protein 1 subunit gamma
CCT4	TCPD	T-complex protein 1 subunit delta
CCT5	TCPE	T-complex protein 1 subunit epsilon
CCT6A	TCPZ	T-complex protein 1 subunit zeta
CCT7	TCPH	T-complex protein 1 subunit eta
CCT8	TCPQ	T-complex protein 1 subunit theta
CD14	CD14	Monocyte differentiation antigen CD14
CD151	CD151	CD151 antigen
CD163	C163A	Scavenger receptor cysteine-rich type 1 protein M130
CD276	CD276	CD276 antigen
CD2AP	CD2AP	CD2-associated protein
CD2BP2	CD2B2	CD2 antigen cytoplasmic tail-binding protein 2
CD38	CD38	ADP-ribosyl cyclase/cyclic ADP-ribose hydrolase 1
CD44	CD44	CD44 antigen
CD46	MCP	Membrane cofactor protein
CD47	CD47	Leukocyte surface antigen CD47
CD55	DAF	Complement decay-accelerating factor
CD59	CD59	CD59 glycoprotein
CD5L	CD5L	CD5 antigen-like
CD63	CD63	CD63 antigen
CD74	HG2A	HLA class II histocompatibility antigen gamma chain
CD9	CD9	CD9 antigen
CD93	C1QR1	Complement component C1q receptor
CD99	CD99	CD99 antigen
CDC23	CDC23	Cell division cycle protein 23 homolog
CDC34	UB2R1	Ubiquitin-conjugating enzyme E2 R1
CDC37	CDC37	Hsp90 co-chaperone Cdc37
CDC42	CDC42	Cell division control protein 42 homolog
CDC42BPB	MRCKB	Serine/threonine-protein kinase MRCK beta
CDC42EP4	BORG4	Cdc42 effector protein 4
CDC5L	CDC5L	Cell division cycle 5-like protein
CDC73	CDC73	Parafibromin
CDH11	CAD11	Cadherin-11
CDH13	CAD13	Cadherin-13
CDH2	CADH2	Cadherin-2
CDH5	CADH5	Cadherin-5
CDIPT	CDIPT	CDP-diacylglycerol--inositol 3-phosphatidyltransferase
CDK11B	CD11B	Cyclin-dependent kinase 11B
CDK4	CDK4	Cyclin-dependent kinase 4
CDK5RAP3	CK5P3	CDK5 regulatory subunit-associated protein 3
CDK9	CDK9	Cyclin-dependent kinase 9
CDKN2AIP	CARF	CDKN2A-interacting protein
CDKN2AIPNL	C2AIL	CDKN2AIP N-terminal-like protein
CDS2	CDS2	Phosphatidate cytidylyltransferase 2
CDV3	CDV3	Protein CDV3 homolog
CEBPB	CEBPB	CCAAT/enhancer-binding protein beta
CELF1	CELF1	CUGBP Elav-like family member 1
CENPV	CENPV	Centromere protein V
CEP170	CE170	Centrosomal protein of 170 kDa
CERS2	CERS2	Ceramide synthase 2
CERT1	CERT	Ceramide transfer protein
CES1	EST1	Liver carboxylesterase 1
CES2	EST2	Cocaine esterase
CETN2	CETN2	Centrin-2
CFAP20	CFA20	Cilia- and flagella-associated protein 20
CFB	CFAB	Complement factor B
CFDP1	CFDP1	Craniofacial development protein 1
CFH	CFAH	Complement factor H
CFHR1	FHR1	Complement factor H-related protein 1
CFI	CFAI	Complement factor I
CFL1	COF1	Cofilin-1
CFL2	COF2	Cofilin-2
CGGBP1	CGBP1	CGG triplet repeat-binding protein 1
CHCHD2	CHCH2	Coiled-coil-helix-coiled-coil-helix domain-containing protein 2
CHCHD3	MIC19	MICOS complex subunit MIC19
CHCHD6	MIC25	MICOS complex subunit MIC25
CHCHD7	CHCH7	Coiled-coil-helix-coiled-coil-helix domain-containing protein 7
CHD4	CHD4	Chromodomain-helicase-DNA-binding protein 4
CHERP	CHERP	Calcium homeostasis endoplasmic reticulum protein
CHID1	CHID1	Chitinase domain-containing protein 1
CHM	RAE1	Rab proteins geranylgeranyltransferase component A 1
CHMP1A	CHM1A	Charged multivesicular body protein 1a
CHMP1B	CHM1B	Charged multivesicular body protein 1b
CHMP2A	CHM2A	Charged multivesicular body protein 2a
CHMP2B	CHM2B	Charged multivesicular body protein 2b
CHMP3	CHMP3	Charged multivesicular body protein 3
CHMP4A	CHM4A	Charged multivesicular body protein 4a
CHMP4B	CHM4B	Charged multivesicular body protein 4b
CHMP5	CHMP5	Charged multivesicular body protein 5
CHMP7	CHMP7	Charged multivesicular body protein 7
CHORDC1	CHRD1	Cysteine and histidine-rich domain-containing protein 1
CHP1	CHP1	Calcineurin B homologous protein 1
CIAO1	CIAO1	Probable cytosolic iron-sulfur protein assembly protein CIAO1
CIAO2A	CIA2A	Cytosolic iron-sulfur assembly component 2A
CIAO2B	CIA2B	Cytosolic iron-sulfur assembly component 2B
CIAPIN1	CPIN1	Anamorsin
CIRBP	CIRBP	Cold-inducible RNA-binding protein
CISD1	CISD1	CDGSH iron-sulfur domain-containing protein 1
CISD2	CISD2	CDGSH iron-sulfur domain-containing protein 2
CISD3	CISD3	CDGSH iron-sulfur domain-containing protein 3, mitochondrial
CKAP4	CKAP4	Cytoskeleton-associated protein 4
CKAP5	CKAP5	Cytoskeleton-associated protein 5
CKB	KCRB	Creatine kinase B-type
CKMT2	KCRS	Creatine kinase S-type, mitochondrial
CLASP1	CLAP1	CLIP-associating protein 1
CLASP2	CLAP2	CLIP-associating protein 2
CLCC1	CLCC1	Chloride channel CLIC-like protein 1
CLCN7	CLCN7	H(+)/Cl(-) exchange transporter 7
CLEC3B	TETN	Tetranectin
CLIC1	CLIC1	Chloride intracellular channel protein 1
CLIC2	CLIC2	Chloride intracellular channel protein 2
CLIC4	CLIC4	Chloride intracellular channel protein 4
CLINT1	EPN4	Clathrin interactor 1
CLIP1	CLIP1	CAP-Gly domain-containing linker protein 1
CLN5	CLN5	Ceroid-lipofuscinosis neuronal protein 5
CLPB	CLPB	Mitochondrial disaggregase
CLPP	CLPP	ATP-dependent Clp protease proteolytic subunit, mitochondrial
CLPTM1	CLPT1	Putative lipid scramblase CLPTM1
CLPX	CLPX	ATP-dependent Clp protease ATP-binding subunit clpX-like, mitochondrial
CLTA	CLCA	Clathrin light chain A
CLTB	CLCB	Clathrin light chain B
CLTC	CLH1	Clathrin heavy chain 1
CLU	CLUS	Clusterin
CLUH	CLU	Clustered mitochondria protein homolog
CLYBL	CLYBL	Citramalyl-CoA lyase, mitochondrial
CMAS	NEUA	N-acylneuraminate cytidylyltransferase
CMBL	CMBL	Carboxymethylenebutenolidase homolog
CMC1	COXM1	COX assembly mitochondrial protein homolog
CMC2	COXM2	COX assembly mitochondrial protein 2 homolog
CMPK1	KCY	UMP-CMP kinase
CMTR1	CMTR1	Cap-specific mRNA (nucleoside-2'-O-)-methyltransferase 1
CNBP	CNBP	CCHC-type zinc finger nucleic acid binding protein
CNDP2	CNDP2	Cytosolic non-specific dipeptidase
CNN1	CNN1	Calponin-1
CNN2	CNN2	Calponin-2
CNN3	CNN3	Calponin-3
CNOT1	CNOT1	CCR4-NOT transcription complex subunit 1
CNOT9	CNOT9	CCR4-NOT transcription complex subunit 9
CNP	CN37	2',3'-cyclic-nucleotide 3'-phosphodiesterase
CNPY2	CNPY2	Protein canopy homolog 2
CNPY3	CNPY3	Protein canopy homolog 3
CNPY4	CNPY4	Protein canopy homolog 4
CNRIP1	CNRP1	CB1 cannabinoid receptor-interacting protein 1
COA3	COA3	Cytochrome c oxidase assembly factor 3 homolog, mitochondrial
COA4	COA4	Cytochrome c oxidase assembly factor 4 homolog, mitochondrial
COA5	COA5	Cytochrome c oxidase assembly factor 5
COA6	COA6	Cytochrome c oxidase assembly factor 6 homolog
COA7	COA7	Cytochrome c oxidase assembly factor 7
COASY	COASY	Bifunctional coenzyme A synthase
COBLL1	COBL1	Cordon-bleu protein-like 1
COG1	COG1	Conserved oligomeric Golgi complex subunit 1
COG2	COG2	Conserved oligomeric Golgi complex subunit 2
COG3	COG3	Conserved oligomeric Golgi complex subunit 3
COG4	COG4	Conserved oligomeric Golgi complex subunit 4
COG5	COG5	Conserved oligomeric Golgi complex subunit 5
COG6	COG6	Conserved oligomeric Golgi complex subunit 6
COG7	COG7	Conserved oligomeric Golgi complex subunit 7
COG8	COG8	Conserved oligomeric Golgi complex subunit 8
COL11A1	COBA1	Collagen alpha-1(XI) chain
COL12A1	COCA1	Collagen alpha-1(XII) chain
COL14A1	COEA1	Collagen alpha-1(XIV) chain
COL15A1	COFA1	Collagen alpha-1(XV) chain
COL16A1	COGA1	Collagen alpha-1(XVI) chain
COL18A1	COIA1	Collagen alpha-1(XVIII) chain
COL1A1	CO1A1	Collagen alpha-1(I) chain
COL1A2	CO1A2	Collagen alpha-2(I) chain
COL3A1	CO3A1	Collagen alpha-1(III) chain
COL4A1	CO4A1	Collagen alpha-1(IV) chain
COL4A2	CO4A2	Collagen alpha-2(IV) chain
COL5A1	CO5A1	Collagen alpha-1(V) chain
COL5A2	CO5A2	Collagen alpha-2(V) chain
COL5A3	CO5A3	Collagen alpha-3(V) chain
COL6A1	CO6A1	Collagen alpha-1(VI) chain
COL6A2	CO6A2	Collagen alpha-2(VI) chain
COL6A3	CO6A3	Collagen alpha-3(VI) chain
COL8A1	CO8A1	Collagen alpha-1(VIII) chain
COLGALT1	GT251	Procollagen galactosyltransferase 1
COMMD1	COMD1	COMM domain-containing protein 1
COMMD2	COMD2	COMM domain-containing protein 2
COMMD8	COMD8	COMM domain-containing protein 8
COMMD9	COMD9	COMM domain-containing protein 9
COMT	COMT	Catechol O-methyltransferase
COPA	COPA	Coatomer subunit alpha
COPB1	COPB	Coatomer subunit beta
COPB2	COPB2	Coatomer subunit beta'
COPE	COPE	Coatomer subunit epsilon
COPG1	COPG1	Coatomer subunit gamma-1
COPG2	COPG2	Coatomer subunit gamma-2
COPS2	CSN2	COP9 signalosome complex subunit 2
COPS3	CSN3	COP9 signalosome complex subunit 3
COPS4	CSN4	COP9 signalosome complex subunit 4
COPS5	CSN5	COP9 signalosome complex subunit 5
COPS6	CSN6	COP9 signalosome complex subunit 6
COPS7A	CSN7A	COP9 signalosome complex subunit 7a
COPS8	CSN8	COP9 signalosome complex subunit 8
COPZ1	COPZ1	Coatomer subunit zeta-1
COQ3	COQ3	Ubiquinone biosynthesis O-methyltransferase, mitochondrial
COQ5	COQ5	2-methoxy-6-polyprenyl-1,4-benzoquinol methylase, mitochondrial
COQ6	COQ6	Ubiquinone biosynthesis monooxygenase COQ6, mitochondrial
COQ7	COQ7	5-demethoxyubiquinone hydroxylase, mitochondrial
COQ8A	COQ8A	Atypical kinase COQ8A, mitochondrial
COQ9	COQ9	Ubiquinone biosynthesis protein COQ9, mitochondrial
CORO1A	COR1A	Coronin-1A
CORO1B	COR1B	Coronin-1B
CORO1C	COR1C	Coronin-1C
CORO2B	COR2B	Coronin-2B
CORO7	CORO7	Coronin-7
COTL1	COTL1	Coactosin-like protein
COX11	COX11	Cytochrome c oxidase assembly protein COX11, mitochondrial
COX18	COX18	Cytochrome c oxidase assembly protein COX18, mitochondrial
COX19	COX19	Cytochrome c oxidase assembly protein COX19
COX20	COX20	Cytochrome c oxidase assembly protein COX20, mitochondrial
COX4I1	COX41	Cytochrome c oxidase subunit 4 isoform 1, mitochondrial
COX5A	COX5A	Cytochrome c oxidase subunit 5A, mitochondrial
COX5B	COX5B	Cytochrome c oxidase subunit 5B, mitochondrial
COX6B1	CX6B1	Cytochrome c oxidase subunit 6B1
COX6C	COX6C	Cytochrome c oxidase subunit 6C
COX7A2	CX7A2	Cytochrome c oxidase subunit 7A2, mitochondrial
COX7A2L	COX7R	Cytochrome c oxidase subunit 7A-related protein, mitochondrial
COX7B	COX7B	Cytochrome c oxidase subunit 7B, mitochondrial
COX7C	COX7C	Cytochrome c oxidase subunit 7C, mitochondrial
CP	CERU	Ceruloplasmin
CPB1	CBPB1	Carboxypeptidase B
CPM	CBPM	Carboxypeptidase M
CPN2	CPN2	Carboxypeptidase N subunit 2
CPNE1	CPNE1	Copine-1
CPNE2	CPNE2	Copine-2
CPNE3	CPNE3	Copine-3
CPOX	HEM6	Oxygen-dependent coproporphyrinogen-III oxidase, mitochondrial
CPPED1	CPPED	Serine/threonine-protein phosphatase CPPED1
CPQ	CBPQ	Carboxypeptidase Q
CPSF1	CPSF1	Cleavage and polyadenylation specificity factor subunit 1
CPSF2	CPSF2	Cleavage and polyadenylation specificity factor subunit 2
CPSF3	CPSF3	Cleavage and polyadenylation specificity factor subunit 3
CPSF6	CPSF6	Cleavage and polyadenylation specificity factor subunit 6
CPSF7	CPSF7	Cleavage and polyadenylation specificity factor subunit 7
CPT1A	CPT1A	Carnitine O-palmitoyltransferase 1, liver isoform
CPT2	CPT2	Carnitine O-palmitoyltransferase 2, mitochondrial
CPVL	CPVL	Probable serine carboxypeptidase CPVL
CRAT	CACP	Carnitine O-acetyltransferase
CREB1	CREB1	Cyclic AMP-responsive element-binding protein 1
CRELD1	CREL1	Protein disulfide isomerase CRELD1
CRIP1	CRIP1	Cysteine-rich protein 1
CRIP2	CRIP2	Cysteine-rich protein 2
CRK	CRK	Adapter molecule crk
CRKL	CRKL	Crk-like protein
CROCC	CROCC	Rootletin
CRTAP	CRTAP	Cartilage-associated protein
CRY1	CRY1	Cryptochrome-1
CRYAB	CRYAB	Alpha-crystallin B chain
CRYL1	CRYL1	Lambda-crystallin homolog
CRYZ	QOR	Quinone oxidoreductase
CRYZL1	QORL1	Quinone oxidoreductase-like protein 1
CS	CISY	Citrate synthase, mitochondrial
CSDC2	CSDC2	Cold shock domain-containing protein C2
CSDE1	CSDE1	Cold shock domain-containing protein E1
CSE1L	XPO2	Exportin-2
CSK	CSK	Tyrosine-protein kinase CSK
CSNK1A1	KC1A	Casein kinase I isoform alpha
CSNK2A1	CSK21	Casein kinase II subunit alpha
CSNK2A2	CSK22	Casein kinase II subunit alpha'
CSNK2B	CSK2B	Casein kinase II subunit beta
CSRP1	CSRP1	Cysteine and glycine-rich protein 1
CSRP2	CSRP2	Cysteine and glycine-rich protein 2
CST3	CYTC	Cystatin-C
CSTB	CYTB	Cystatin-B
CSTF1	CSTF1	Cleavage stimulation factor subunit 1
CSTF2	CSTF2	Cleavage stimulation factor subunit 2
CSTF2T	CSTFT	Cleavage stimulation factor subunit 2 tau variant
CSTF3	CSTF3	Cleavage stimulation factor subunit 3
CTBP1	CTBP1	C-terminal-binding protein 1
CTBP2	CTBP2	C-terminal-binding protein 2
CTBS	DIAC	Di-N-acetylchitobiase
CTNNA1	CTNA1	Catenin alpha-1
CTNNAL1	CTNL1	Alpha-catulin
CTNNB1	CTNB1	Catenin beta-1
CTNNBL1	CTBL1	Beta-catenin-like protein 1
CTNND1	CTND1	Catenin delta-1
CTPS1	PYRG1	CTP synthase 1
CTPS2	PYRG2	CTP synthase 2
CTR9	CTR9	RNA polymerase-associated protein CTR9 homolog
CTSA	PPGB	Lysosomal protective protein
CTSB	CATB	Cathepsin B
CTSC	CATC	Dipeptidyl peptidase 1
CTSD	CATD	Cathepsin D
CTSG	CATG	Cathepsin G
CTSH	CATH	Pro-cathepsin H
CTSL	CATL1	Procathepsin L
CTSZ	CATZ	Cathepsin Z
CTTN	SRC8	Src substrate cortactin
CUL1	CUL1	Cullin-1
CUL2	CUL2	Cullin-2
CUL3	CUL3	Cullin-3
CUL4A	CUL4A	Cullin-4A
CUL4B	CUL4B	Cullin-4B
CUL5	CUL5	Cullin-5
CUL7	CUL7	Cullin-7
CUTA	CUTA	Protein CutA
CUTC	CUTC	Copper homeostasis protein cutC homolog
CUX1	CASP	Protein CASP
CWC15	CWC15	Spliceosome-associated protein CWC15 homolog
CYB5A	CYB5	Cytochrome b5
CYB5B	CYB5B	Cytochrome b5 type B
CYB5R1	NB5R1	NADH-cytochrome b5 reductase 1
CYB5R3	NB5R3	NADH-cytochrome b5 reductase 3
CYBB	CY24B	Cytochrome b-245 heavy chain
CYBC1	CYBC1	Cytochrome b-245 chaperone 1
CYBRD1	CYBR1	Plasma membrane ascorbate-dependent reductase CYBRD1
CYC1	CY1	Cytochrome c1, heme protein, mitochondrial
CYCS	CYC	Cytochrome c
CYFIP1	CYFP1	Cytoplasmic FMR1-interacting protein 1
CYP11A1	CP11A	Cholesterol side-chain cleavage enzyme, mitochondrial
CYP11B1	C11B1	Cytochrome P450 11B1, mitochondrial
CYP17A1	CP17A	Steroid 17-alpha-hydroxylase/17,20 lyase
CYP20A1	CP20A	Cytochrome P450 20A1
CYP21A2	CP21A	Steroid 21-hydroxylase
CYP27A1	CP27A	Sterol 26-hydroxylase, mitochondrial
CYP4V2	CP4V2	Cytochrome P450 4V2
CYP51A1	CP51A	Lanosterol 14-alpha demethylase
CYP7B1	CP7B1	Cytochrome P450 7B1
CYRIB	CYRIB	CYFIP-related Rac1 interactor B
CYSTM1	CYTM1	Cysteine-rich and transmembrane domain-containing protein 1
CYTH1	CYH1	Cytohesin-1
CZIB	CZIB	CXXC motif containing zinc binding protein
D2HGDH	D2HDH	D-2-hydroxyglutarate dehydrogenase, mitochondrial
DAB2	DAB2	Disabled homolog 2
DAD1	DAD1	Dolichyl-diphosphooligosaccharide--protein glycosyltransferase subunit DAD1
DAG1	DAG1	Dystroglycan 1
DAGLB	DGLB	Diacylglycerol lipase-beta
DAP	DAP1	Death-associated protein 1
DAP3	RT29	Small ribosomal subunit protein mS29
DARS1	SYDC	Aspartate--tRNA ligase, cytoplasmic
DARS2	SYDM	Aspartate--tRNA ligase, mitochondrial
DAZAP1	DAZP1	DAZ-associated protein 1
DBI	ACBP	Acyl-CoA-binding protein
DBNL	DBNL	Drebrin-like protein
DBR1	DBR1	Lariat debranching enzyme
DBT	ODB2	Lipoamide acyltransferase component of branched-chain alpha-keto acid dehydrogenase complex, mitochondrial
DCAF1	DCAF1	DDB1- and CUL4-associated factor 1
DCAF13	DCA13	DDB1- and CUL4-associated factor 13
DCAF8	DCAF8	DDB1- and CUL4-associated factor 8
DCAKD	DCAKD	Dephospho-CoA kinase domain-containing protein
DCD	DCD	Dermcidin
DCN	PGS2	Decorin
DCPS	DCPS	m7GpppX diphosphatase
DCTD	DCTD	Deoxycytidylate deaminase
DCTN1	DCTN1	Dynactin subunit 1
DCTN2	DCTN2	Dynactin subunit 2
DCTN3	DCTN3	Dynactin subunit 3
DCTN4	DCTN4	Dynactin subunit 4
DCTN5	DCTN5	Dynactin subunit 5
DCUN1D1	DCNL1	DCN1-like protein 1
DCXR	DCXR	L-xylulose reductase
DDAH1	DDAH1	N(G),N(G)-dimethylarginine dimethylaminohydrolase 1
DDAH2	DDAH2	N(G),N(G)-dimethylarginine dimethylaminohydrolase 2
DDB1	DDB1	DNA damage-binding protein 1
DDB2	DDB2	DNA damage-binding protein 2
DDI2	DDI2	Protein DDI1 homolog 2
DDO	OXDD	D-aspartate oxidase
DDOST	OST48	Dolichyl-diphosphooligosaccharide--protein glycosyltransferase 48 kDa subunit
DDR2	DDR2	Discoidin domain-containing receptor 2
DDRGK1	DDRGK	DDRGK domain-containing protein 1
DDT	DOPD	D-dopachrome decarboxylase
DDX1	DDX1	ATP-dependent RNA helicase DDX1
DDX17	DDX17	Probable ATP-dependent RNA helicase DDX17
DDX18	DDX18	ATP-dependent RNA helicase DDX18
DDX19A	DD19A	ATP-dependent RNA helicase DDX19A
DDX21	DDX21	Nucleolar RNA helicase 2
DDX23	DDX23	Probable ATP-dependent RNA helicase DDX23
DDX27	DDX27	Probable ATP-dependent RNA helicase DDX27
DDX39B	DX39B	Spliceosome RNA helicase DDX39B
DDX3X	DDX3X	ATP-dependent RNA helicase DDX3X
DDX41	DDX41	Probable ATP-dependent RNA helicase DDX41
DDX42	DDX42	ATP-dependent RNA helicase DDX42
DDX46	DDX46	Probable ATP-dependent RNA helicase DDX46
DDX47	DDX47	Probable ATP-dependent RNA helicase DDX47
DDX5	DDX5	Probable ATP-dependent RNA helicase DDX5
DDX50	DDX50	ATP-dependent RNA helicase DDX50
DDX54	DDX54	ATP-dependent RNA helicase DDX54
DDX6	DDX6	Probable ATP-dependent RNA helicase DDX6
DECR1	DECR	2,4-dienoyl-CoA reductase [(3E)-enoyl-CoA-producing], mitochondrial
DECR2	DECR2	Peroxisomal 2,4-dienoyl-CoA reductase [(3E)-enoyl-CoA-producing]
DEFA3	DEF3	Neutrophil defensin 3
DEK	DEK	Protein DEK
DENND10	DE10B	Putative DENN domain-containing protein 10 B
DENND4C	DEN4C	DENN domain-containing protein 4C
DENR	DENR	Density-regulated protein
DEPTOR	DPTOR	DEP domain-containing mTOR-interacting protein
DERA	DEOC	Deoxyribose-phosphate aldolase
DERL1	DERL1	Derlin-1
DES	DESM	Desmin
DFFA	DFFA	DNA fragmentation factor subunit alpha
DGAT1	DGAT1	Diacylglycerol O-acyltransferase 1
DGLUCY	GLUCM	D-glutamate cyclase, mitochondrial
DHCR24	DHC24	Delta(24)-sterol reductase
DHCR7	DHCR7	7-dehydrocholesterol reductase
DHODH	PYRD	Dihydroorotate dehydrogenase (quinone), mitochondrial
DHRS1	DHRS1	Dehydrogenase/reductase SDR family member 1
DHRS13	DHR13	Dehydrogenase/reductase SDR family member 13
DHRS4	DHRS4	Dehydrogenase/reductase SDR family member 4
DHRS7	DHRS7	Dehydrogenase/reductase SDR family member 7
DHRS7B	DRS7B	Dehydrogenase/reductase SDR family member 7B
DHX15	DHX15	ATP-dependent RNA helicase DHX15
DHX16	DHX16	Pre-mRNA-splicing factor ATP-dependent RNA helicase DHX16
DHX29	DHX29	ATP-dependent RNA helicase DHX29
DHX30	DHX30	ATP-dependent RNA helicase DHX30
DHX36	DHX36	ATP-dependent DNA/RNA helicase DHX36
DHX9	DHX9	ATP-dependent RNA helicase A
DIABLO	DBLOH	Diablo IAP-binding mitochondrial protein
DIAPH1	DIAP1	Protein diaphanous homolog 1
DIP2B	DIP2B	Disco-interacting protein 2 homolog B
DKC1	DKC1	H/ACA ribonucleoprotein complex subunit DKC1
DLAT	ODP2	Dihydrolipoyllysine-residue acetyltransferase component of pyruvate dehydrogenase complex, mitochondrial
DLD	DLDH	Dihydrolipoyl dehydrogenase, mitochondrial
DLG1	DLG1	Disks large homolog 1
DLK1	DLK1	Protein delta homolog 1
DLST	ODO2	Dihydrolipoyllysine-residue succinyltransferase component of 2-oxoglutarate dehydrogenase complex, mitochondrial
DMAC2L	ATP5S	ATP synthase subunit s, mitochondrial
DMD	DMD	Dystrophin
DMTN	DEMA	Dematin
DNA2	DNA2	DNA replication ATP-dependent helicase/nuclease DNA2
DNAAF10	DAA10	Dynein axonemal assembly factor 10
DNAAF5	DAAF5	Dynein axonemal assembly factor 5
DNAH1	DYH1	Dynein axonemal heavy chain 1
DNAJA1	DNJA1	DnaJ homolog subfamily A member 1
DNAJA2	DNJA2	DnaJ homolog subfamily A member 2
DNAJA3	DNJA3	DnaJ homolog subfamily A member 3, mitochondrial
DNAJB1	DNJB1	DnaJ homolog subfamily B member 1
DNAJB11	DJB11	DnaJ homolog subfamily B member 11
DNAJB12	DJB12	DnaJ homolog subfamily B member 12
DNAJB2	DNJB2	DnaJ homolog subfamily B member 2
DNAJB4	DNJB4	DnaJ homolog subfamily B member 4
DNAJC10	DJC10	DnaJ homolog subfamily C member 10
DNAJC11	DJC11	DnaJ homolog subfamily C member 11
DNAJC13	DJC13	DnaJ homolog subfamily C member 13
DNAJC19	TIM14	Mitochondrial import inner membrane translocase subunit TIM14
DNAJC3	DNJC3	DnaJ homolog subfamily C member 3
DNAJC5	DNJC5	DnaJ homolog subfamily C member 5
DNAJC7	DNJC7	DnaJ homolog subfamily C member 7
DNAJC8	DNJC8	DnaJ homolog subfamily C member 8
DNASE2	DNS2A	Deoxyribonuclease-2-alpha
DNM1L	DNM1L	Dynamin-1-like protein
DNM2	DYN2	Dynamin-2
DNM3	DYN3	Dynamin-3
DNPEP	DNPEP	Aspartyl aminopeptidase
DNPH1	DNPH1	2'-deoxynucleoside 5'-phosphate N-hydrolase 1
DOCK2	DOCK2	Dedicator of cytokinesis protein 2
DOCK8	DOCK8	Dedicator of cytokinesis protein 8
DPAGT1	GPT	UDP-N-acetylglucosamine--dolichyl-phosphate N-acetylglucosaminephosphotransferase
DPEP1	DPEP1	Dipeptidase 1
DPM1	DPM1	Dolichol-phosphate mannosyltransferase subunit 1
DPM3	DPM3	Dolichol-phosphate mannosyltransferase subunit 3
DPP3	DPP3	Dipeptidyl peptidase 3
DPP4	DPP4	Dipeptidyl peptidase 4
DPP7	DPP2	Dipeptidyl peptidase 2
DPT	DERM	Dermatopontin
DPYSL2	DPYL2	Dihydropyrimidinase-related protein 2
DPYSL3	DPYL3	Dihydropyrimidinase-related protein 3
DRAP1	NC2A	Dr1-associated corepressor
DRG1	DRG1	Developmentally-regulated GTP-binding protein 1
DRG2	DRG2	Developmentally-regulated GTP-binding protein 2
DSP	DESP	Desmoplakin
DST	DYST	Dystonin
DSTN	DEST	Destrin
DTD1	DTD1	D-aminoacyl-tRNA deacylase 1
DTNA	DTNA	Dystrobrevin alpha
DTNBP1	DTBP1	Dysbindin
DTX3L	DTX3L	E3 ubiquitin-protein ligase DTX3L
DTYMK	KTHY	Thymidylate kinase
DUSP23	DUS23	Dual specificity protein phosphatase 23
DUSP3	DUS3	Dual specificity protein phosphatase 3
DUT	DUT	Deoxyuridine 5'-triphosphate nucleotidohydrolase, mitochondrial
DYNC1H1	DYHC1	Cytoplasmic dynein 1 heavy chain 1
DYNC1I2	DC1I2	Cytoplasmic dynein 1 intermediate chain 2
DYNC1LI1	DC1L1	Cytoplasmic dynein 1 light intermediate chain 1
DYNC1LI2	DC1L2	Cytoplasmic dynein 1 light intermediate chain 2
DYNLL1	DYL1	Dynein light chain 1, cytoplasmic
DYNLL2	DYL2	Dynein light chain 2, cytoplasmic
DYNLRB1	DLRB1	Dynein light chain roadblock-type 1
DYNLT3	DYLT3	Dynein light chain Tctex-type 3
DYSF	DYSF	Dysferlin
EARS2	SYEM	Probable glutamate--tRNA ligase, mitochondrial
EBNA1BP2	EBP2	Probable rRNA-processing protein EBP2
EBP	EBP	3-beta-hydroxysteroid-Delta(8),Delta(7)-isomerase
ECE1	ECE1	Endothelin-converting enzyme 1
ECH1	ECH1	Delta(3,5)-Delta(2,4)-dienoyl-CoA isomerase, mitochondrial
ECHDC1	ECHD1	Ethylmalonyl-CoA decarboxylase
ECHDC2	ECHD2	Enoyl-CoA hydratase domain-containing protein 2, mitochondrial
ECHS1	ECHM	Enoyl-CoA hydratase, mitochondrial
ECI1	ECI1	Enoyl-CoA delta isomerase 1, mitochondrial
ECI2	ECI2	Enoyl-CoA delta isomerase 2
ECM1	ECM1	Extracellular matrix protein 1
ECPAS	ECM29	Proteasome adapter and scaffold protein ECM29
ECSIT	ECSIT	Evolutionarily conserved signaling intermediate in Toll pathway, mitochondrial
EDC4	EDC4	Enhancer of mRNA-decapping protein 4
EDF1	EDF1	Endothelial differentiation-related factor 1
EEA1	EEA1	Early endosome antigen 1
EEF1A1	EF1A1	Elongation factor 1-alpha 1
EEF1A2	EF1A2	Elongation factor 1-alpha 2
EEF1B2	EF1B	Elongation factor 1-beta
EEF1D	EF1D	Elongation factor 1-delta
EEF1E1	MCA3	Eukaryotic translation elongation factor 1 epsilon-1
EEF1G	EF1G	Elongation factor 1-gamma
EEF2	EF2	Elongation factor 2
EEFSEC	SELB	Selenocysteine-specific elongation factor
EFEMP1	FBLN3	EGF-containing fibulin-like extracellular matrix protein 1
EFEMP2	FBLN4	EGF-containing fibulin-like extracellular matrix protein 2
EFHD2	EFHD2	EF-hand domain-containing protein D2
EFL1	EFL1	Elongation factor-like GTPase 1
EFR3A	EFR3A	Protein EFR3 homolog A
EFTUD2	U5S1	116 kDa U5 small nuclear ribonucleoprotein component
EGFR	EGFR	Epidermal growth factor receptor
EGLN1	EGLN1	Egl nine homolog 1
EHD1	EHD1	EH domain-containing protein 1
EHD2	EHD2	EH domain-containing protein 2
EHD3	EHD3	EH domain-containing protein 3
EHD4	EHD4	EH domain-containing protein 4
EHHADH	ECHP	Peroxisomal bifunctional enzyme
EI24	EI24	Etoposide-induced protein 2.4 homolog
EIF1	EIF1	Eukaryotic translation initiation factor 1
EIF1AX	IF1AX	Eukaryotic translation initiation factor 1A, X-chromosomal
EIF2A	EIF2A	Eukaryotic translation initiation factor 2A
EIF2AK2	E2AK2	Interferon-induced, double-stranded RNA-activated protein kinase
EIF2B1	EI2BA	Translation initiation factor eIF-2B subunit alpha
EIF2B2	EI2BB	Translation initiation factor eIF-2B subunit beta
EIF2B3	EI2BG	Translation initiation factor eIF-2B subunit gamma
EIF2B4	EI2BD	Translation initiation factor eIF-2B subunit delta
EIF2B5	EI2BE	Translation initiation factor eIF-2B subunit epsilon
EIF2S1	IF2A	Eukaryotic translation initiation factor 2 subunit 1
EIF2S2	IF2B	Eukaryotic translation initiation factor 2 subunit 2
EIF2S3	IF2G	Eukaryotic translation initiation factor 2 subunit 3
EIF3A	EIF3A	Eukaryotic translation initiation factor 3 subunit A
EIF3B	EIF3B	Eukaryotic translation initiation factor 3 subunit B
EIF3C	EIF3C	Eukaryotic translation initiation factor 3 subunit C-like protein
EIF3D	EIF3D	Eukaryotic translation initiation factor 3 subunit D
EIF3E	EIF3E	Eukaryotic translation initiation factor 3 subunit E
EIF3F	EIF3F	Eukaryotic translation initiation factor 3 subunit F
EIF3G	EIF3G	Eukaryotic translation initiation factor 3 subunit G
EIF3H	EIF3H	Eukaryotic translation initiation factor 3 subunit H
EIF3I	EIF3I	Eukaryotic translation initiation factor 3 subunit I
EIF3J	EIF3J	Eukaryotic translation initiation factor 3 subunit J
EIF3K	EIF3K	Eukaryotic translation initiation factor 3 subunit K
EIF3L	EIF3L	Eukaryotic translation initiation factor 3 subunit L
EIF3M	EIF3M	Eukaryotic translation initiation factor 3 subunit M
EIF4A1	IF4A1	Eukaryotic initiation factor 4A-I
EIF4A2	IF4A2	Eukaryotic initiation factor 4A-II
EIF4A3	IF4A3	Eukaryotic initiation factor 4A-III
EIF4B	IF4B	Eukaryotic translation initiation factor 4B
EIF4E	IF4E	Eukaryotic translation initiation factor 4E
EIF4G1	IF4G1	Eukaryotic translation initiation factor 4 gamma 1
EIF4G2	IF4G2	Eukaryotic translation initiation factor 4 gamma 2
EIF4G3	IF4G3	Eukaryotic translation initiation factor 4 gamma 3
EIF4H	IF4H	Eukaryotic translation initiation factor 4H
EIF5	IF5	Eukaryotic translation initiation factor 5
EIF5A	IF5A1	Eukaryotic translation initiation factor 5A-1
EIF5B	IF2P	Eukaryotic translation initiation factor 5B
EIF6	IF6	Eukaryotic translation initiation factor 6
EIPR1	EIPR1	EARP and GARP complex-interacting protein 1
ELAC2	RNZ2	Zinc phosphodiesterase ELAC protein 2
ELANE	ELNE	Neutrophil elastase
ELAVL1	ELAV1	ELAV-like protein 1
ELMO2	ELMO2	Engulfment and cell motility protein 2
ELMOD2	ELMD2	ELMO domain-containing protein 2
ELOB	ELOB	Elongin-B
ELOC	ELOC	Elongin-C
ELP1	ELP1	Elongator complex protein 1
ELP2	ELP2	Elongator complex protein 2
ELP3	ELP3	Elongator complex protein 3
EMC1	EMC1	ER membrane protein complex subunit 1
EMC10	EMC10	ER membrane protein complex subunit 10
EMC2	EMC2	ER membrane protein complex subunit 2
EMC6	EMC6	ER membrane protein complex subunit 6
EMC7	EMC7	ER membrane protein complex subunit 7
EMD	EMD	Emerin
EMID1	EMID1	EMI domain-containing protein 1
EMILIN1	EMIL1	EMILIN-1
EMILIN2	EMIL2	EMILIN-2
EML1	EMAL1	Echinoderm microtubule-associated protein-like 1
EML2	EMAL2	Echinoderm microtubule-associated protein-like 2
EML3	EMAL3	Echinoderm microtubule-associated protein-like 3
EML4	EMAL4	Echinoderm microtubule-associated protein-like 4
EML5	EMAL5	Echinoderm microtubule-associated protein-like 5
ENAH	ENAH	Protein enabled homolog
ENDOD1	ENDD1	Endonuclease domain-containing 1 protein
ENDOG	NUCG	Endonuclease G, mitochondrial
ENG	EGLN	Endoglin
ENO1	ENOA	Alpha-enolase
ENO2	ENOG	Gamma-enolase
ENO3	ENOB	Beta-enolase
ENOPH1	ENOPH	Enolase-phosphatase E1
ENOSF1	ENOF1	Mitochondrial enolase superfamily member 1
ENPEP	AMPE	Glutamyl aminopeptidase
ENPP1	ENPP1	Ectonucleotide pyrophosphatase/phosphodiesterase family member 1
ENTPD1	ENTP1	Ectonucleoside triphosphate diphosphohydrolase 1
EPB41	EPB41	Protein 4.1
EPB41L1	E41L1	Band 4.1-like protein 1
EPB41L2	E41L2	Band 4.1-like protein 2
EPB41L3	E41L3	Band 4.1-like protein 3
EPB42	EPB42	Protein 4.2
EPDR1	EPDR1	Mammalian ependymin-related protein 1
EPHX1	HYEP	Epoxide hydrolase 1
EPHX2	HYES	Bifunctional epoxide hydrolase 2
EPM2AIP1	EPMIP	EPM2A-interacting protein 1
EPN1	EPN1	Epsin-1
EPRS1	SYEP	Bifunctional glutamate/proline--tRNA ligase
EPS15	EPS15	Epidermal growth factor receptor substrate 15
EPS15L1	EP15R	Epidermal growth factor receptor substrate 15-like 1
ERAP1	ERAP1	Endoplasmic reticulum aminopeptidase 1
ERAP2	ERAP2	Endoplasmic reticulum aminopeptidase 2
ERC1	RB6I2	ELKS/Rab6-interacting/CAST family member 1
ERG28	ERG28	Ergosterol biosynthetic protein 28 homolog
ERGIC1	ERGI1	Endoplasmic reticulum-Golgi intermediate compartment protein 1
ERGIC2	ERGI2	Endoplasmic reticulum-Golgi intermediate compartment protein 2
ERH	ERH	Enhancer of rudimentary homolog
ERI3	ERI3	ERI1 exoribonuclease 3
ERLEC1	ERLEC	Endoplasmic reticulum lectin 1
ERLIN1	ERLN1	Erlin-1
ERLIN2	ERLN2	Erlin-2
ERMP1	ERMP1	Endoplasmic reticulum metallopeptidase 1
ERO1A	ERO1A	ERO1-like protein alpha
ERP29	ERP29	Endoplasmic reticulum resident protein 29
ERP44	ERP44	Endoplasmic reticulum resident protein 44
ESD	ESTD	S-formylglutathione hydrolase
ESYT1	ESYT1	Extended synaptotagmin-1
ESYT2	ESYT2	Extended synaptotagmin-2
ETF1	ERF1	Eukaryotic peptide chain release factor subunit 1
ETFA	ETFA	Electron transfer flavoprotein subunit alpha, mitochondrial
ETFB	ETFB	Electron transfer flavoprotein subunit beta
ETFDH	ETFD	Electron transfer flavoprotein-ubiquinone oxidoreductase, mitochondrial
ETHE1	ETHE1	Persulfide dioxygenase ETHE1, mitochondrial
EVL	EVL	Ena/VASP-like protein
EWSR1	EWS	RNA-binding protein EWS
EXOC1	EXOC1	Exocyst complex component 1
EXOC2	EXOC2	Exocyst complex component 2
EXOC3	EXOC3	Exocyst complex component 3
EXOC3L2	EX3L2	Exocyst complex component 3-like protein 2
EXOC4	EXOC4	Exocyst complex component 4
EXOC5	EXOC5	Exocyst complex component 5
EXOC6B	EXC6B	Exocyst complex component 6B
EXOC7	EXOC7	Exocyst complex component 7
EXOC8	EXOC8	Exocyst complex component 8
EXOG	EXOG	Nuclease EXOG, mitochondrial
EXOSC2	EXOS2	Exosome complex component RRP4
EXOSC4	EXOS4	Exosome complex component RRP41
EXOSC5	EXOS5	Exosome complex component RRP46
EXOSC6	EXOS6	Exosome complex component MTR3
EXOSC9	EXOS9	Exosome complex component RRP45
EZR	EZRI	Ezrin
F10	FA10	Coagulation factor X
F11R	JAM1	Junctional adhesion molecule A
F12	FA12	Coagulation factor XII
F13A1	F13A	Coagulation factor XIII A chain
F2	THRB	Prothrombin
F9	FA9	Coagulation factor IX
FABP3	FABPH	Fatty acid-binding protein, heart
FABP4	FABP4	Fatty acid-binding protein, adipocyte
FABP5	FABP5	Fatty acid-binding protein 5
FABP6	FABP6	Gastrotropin
FADS1	FADS1	Acyl-CoA (8-3)-desaturase
FADS2	FADS2	Acyl-CoA 6-desaturase
FAF1	FAF1	FAS-associated factor 1
FAF2	FAF2	FAS-associated factor 2
FAH	FAAA	Fumarylacetoacetase
FAHD1	FAHD1	Acylpyruvase FAHD1, mitochondrial
FAHD2A	FAH2A	Fumarylacetoacetate hydrolase domain-containing protein 2A
FAM114A1	NXP20	Protein NOXP20
FAM114A2	F1142	Protein FAM114A2
FAM120A	F120A	Constitutive coactivator of PPAR-gamma-like protein 1
FAM136A	F136A	Protein FAM136A
FAM162A	F162A	Protein FAM162A
FAM174A	F174A	Membrane protein FAM174A
FAM20B	XYLK	Glycosaminoglycan xylosylkinase
FAM3C	FAM3C	Protein FAM3C
FAM50A	FA50A	Protein FAM50A
FAM91A1	F91A1	Protein FAM91A1
FAM98A	FA98A	Protein FAM98A
FAM98B	FA98B	Protein FAM98B
FARP1	FARP1	FERM, ARHGEF and pleckstrin domain-containing protein 1
FARSA	SYFA	Phenylalanine--tRNA ligase alpha subunit
FARSB	SYFB	Phenylalanine--tRNA ligase beta subunit
FAS	TNR6	Tumor necrosis factor receptor superfamily member 6
FASN	FAS	Fatty acid synthase
FASTKD2	FAKD2	FAST kinase domain-containing protein 2, mitochondrial
FASTKD5	FAKD5	FAST kinase domain-containing protein 5, mitochondrial
FAU	RS30	Ubiquitin-like FUBI-ribosomal protein eS30 fusion protein
FBL	FBRL	rRNA 2'-O-methyltransferase fibrillarin
FBLIM1	FBLI1	Filamin-binding LIM protein 1
FBLN1	FBLN1	Fibulin-1
FBLN2	FBLN2	Fibulin-2
FBLN5	FBLN5	Fibulin-5
FBN1	FBN1	Fibrillin-1
FBN2	FBN2	Fibrillin-2
FBP1	F16P1	Fructose-1,6-bisphosphatase 1
FBXL20	FXL20	F-box/LRR-repeat protein 20
FBXL8	FBXL8	F-box/LRR-repeat protein 8
FBXO22	FBX22	F-box only protein 22
FBXO7	FBX7	F-box only protein 7
FCER1G	FCERG	High affinity immunoglobulin epsilon receptor subunit gamma
FCGBP	FCGBP	IgGFc-binding protein
FCGR3A	FCG3A	Low affinity immunoglobulin gamma Fc region receptor III-A
FCGRT	FCGRN	IgG receptor FcRn large subunit p51
FCHO2	FCHO2	F-BAR domain only protein 2
FCN3	FCN3	Ficolin-3
FCSK	FCSK	L-fucose kinase
FDFT1	FDFT	Squalene synthase
FDPS	FPPS	Farnesyl pyrophosphate synthase
FDX1	ADX	Adrenodoxin, mitochondrial
FDX2	FDX2	Ferredoxin-2, mitochondrial
FDXR	ADRO	NADPH:adrenodoxin oxidoreductase, mitochondrial
FECH	HEMH	Ferrochelatase, mitochondrial
FEN1	FEN1	Flap endonuclease 1
FERMT1	FERM1	Fermitin family homolog 1
FERMT2	FERM2	Fermitin family homolog 2
FERMT3	URP2	Fermitin family homolog 3
FGA	FIBA	Fibrinogen alpha chain
FGB	FIBB	Fibrinogen beta chain
FGG	FIBG	Fibrinogen gamma chain
FH	FUMH	Fumarate hydratase, mitochondrial
FHIP2A	FHI2A	FHF complex subunit HOOK interacting protein 2A
FHL1	FHL1	Four and a half LIM domains protein 1
FHL2	FHL2	Four and a half LIM domains protein 2
FHL3	FHL3	Four and a half LIM domains protein 3
FHOD1	FHOD1	FH1/FH2 domain-containing protein 1
FIP1L1	FIP1	Pre-mRNA 3'-end-processing factor FIP1
FKBP10	FKB10	Peptidyl-prolyl cis-trans isomerase FKBP10
FKBP11	FKB11	Peptidyl-prolyl cis-trans isomerase FKBP11
FKBP15	FKB15	FK506-binding protein 15
FKBP1A	FKB1A	Peptidyl-prolyl cis-trans isomerase FKBP1A
FKBP2	FKBP2	Peptidyl-prolyl cis-trans isomerase FKBP2
FKBP3	FKBP3	Peptidyl-prolyl cis-trans isomerase FKBP3
FKBP4	FKBP4	Peptidyl-prolyl cis-trans isomerase FKBP4
FKBP5	FKBP5	Peptidyl-prolyl cis-trans isomerase FKBP5
FKBP7	FKBP7	Peptidyl-prolyl cis-trans isomerase FKBP7
FKBP8	FKBP8	Peptidyl-prolyl cis-trans isomerase FKBP8
FKBP9	FKBP9	Peptidyl-prolyl cis-trans isomerase FKBP9
FLAD1	FAD1	FAD synthase
FLII	FLII	Protein flightless-1 homolog
FLNA	FLNA	Filamin-A
FLNB	FLNB	Filamin-B
FLNC	FLNC	Filamin-C
FLOT1	FLOT1	Flotillin-1
FLOT2	FLOT2	Flotillin-2
FMC1	FMC1	Protein FMC1 homolog
FMNL1	FMNL1	Formin-like protein 1
FMNL2	FMNL2	Formin-like protein 2
FMO1	FMO1	Flavin-containing monooxygenase 1
FMO3	FMO3	Flavin-containing monooxygenase 3
FN1	FINC	Fibronectin
FN3K	FN3K	Fructosamine-3-kinase
FN3KRP	KT3K	Ketosamine-3-kinase
FNDC3A	FND3A	Fibronectin type-III domain-containing protein 3A
FNTA	FNTA	Protein farnesyltransferase/geranylgeranyltransferase type-1 subunit alpha
FNTB	FNTB	Protein farnesyltransferase subunit beta
FOCAD	FOCAD	Focadhesin
FOLR2	FOLR2	Folate receptor beta
FOXK1	FOXK1	Forkhead box protein K1
FOXRED1	FXRD1	FAD-dependent oxidoreductase domain-containing protein 1
FSCN1	FSCN1	Fascin
FSTL1	FSTL1	Follistatin-related protein 1
FTH1	FRIH	Ferritin heavy chain
FTO	FTO	Alpha-ketoglutarate-dependent dioxygenase FTO
FUBP1	FUBP1	Far upstream element-binding protein 1
FUBP3	FUBP3	Far upstream element-binding protein 3
FUCA1	FUCO	Tissue alpha-L-fucosidase
FUCA2	FUCO2	Plasma alpha-L-fucosidase
FUNDC2	FUND2	FUN14 domain-containing protein 2
FUS	FUS	RNA-binding protein FUS
FXR1	FXR1	RNA-binding protein FXR1
FXR2	FXR2	RNA-binding protein FXR2
FYCO1	FYCO1	FYVE and coiled-coil domain-containing protein 1
FYTTD1	UIF	UAP56-interacting factor
G3BP1	G3BP1	Ras GTPase-activating protein-binding protein 1
G3BP2	G3BP2	Ras GTPase-activating protein-binding protein 2
G6PD	G6PD	Glucose-6-phosphate 1-dehydrogenase
GAA	LYAG	Lysosomal alpha-glucosidase
GAK	GAK	Cyclin-G-associated kinase
GALK1	GALK1	Galactokinase
GALK2	GALK2	N-acetylgalactosamine kinase
GALM	GALM	Galactose mutarotase
GALNS	GALNS	N-acetylgalactosamine-6-sulfatase
GALNT2	GALT2	Polypeptide N-acetylgalactosaminyltransferase 2
GALT	GALT	Galactose-1-phosphate uridylyltransferase
GAMT	GAMT	Guanidinoacetate N-methyltransferase
GANAB	GANAB	Neutral alpha-glucosidase AB
GAPDH	G3P	Glyceraldehyde-3-phosphate dehydrogenase
GAPVD1	GAPD1	GTPase-activating protein and VPS9 domain-containing protein 1
GAR1	GAR1	H/ACA ribonucleoprotein complex subunit 1
GARS1	GARS	Glycine--tRNA ligase
GART	PUR2	Trifunctional purine biosynthetic protein adenosine-3
GASK1B	GAK1B	Golgi-associated kinase 1B
GATAD2A	P66A	Transcriptional repressor p66-alpha
GATD1	GALD1	Glutamine amidotransferase-like class 1 domain-containing protein 1
GATD3	GAL3A	Putative glutamine amidotransferase-like class 1 domain-containing protein 3B, mitochondrial
GATM	GATM	Glycine amidinotransferase, mitochondrial
GBA1	GBA1	Lysosomal acid glucosylceramidase
GBE1	GLGB	1,4-alpha-glucan-branching enzyme
GBF1	GBF1	Golgi-specific brefeldin A-resistance guanine nucleotide exchange factor 1
GBP1	GBP1	Guanylate-binding protein 1
GBP2	GBP2	Guanylate-binding protein 2
GC	VTDB	Vitamin D-binding protein
GCA	GRAN	Grancalcin
GCC1	GCC1	GRIP and coiled-coil domain-containing protein 1
GCC2	GCC2	GRIP and coiled-coil domain-containing protein 2
GCDH	GCDH	Glutaryl-CoA dehydrogenase, mitochondrial
GCHFR	GFRP	GTP cyclohydrolase 1 feedback regulatory protein
GCLC	GSH1	Glutamate--cysteine ligase catalytic subunit
GCN1	GCN1	Stalled ribosome sensor GCN1
GCSH	GCSH	Glycine cleavage system H protein, mitochondrial
GDAP1	GDAP1	Ganglioside-induced differentiation-associated protein 1
GDE1	GDE1	Glycerophosphodiester phosphodiesterase 1
GDI1	GDIA	Rab GDP dissociation inhibitor alpha
GDI2	GDIB	Rab GDP dissociation inhibitor beta
GET3	GET3	ATPase GET3
GFM1	EFGM	Elongation factor G, mitochondrial
GFM2	RRF2M	Ribosome-releasing factor 2, mitochondrial
GFPT1	GFPT1	Glutamine--fructose-6-phosphate aminotransferase [isomerizing] 1
GFUS	FCL	GDP-L-fucose synthase
GGA2	GGA2	ADP-ribosylation factor-binding protein GGA2
GGACT	GGACT	Gamma-glutamylaminecyclotransferase
GGCT	GGCT	Gamma-glutamylcyclotransferase
GGCX	VKGC	Vitamin K-dependent gamma-carboxylase
GGH	GGH	Gamma-glutamyl hydrolase
GGT5	GGT5	Glutathione hydrolase 5 proenzyme
GHDC	GHDC	GH3 domain-containing protein
GHITM	GHITM	Growth hormone-inducible transmembrane protein
GIGYF2	GGYF2	GRB10-interacting GYF protein 2
GIMAP1	GIMA1	GTPase IMAP family member 1
GIMAP4	GIMA4	GTPase IMAP family member 4
GIMAP5	GIMA5	GTPase IMAP family member 5
GIMAP8	GIMA8	GTPase IMAP family member 8
GIPC1	GIPC1	PDZ domain-containing protein GIPC1
GIPC2	GIPC2	PDZ domain-containing protein GIPC2
GIT1	GIT1	ARF GTPase-activating protein GIT1
GIT2	GIT2	ARF GTPase-activating protein GIT2
GJA1	CXA1	Gap junction alpha-1 protein
GK	GLPK	Glycerol kinase
GLA	AGAL	Alpha-galactosidase A
GLB1	BGAL	Beta-galactosidase
GLG1	GSLG1	Golgi apparatus protein 1
GLIPR2	GAPR1	Golgi-associated plant pathogenesis-related protein 1
GLO1	LGUL	Lactoylglutathione lyase
GLOD4	GLOD4	Glyoxalase domain-containing protein 4
GLRX	GLRX1	Glutaredoxin-1
GLRX3	GLRX3	Glutaredoxin-3
GLRX5	GLRX5	Glutaredoxin-related protein 5, mitochondrial
GLS	GLSK	Glutaminase kidney isoform, mitochondrial
GLUD1	DHE3	Glutamate dehydrogenase 1, mitochondrial
GLUL	GLNA	Glutamine synthetase
GLYR1	GLYR1	Cytokine-like nuclear factor N-PAC
GM2A	SAP3	Ganglioside GM2 activator
GMDS	GMDS	GDP-mannose 4,6 dehydratase
GMFB	GMFB	Glia maturation factor beta
GMPPA	GMPPA	Mannose-1-phosphate guanyltransferase alpha
GMPPB	GMPPB	Mannose-1-phosphate guanyltransferase beta
GMPR	GMPR1	GMP reductase 1
GMPR2	GMPR2	GMP reductase 2
GMPS	GUAA	GMP synthase [glutamine-hydrolyzing]
GNA11	GNA11	Guanine nucleotide-binding protein subunit alpha-11
GNA13	GNA13	Guanine nucleotide-binding protein subunit alpha-13
GNAI1	GNAI1	Guanine nucleotide-binding protein G(i) subunit alpha-1
GNAI2	GNAI2	Guanine nucleotide-binding protein G(i) subunit alpha-2
GNAI3	GNAI3	Guanine nucleotide-binding protein G(i) subunit alpha-3
GNAO1	GNAO	Guanine nucleotide-binding protein G(o) subunit alpha
GNAQ	GNAQ	Guanine nucleotide-binding protein G(q) subunit alpha
GNAS	GNAS1	Guanine nucleotide-binding protein G(s) subunit alpha isoforms XLas
GNB1	GBB1	Guanine nucleotide-binding protein G(I)/G(S)/G(T) subunit beta-1
GNB2	GBB2	Guanine nucleotide-binding protein G(I)/G(S)/G(T) subunit beta-2
GNB4	GBB4	Guanine nucleotide-binding protein subunit beta-4
GNG12	GBG12	Guanine nucleotide-binding protein G(I)/G(S)/G(O) subunit gamma-12
GNG2	GBG2	Guanine nucleotide-binding protein G(I)/G(S)/G(O) subunit gamma-2
GNG5	GBG5	Guanine nucleotide-binding protein G(I)/G(S)/G(O) subunit gamma-5
GNL1	GNL1	Guanine nucleotide-binding protein-like 1
GNL3	GNL3	Guanine nucleotide-binding protein-like 3
GNPDA1	GNPI1	Glucosamine-6-phosphate isomerase 1
GNPDA2	GNPI2	Glucosamine-6-phosphate isomerase 2
GNS	GNS	N-acetylglucosamine-6-sulfatase
GOLGA2	GOGA2	Golgin subfamily A member 2
GOLGA3	GOGA3	Golgin subfamily A member 3
GOLGA4	GOGA4	Golgin subfamily A member 4
GOLGA5	GOGA5	Golgin subfamily A member 5
GOLGB1	GOGB1	Golgin subfamily B member 1
GOLM1	GOLM1	Golgi membrane protein 1
GOLPH3	GOLP3	Golgi phosphoprotein 3
GOLPH3L	GLP3L	Golgi phosphoprotein 3-like
GON7	GON7	EKC/KEOPS complex subunit GON7
GOPC	GOPC	Golgi-associated PDZ and coiled-coil motif-containing protein
GORASP2	GORS2	Golgi reassembly-stacking protein 2
GOSR2	GOSR2	Golgi SNAP receptor complex member 2
GOT1	AATC	Aspartate aminotransferase, cytoplasmic
GOT2	AATM	Aspartate aminotransferase, mitochondrial
GPC1	GPC1	Glypican-1
GPD1L	GPD1L	Glycerol-3-phosphate dehydrogenase 1-like protein
GPD2	GPDM	Glycerol-3-phosphate dehydrogenase, mitochondrial
GPHN	GEPH	Gephyrin
GPI	G6PI	Glucose-6-phosphate isomerase
GPKOW	GPKOW	G-patch domain and KOW motifs-containing protein
GPLD1	PHLD	Phosphatidylinositol-glycan-specific phospholipase D
GPNMB	GPNMB	Transmembrane glycoprotein NMB
GPR150	GP150	Probable G-protein coupled receptor 150
GPR89A	GPHRA	Golgi pH regulator A
GPS1	CSN1	COP9 signalosome complex subunit 1
GPX1	GPX1	Glutathione peroxidase 1
GPX3	GPX3	Glutathione peroxidase 3
GPX4	GPX4	Phospholipid hydroperoxide glutathione peroxidase
GRAMD1B	ASTRB	Protein Aster-B
GRB2	GRB2	Growth factor receptor-bound protein 2
GRHPR	GRHPR	Glyoxylate reductase/hydroxypyruvate reductase
GRIPAP1	GRAP1	GRIP1-associated protein 1
GRK2	ARBK1	Beta-adrenergic receptor kinase 1
GRN	GRN	Progranulin
GRPEL1	GRPE1	GrpE protein homolog 1, mitochondrial
GRSF1	GRSF1	G-rich sequence factor 1
GRWD1	GRWD1	Glutamate-rich WD repeat-containing protein 1
GSDMD	GSDMD	Gasdermin-D
GSDME	GSDME	Gasdermin-E
GSK3B	GSK3B	Glycogen synthase kinase-3 beta
GSN	GELS	Gelsolin
GSPT1	ERF3A	Eukaryotic peptide chain release factor GTP-binding subunit ERF3A
GSR	GSHR	Glutathione reductase, mitochondrial
GSS	GSHB	Glutathione synthetase
GSTA1	GSTA1	Glutathione S-transferase A1
GSTA4	GSTA4	Glutathione S-transferase A4
GSTK1	GSTK1	Glutathione S-transferase kappa 1
GSTM1	GSTM1	Glutathione S-transferase Mu 1
GSTM2	GSTM2	Glutathione S-transferase Mu 2
GSTM3	GSTM3	Glutathione S-transferase Mu 3
GSTO1	GSTO1	Glutathione S-transferase omega-1
GSTP1	GSTP1	Glutathione S-transferase P
GSTT1	GSTT1	Glutathione S-transferase theta-1
GSTT2	GST2	Glutathione S-transferase theta-2
GSTZ1	MAAI	Maleylacetoacetate isomerase
GTF2A2	T2AG	Transcription initiation factor IIA subunit 2
GTF2F2	T2FB	General transcription factor IIF subunit 2
GTF2I	GTF2I	General transcription factor II-I
GTF3C2	TF3C2	General transcription factor 3C polypeptide 2
GTF3C3	TF3C3	General transcription factor 3C polypeptide 3
GTF3C4	TF3C4	General transcription factor 3C polypeptide 4
GTPBP1	GTPB1	GTP-binding protein 1
GTPBP3	GTPB3	tRNA modification GTPase GTPBP3, mitochondrial
GTPBP4	GTPB4	GTP-binding protein 4
GUK1	KGUA	Guanylate kinase
GUSB	BGLR	Beta-glucuronidase
GYG1	GLYG	Glycogenin-1
GYS1	GYS1	Glycogen [starch] synthase, muscle
H1-0	H10	Histone H1.0
H1-10	H1X	Histone H1.10
H1-4	H14	Histone H1.4
H1-5	H15	Histone H1.5
H2AC11	H2A1D	Histone H2A type 1
H2AC21	H2A2B	Histone H2A type 2-B
H2AC25	H2A1B	Histone H2A type 1-B/E
H2AZ1	H2AV	Histone H2A.Z
H2BC12	H2B1K	Histone H2B type 1-K
H2BC17	H2B1O	Histone H2B type 1-O
H3-3A	H31	Histone H3.1
H4C1	H4	Histone H4
H6PD	G6PE	GDH/6PGL endoplasmic bifunctional protein
HAAO	3HAO	3-hydroxyanthranilate 3,4-dioxygenase
HABP2	HABP2	Hyaluronan-binding protein 2
HACD3	HACD3	Very-long-chain (3R)-3-hydroxyacyl-CoA dehydratase 3
HADH	HCDH	Hydroxyacyl-coenzyme A dehydrogenase, mitochondrial
HADHA	ECHA	Trifunctional enzyme subunit alpha, mitochondrial
HADHB	ECHB	Trifunctional enzyme subunit beta, mitochondrial
HAGH	GLO2	Hydroxyacylglutathione hydrolase, mitochondrial
HARS1	HARS1	Histidine--tRNA ligase, cytoplasmic
HARS2	SYHM	Histidine--tRNA ligase, mitochondrial
HAX1	HAX1	HCLS1-associated protein X-1
HBA1	HBA	Hemoglobin subunit alpha
HBB	HBB	Hemoglobin subunit beta
HBD	HBD	Hemoglobin subunit delta
HBG2	HBG2	Hemoglobin subunit gamma-2
HBS1L	HBS1L	HBS1-like protein
HCCS	CCHL	Holocytochrome c-type synthase
HCFC1	HCFC1	Host cell factor 1
HCLS1	HCLS1	Hematopoietic lineage cell-specific protein
HDAC1	HDAC1	Histone deacetylase 1
HDAC2	HDAC2	Histone deacetylase 2
HDAC6	HDAC6	Histone deacetylase 6
HDDC2	HDDC2	5'-deoxynucleotidase HDDC2
HDDC3	MESH1	Guanosine-3',5'-bis(diphosphate) 3'-pyrophosphohydrolase MESH1
HDGF	HDGF	Hepatoma-derived growth factor
HDGFL2	HDGR2	Hepatoma-derived growth factor-related protein 2
HDGFL3	HDGR3	Hepatoma-derived growth factor-related protein 3
HDHD2	HDHD2	Haloacid dehalogenase-like hydrolase domain-containing protein 2
HDHD3	HDHD3	Haloacid dehalogenase-like hydrolase domain-containing protein 3
HDHD5	HDHD5	Haloacid dehalogenase-like hydrolase domain-containing 5
HDLBP	VIGLN	Vigilin
HEBP1	HEBP1	Heme-binding protein 1
HEBP2	HEBP2	Heme-binding protein 2
HECTD1	HECD1	E3 ubiquitin-protein ligase HECTD1
HECTD3	HECD3	E3 ubiquitin-protein ligase HECTD3
HERC4	HERC4	Probable E3 ubiquitin-protein ligase HERC4
HEXA	HEXA	Beta-hexosaminidase subunit alpha
HEXB	HEXB	Beta-hexosaminidase subunit beta
HEXIM1	HEXI1	Protein HEXIM1
HGH1	HGH1	Protein HGH1 homolog
HGS	HGS	Hepatocyte growth factor-regulated tyrosine kinase substrate
HGSNAT	HGNAT	Heparan-alpha-glucosaminide N-acetyltransferase
HIBADH	3HIDH	3-hydroxyisobutyrate dehydrogenase, mitochondrial
HIBCH	HIBCH	3-hydroxyisobutyryl-CoA hydrolase, mitochondrial
HIGD1A	HIG1A	HIG1 domain family member 1C
HINT1	HINT1	Adenosine 5'-monophosphoramidase HINT1
HINT2	HINT2	Adenosine 5'-monophosphoramidase HINT2
HINT3	HINT3	Adenosine 5'-monophosphoramidase HINT3
HIP1	HIP1	Huntingtin-interacting protein 1
HIP1R	HIP1R	Huntingtin-interacting protein 1-related protein
HK1	HXK1	Hexokinase-1
HK3	HXK3	Hexokinase-3
HLA-A	HLAA	HLA class I histocompatibility antigen, A alpha chain
HLA-B	HLAB	HLA class I histocompatibility antigen, B alpha chain
HLA-DPA1	DPA1	HLA class II histocompatibility antigen, DP alpha 1 chain
HLA-DPB1	DPB1	HLA class II histocompatibility antigen, DP beta 1 chain
HLA-DRA	DRA	HLA class II histocompatibility antigen, DR alpha chain
HLA-DRB1	DRB1	HLA class II histocompatibility antigen, DRB1 beta chain
HLA-DRB3	DRB3	HLA class II histocompatibility antigen, DR beta 3 chain
HM13	HM13	Minor histocompatibility antigen H13
HMBS	HEM3	Porphobilinogen deaminase
HMG20A	HM20A	High mobility group protein 20A
HMGB1	HMGB1	High mobility group protein B1
HMGB2	HMGB2	High mobility group protein B2
HMGCL	HMGCL	Hydroxymethylglutaryl-CoA lyase, mitochondrial
HMGN1	HMGN1	Non-histone chromosomal protein HMG-14
HMGN2	HMGN2	Non-histone chromosomal protein HMG-17
HMGN4	HMGN4	High mobility group nucleosome-binding domain-containing protein 4
HMOX2	HMOX2	Heme oxygenase 2
HNMT	HNMT	Histamine N-methyltransferase
HNRNPA0	ROA0	Heterogeneous nuclear ribonucleoprotein A0
HNRNPA1	ROA1	Heterogeneous nuclear ribonucleoprotein A1
HNRNPA2B1	ROA2	Heterogeneous nuclear ribonucleoproteins A2/B1
HNRNPA3	ROA3	Heterogeneous nuclear ribonucleoprotein A3
HNRNPAB	ROAA	Heterogeneous nuclear ribonucleoprotein A/B
HNRNPC	HNRPC	Heterogeneous nuclear ribonucleoproteins C1/C2
HNRNPD	HNRPD	Heterogeneous nuclear ribonucleoprotein D0
HNRNPF	HNRPF	Heterogeneous nuclear ribonucleoprotein F
HNRNPH1	HNRH1	Heterogeneous nuclear ribonucleoprotein H
HNRNPH2	HNRH2	Heterogeneous nuclear ribonucleoprotein H2
HNRNPH3	HNRH3	Heterogeneous nuclear ribonucleoprotein H3
HNRNPK	HNRPK	Heterogeneous nuclear ribonucleoprotein K
HNRNPL	HNRPL	Heterogeneous nuclear ribonucleoprotein L
HNRNPLL	HNRLL	Heterogeneous nuclear ribonucleoprotein L-like
HNRNPM	HNRPM	Heterogeneous nuclear ribonucleoprotein M
HNRNPR	HNRPR	Heterogeneous nuclear ribonucleoprotein R
HNRNPU	HNRPU	Heterogeneous nuclear ribonucleoprotein U
HNRNPUL1	HNRL1	Heterogeneous nuclear ribonucleoprotein U-like protein 1
HNRNPUL2	HNRL2	Heterogeneous nuclear ribonucleoprotein U-like protein 2
HOOK3	HOOK3	Protein Hook homolog 3
HP	HPT	Haptoglobin
HP1BP3	HP1B3	Heterochromatin protein 1-binding protein 3
HPCAL1	HPCL1	Hippocalcin-like protein 1
HPRT1	HPRT	Hypoxanthine-guanine phosphoribosyltransferase
HPX	HEMO	Hemopexin
HRG	HRG	Histidine-rich glycoprotein
HRNR	HORN	Hornerin
HS1BP3	H1BP3	HCLS1-binding protein 3
HS2ST1	HS2ST	Heparan sulfate 2-O-sulfotransferase 1
HSBP1	HSBP1	Heat shock factor-binding protein 1
HSCB	HSC20	Iron-sulfur cluster co-chaperone protein HscB
HSD17B10	HCD2	3-hydroxyacyl-CoA dehydrogenase type-2
HSD17B11	DHB11	Estradiol 17-beta-dehydrogenase 11
HSD17B12	DHB12	Very-long-chain 3-oxoacyl-CoA reductase
HSD17B4	DHB4	Peroxisomal multifunctional enzyme type 2
HSD17B8	DHB8	(3R)-3-hydroxyacyl-CoA dehydrogenase
HSD3B2	3BHS2	3 beta-hydroxysteroid dehydrogenase/Delta 5-->4-isomerase type 2
HSDL1	HSDL1	Inactive hydroxysteroid dehydrogenase-like protein 1
HSDL2	HSDL2	Hydroxysteroid dehydrogenase-like protein 2
HSP90AA1	HS90A	Heat shock protein HSP 90-alpha
HSP90AB1	HS90B	Heat shock protein HSP 90-beta
HSP90B1	ENPL	Endoplasmin
HSPA12A	HS12A	Heat shock 70 kDa protein 12A
HSPA12B	HS12B	Heat shock 70 kDa protein 12B
HSPA13	HSP13	Heat shock 70 kDa protein 13
HSPA14	HSP7E	Heat shock 70 kDa protein 14
HSPA1A	HS71A	Heat shock 70 kDa protein 1A
HSPA2	HSP72	Heat shock-related 70 kDa protein 2
HSPA4	HSP74	Heat shock 70 kDa protein 4
HSPA4L	HS74L	Heat shock 70 kDa protein 4L
HSPA5	BIP	Endoplasmic reticulum chaperone BiP
HSPA8	HSP7C	Heat shock cognate 71 kDa protein
HSPA9	GRP75	Stress-70 protein, mitochondrial
HSPB1	HSPB1	Heat shock protein beta-1
HSPB6	HSPB6	Heat shock protein beta-6
HSPD1	CH60	60 kDa heat shock protein, mitochondrial
HSPE1	CH10	10 kDa heat shock protein, mitochondrial
HSPG2	PGBM	Basement membrane-specific heparan sulfate proteoglycan core protein
HSPH1	HS105	Heat shock protein 105 kDa
HTATIP2	HTAI2	Oxidoreductase HTATIP2
HTATSF1	HTSF1	HIV Tat-specific factor 1
HTRA2	HTRA2	Serine protease HTRA2, mitochondrial
HTT	HD	Huntingtin
HUWE1	HUWE1	E3 ubiquitin-protein ligase HUWE1
HVCN1	HVCN1	Voltage-gated hydrogen channel 1
HYOU1	HYOU1	Hypoxia up-regulated protein 1
HYPK	HYPK	Huntingtin-interacting protein K
IAH1	IAH1	Isoamyl acetate-hydrolyzing esterase 1 homolog
IARS1	SYIC	Isoleucine--tRNA ligase, cytoplasmic
IARS2	SYIM	Isoleucine--tRNA ligase, mitochondrial
IBA57	CAF17	Putative transferase CAF17, mitochondrial
ICAM1	ICAM1	Intercellular adhesion molecule 1
IDE	IDE	Insulin-degrading enzyme
IDH1	IDHC	Isocitrate dehydrogenase [NADP] cytoplasmic
IDH2	IDHP	Isocitrate dehydrogenase [NADP], mitochondrial
IDH3A	IDH3A	Isocitrate dehydrogenase [NAD] subunit alpha, mitochondrial
IDH3B	IDH3B	Isocitrate dehydrogenase [NAD] subunit beta, mitochondrial
IDH3G	IDH3G	Isocitrate dehydrogenase [NAD] subunit gamma, mitochondrial
IDUA	IDUA	Alpha-L-iduronidase
IER3IP1	IR3IP	Immediate early response 3-interacting protein 1
IFI16	IF16	Gamma-interferon-inducible protein 16
IFI30	GILT	Gamma-interferon-inducible lysosomal thiol reductase
IFI35	IN35	Interferon-induced 35 kDa protein
IFIT1	IFIT1	Interferon-induced protein with tetratricopeptide repeats 1
IFIT3	IFIT3	Interferon-induced protein with tetratricopeptide repeats 3
IFT172	IF172	Intraflagellar transport protein 172 homolog
IFT27	IFT27	Intraflagellar transport protein 27 homolog
IGBP1	IGBP1	Immunoglobulin-binding protein 1
IGF2	IGF2	Insulin-like growth factor II
IGF2R	MPRI	Cation-independent mannose-6-phosphate receptor
IGFBP5	IBP5	Insulin-like growth factor-binding protein 5
IGFBP7	IBP7	Insulin-like growth factor-binding protein 7
IGHA1	IGHA1	Immunoglobulin heavy constant alpha 1
IGHA2	IGHA2	Immunoglobulin heavy constant alpha 2
IGHG1	IGHG1	Immunoglobulin heavy constant gamma 1
IGHG2	IGHG2	Immunoglobulin heavy constant gamma 2
IGHG3	IGHG3	Immunoglobulin heavy constant gamma 3
IGHM	IGHM	Immunoglobulin heavy constant mu
IGHV3-30	HV330	Immunoglobulin heavy variable 3-30
IGHV3-49	HV349	Immunoglobulin heavy variable 3-49
IGHV3-7	HV307	Immunoglobulin heavy variable 3-7
IGHV3-72	HV372	Immunoglobulin heavy variable 3-72
IGHV4-30-4	HV434	Immunoglobulin heavy variable 4-61
IGKC	IGKC	Immunoglobulin kappa constant
IGKV1-5	KV105	Immunoglobulin kappa variable 1-5
IGKV2D-30	KVD30	Immunoglobulin kappa variable 2D-30
IGKV3-11	KV311	Immunoglobulin kappa variable 3D-11
IGKV3-15	KV315	Immunoglobulin kappa variable 3-15
IGKV3-20	KV320	Immunoglobulin kappa variable 3-20
IGKV3D-20	KVD20	Immunoglobulin kappa variable 3D-20
IGKV4-1	KV401	Immunoglobulin kappa variable 4-1
IGLC2	IGLC2	Immunoglobulin lambda constant 2
IGLL5	IGLL5	Immunoglobulin lambda-like polypeptide 5
IGLV1-47	LV147	Immunoglobulin lambda variable 1-47
IGLV3-19	LV319	Immunoglobulin lambda variable 3-19
IK	RED	Protein Red
IKBIP	IKIP	Inhibitor of nuclear factor kappa-B kinase-interacting protein
IKBKB	IKKB	Inhibitor of nuclear factor kappa-B kinase subunit beta
IKBKG	NEMO	NF-kappa-B essential modulator
ILF2	ILF2	Interleukin enhancer-binding factor 2
ILF3	ILF3	Interleukin enhancer-binding factor 3
ILK	ILK	Integrin-linked protein kinase
ILKAP	ILKAP	Integrin-linked kinase-associated serine/threonine phosphatase 2C
ILVBL	HACL2	2-hydroxyacyl-CoA lyase 2
IMMT	MIC60	MICOS complex subunit MIC60
IMPA1	IMPA1	Inositol monophosphatase 1
IMPACT	IMPCT	Protein IMPACT
IMPDH1	IMDH1	Inosine-5'-monophosphate dehydrogenase 1
IMPDH2	IMDH2	Inosine-5'-monophosphate dehydrogenase 2
INF2	INF2	Inverted formin-2
INHBE	INHBE	Inhibin beta E chain
INPP1	INPP	Inositol polyphosphate 1-phosphatase
INPP5K	INP5K	Inositol polyphosphate 5-phosphatase K
INPPL1	SHIP2	Phosphatidylinositol 3,4,5-trisphosphate 5-phosphatase 2
INSR	INSR	Insulin receptor
INTS12	INT12	Integrator complex subunit 12
INTS13	INT13	Integrator complex subunit 13
INTS3	INT3	Integrator complex subunit 3
IPO4	IPO4	Importin-4
IPO5	IPO5	Importin-5
IPO7	IPO7	Importin-7
IPO8	IPO8	Importin-8
IPO9	IPO9	Importin-9
IQGAP1	IQGA1	Ras GTPase-activating-like protein IQGAP1
IQGAP2	IQGA2	Ras GTPase-activating-like protein IQGAP2
IQSEC1	IQEC1	IQ motif and SEC7 domain-containing protein 1
IRAK4	IRAK4	Interleukin-1 receptor-associated kinase 4
IREB2	IREB2	Iron-responsive element-binding protein 2
IRF2BP1	I2BP1	Interferon regulatory factor 2-binding protein 1
IRF2BPL	I2BPL	Probable E3 ubiquitin-protein ligase IRF2BPL
IRF3	IRF3	Interferon regulatory factor 3
IRF9	IRF9	Interferon regulatory factor 9
IRGQ	IRGQ	Immunity-related GTPase family Q protein
IRS2	IRS2	Insulin receptor substrate 2
ISCA1	ISCA1	Iron-sulfur cluster assembly 1 homolog, mitochondrial
ISCA2	ISCA2	Iron-sulfur cluster assembly 2 homolog, mitochondrial
ISCU	ISCU	Iron-sulfur cluster assembly enzyme ISCU
ISG15	ISG15	Ubiquitin-like protein ISG15
ISOC1	ISOC1	Isochorismatase domain-containing protein 1
ISOC2	ISOC2	Isochorismatase domain-containing protein 2
IST1	IST1	IST1 homolog
ISYNA1	INO1	Inositol-3-phosphate synthase 1
ITCH	ITCH	E3 ubiquitin-protein ligase Itchy homolog
ITGA1	ITA1	Integrin alpha-1
ITGA2	ITA2	Integrin alpha-2
ITGA3	ITA3	Integrin alpha-3
ITGA5	ITA5	Integrin alpha-5
ITGA6	ITA6	Integrin alpha-6
ITGA9	ITA9	Integrin alpha-9
ITGAM	ITAM	Integrin alpha-M
ITGAV	ITAV	Integrin alpha-V
ITGB1	ITB1	Integrin beta-1
ITGB2	ITB2	Integrin beta-2
ITIH1	ITIH1	Inter-alpha-trypsin inhibitor heavy chain H1
ITIH2	ITIH2	Inter-alpha-trypsin inhibitor heavy chain H2
ITIH3	ITIH3	Inter-alpha-trypsin inhibitor heavy chain H3
ITIH4	ITIH4	Inter-alpha-trypsin inhibitor heavy chain H4
ITPA	ITPA	Inosine triphosphate pyrophosphatase
ITPR1	ITPR1	Inositol 1,4,5-trisphosphate receptor type 1
ITPR2	ITPR2	Inositol 1,4,5-trisphosphate receptor type 2
ITPR3	ITPR3	Inositol 1,4,5-trisphosphate receptor type 3
ITPRID2	ITPI2	Protein ITPRID2
ITSN1	ITSN1	Intersectin-1
IVD	IVD	Isovaleryl-CoA dehydrogenase, mitochondrial
JAM3	JAM3	Junctional adhesion molecule C
JCHAIN	IGJ	Immunoglobulin J chain
JPT2	JUPI2	Jupiter microtubule associated homolog 2
JUP	PLAK	Junction plakoglobin
KANK2	KANK2	KN motif and ankyrin repeat domain-containing protein 2
KANK3	KANK3	KN motif and ankyrin repeat domain-containing protein 3
KARS1	SYK	Lysine--tRNA ligase
KBTBD11	KBTBB	Kelch repeat and BTB domain-containing protein 11
KCTD12	KCD12	BTB/POZ domain-containing protein KCTD12
KCTD21	KCD21	BTB/POZ domain-containing protein KCTD21
KDM1A	KDM1A	Lysine-specific histone demethylase 1A
KDSR	KDSR	3-ketodihydrosphingosine reductase
KHDRBS1	KHDR1	KH domain-containing, RNA-binding, signal transduction-associated protein 1
KHSRP	FUBP2	Far upstream element-binding protein 2
KIAA1217	SKT	Sickle tail protein homolog
KIAA1522	K1522	Uncharacterized protein KIAA1522
KIF13B	KI13B	Kinesin-like protein KIF13B
KIF16B	KI16B	Kinesin-like protein KIF16B
KIF1B	KIF1B	Kinesin-like protein KIF1B
KIF2A	KIF2A	Kinesin-like protein KIF2A
KIF5B	KINH	Kinesin-1 heavy chain
KIF5C	KIF5C	Kinesin heavy chain isoform 5C
KIF7	KIF7	Kinesin-like protein KIF7
KIFBP	KBP	KIF-binding protein
KLC1	KLC1	Kinesin light chain 1
KLC2	KLC2	Kinesin light chain 2
KLC4	KLC4	Kinesin light chain 4
KLHL4	KLHL4	Kelch-like protein 4
KLKB1	KLKB1	Plasma kallikrein
KNG1	KNG1	Kininogen-1
KPNA1	IMA5	Importin subunit alpha-5
KPNA3	IMA4	Importin subunit alpha-4
KPNA4	IMA3	Importin subunit alpha-3
KPNA6	IMA7	Importin subunit alpha-7
KPNB1	IMB1	Importin subunit beta-1
KPRP	KPRP	Keratinocyte proline-rich protein
KRAS	RASK	GTPase KRas
KRR1	KRR1	KRR1 small subunit processome component homolog
KRT1	K2C1	Keratin, type II cytoskeletal 1
KRT10	K1C10	Keratin, type I cytoskeletal 10
KRT14	K1C14	Keratin, type I cytoskeletal 14
KRT16	K1C16	Keratin, type I cytoskeletal 16
KRT17	K1C17	Keratin, type I cytoskeletal 17
KRT18	K1C18	Keratin, type I cytoskeletal 18
KRT2	K22E	Keratin, type II cytoskeletal 2 epidermal
KRT5	K2C5	Keratin, type II cytoskeletal 5
KRT6A	K2C6A	Keratin, type II cytoskeletal 6A
KRT6B	K2C6B	Keratin, type II cytoskeletal 6B
KRT8	K2C8	Keratin, type II cytoskeletal 8
KRT9	K1C9	Keratin, type I cytoskeletal 9
KTN1	KTN1	Kinectin
KYAT3	KAT3	Kynurenine--oxoglutarate transaminase 3
L3HYPDH	T3HPD	Trans-3-hydroxy-L-proline dehydratase
LACTB	LACTB	Serine beta-lactamase-like protein LACTB, mitochondrial
LACTB2	LACB2	Endoribonuclease LACTB2
LAMA2	LAMA2	Laminin subunit alpha-2
LAMA4	LAMA4	Laminin subunit alpha-4
LAMA5	LAMA5	Laminin subunit alpha-5
LAMB1	LAMB1	Laminin subunit beta-1
LAMB2	LAMB2	Laminin subunit beta-2
LAMC1	LAMC1	Laminin subunit gamma-1
LAMC3	LAMC3	Laminin subunit gamma-3
LAMP1	LAMP1	Lysosome-associated membrane glycoprotein 1
LAMP2	LAMP2	Lysosome-associated membrane glycoprotein 2
LAMTOR1	LTOR1	Ragulator complex protein LAMTOR1
LAMTOR2	LTOR2	Ragulator complex protein LAMTOR2
LAMTOR3	LTOR3	Ragulator complex protein LAMTOR3
LAMTOR4	LTOR4	Ragulator complex protein LAMTOR4
LAMTOR5	LTOR5	Ragulator complex protein LAMTOR5
LANCL1	LANC1	Glutathione S-transferase LANCL1
LANCL2	LANC2	LanC-like protein 2
LAP3	AMPL	Cytosol aminopeptidase
LARP1	LARP1	La-related protein 1
LARP4B	LAR4B	La-related protein 4B
LARP7	LARP7	La-related protein 7
LARS1	SYLC	Leucine--tRNA ligase, cytoplasmic
LARS2	SYLM	Leucine--tRNA ligase, mitochondrial
LASP1	LASP1	LIM and SH3 domain protein 1
LBP	LBP	Lipopolysaccharide-binding protein
LBR	LBR	Delta(14)-sterol reductase LBR
LCLAT1	LCLT1	Lysocardiolipin acyltransferase 1
LCMT1	LCMT1	Leucine carboxyl methyltransferase 1
LCP1	PLSL	Plastin-2
LDAH	LDAH	Lipid droplet-associated hydrolase
LDHA	LDHA	L-lactate dehydrogenase A chain
LDHB	LDHB	L-lactate dehydrogenase B chain
LEMD2	LEMD2	LEM domain-containing protein 2
LEPROT	OBRG	Leptin receptor gene-related protein
LETM1	LETM1	Mitochondrial proton/calcium exchanger protein
LETMD1	LTMD1	LETM1 domain-containing protein 1
LGALS1	LEG1	Galectin-1
LGALS3	LEG3	Galectin-3
LGALS3BP	LG3BP	Galectin-3-binding protein
LGALS9	LEG9	Galectin-9
LGALSL	LEGL	Galectin-related protein
LGMN	LGMN	Legumain
LHPP	LHPP	Phospholysine phosphohistidine inorganic pyrophosphate phosphatase
LIAS	LIAS	Lipoyl synthase, mitochondrial
LIG3	DNLI3	DNA ligase 3
LIMA1	LIMA1	LIM domain and actin-binding protein 1
LIMCH1	LIMC1	LIM and calponin homology domains-containing protein 1
LIMD1	LIMD1	LIM domain-containing protein 1
LIMS1	LIMS1	LIM and senescent cell antigen-like-containing domain protein 1
LIMS3	LIMS3	LIM and senescent cell antigen-like-containing domain protein 3
LIN7C	LIN7C	Protein lin-7 homolog C
LIPA	LICH	Lysosomal acid lipase/cholesteryl ester hydrolase
LIPE	LIPS	Hormone-sensitive lipase
LLGL1	L2GL1	Lethal(2) giant larvae protein homolog 1
LMAN1	LMAN1	Protein ERGIC-53
LMAN2	LMAN2	Vesicular integral-membrane protein VIP36
LMAN2L	LMA2L	VIP36-like protein
LMCD1	LMCD1	LIM and cysteine-rich domains protein 1
LMF2	LMF2	Lipase maturation factor 2
LMNA	LMNA	Prelamin-A/C
LMNB1	LMNB1	Lamin-B1
LMNB2	LMNB2	Lamin-B2
LMOD1	LMOD1	Leiomodin-1
LNPEP	LCAP	Leucyl-cystinyl aminopeptidase
LNPK	LNP	Endoplasmic reticulum junction formation protein lunapark
LONP1	LONM	Lon protease homolog, mitochondrial
LPCAT1	PCAT1	Lysophosphatidylcholine acyltransferase 1
LPCAT2	PCAT2	Lysophosphatidylcholine acyltransferase 2
LPCAT3	MBOA5	Lysophospholipid acyltransferase 5
LPGAT1	LGAT1	Acyl-CoA:lysophosphatidylglycerol acyltransferase 1
LPP	LPP	Lipoma-preferred partner
LRBA	LRBA	Lipopolysaccharide-responsive and beige-like anchor protein
LRCH4	LRCH4	Leucine-rich repeat and calponin homology domain-containing protein 4
LRG1	A2GL	Leucine-rich alpha-2-glycoprotein
LRMDA	LRMDA	Leucine-rich melanocyte differentiation-associated protein
LRP1	LRP1	Prolow-density lipoprotein receptor-related protein 1
LRPAP1	AMRP	Alpha-2-macroglobulin receptor-associated protein
LRPPRC	LPPRC	Leucine-rich PPR motif-containing protein, mitochondrial
LRRC40	LRC40	Leucine-rich repeat-containing protein 40
LRRC47	LRC47	Leucine-rich repeat-containing protein 47
LRRC59	LRC59	Leucine-rich repeat-containing protein 59
LRRFIP1	LRRF1	Leucine-rich repeat flightless-interacting protein 1
LRRFIP2	LRRF2	Leucine-rich repeat flightless-interacting protein 2
LRSAM1	LRSM1	E3 ubiquitin-protein ligase LRSAM1
LSAMP	LSAMP	Limbic system-associated membrane protein
LSM14A	LS14A	Protein LSM14 homolog A
LSM3	LSM3	U6 snRNA-associated Sm-like protein LSm3
LSM4	LSM4	U6 snRNA-associated Sm-like protein LSm4
LSM6	LSM6	U6 snRNA-associated Sm-like protein LSm6
LSM7	LSM7	U6 snRNA-associated Sm-like protein LSm7
LSM8	LSM8	U6 snRNA-associated Sm-like protein LSm8
LSP1	LSP1	Lymphocyte-specific protein 1
LSS	LSS	Lanosterol synthase
LTA4H	LKHA4	Leukotriene A-4 hydrolase
LTBP1	LTBP1	Latent-transforming growth factor beta-binding protein 1
LTBP2	LTBP2	Latent-transforming growth factor beta-binding protein 2
LTBP4	LTBP4	Latent-transforming growth factor beta-binding protein 4
LTF	TRFL	Lactotransferrin
LUC7L	LUC7L	Putative RNA-binding protein Luc7-like 1
LUC7L2	LC7L2	Putative RNA-binding protein Luc7-like 2
LUM	LUM	Lumican
LUZP1	LUZP1	Leucine zipper protein 1
LXN	LXN	Latexin
LYN	LYN	Tyrosine-protein kinase Lyn
LYPLA1	LYPA1	Acyl-protein thioesterase 1
LYPLA2	LYPA2	Acyl-protein thioesterase 2
LYPLAL1	LYPL1	Lysophospholipase-like protein 1
LYRM1	LYRM1	LYR motif-containing protein 1
LYRM4	LYRM4	LYR motif-containing protein 4
LYRM7	LYRM7	Complex III assembly factor LYRM7
LYVE1	LYVE1	Lymphatic vessel endothelial hyaluronic acid receptor 1
LYZ	LYSC	Lysozyme C
LZIC	LZIC	Protein LZIC
LZTFL1	LZTL1	Leucine zipper transcription factor-like protein 1
M6PR	MPRD	Cation-dependent mannose-6-phosphate receptor
MACF1	MACF1	Microtubule-actin cross-linking factor 1, isoforms 1/2/3/4/5
MACO1	MACOI	Macoilin
MACROH2A1	H2AY	Core histone macro-H2A.1
MAD1L1	MD1L1	Mitotic spindle assembly checkpoint protein MAD1
MAGED2	MAGD2	Melanoma-associated antigen D2
MAGOH	MGN	Protein mago nashi homolog
MAGT1	MAGT1	Magnesium transporter protein 1
MAIP1	MAIP1	m-AAA protease-interacting protein 1, mitochondrial
MAN1A1	MA1A1	Mannosyl-oligosaccharide 1,2-alpha-mannosidase IA
MAN1A2	MA1A2	Mannosyl-oligosaccharide 1,2-alpha-mannosidase IB
MAN2A1	MA2A1	Alpha-mannosidase 2
MAN2B1	MA2B1	Lysosomal alpha-mannosidase
MAN2C1	MA2C1	Alpha-mannosidase 2C1
MANBA	MANBA	Beta-mannosidase
MANF	MANF	Mesencephalic astrocyte-derived neurotrophic factor
MAOA	AOFA	Amine oxidase [flavin-containing] A
MAOB	AOFB	Amine oxidase [flavin-containing] B
MAP1B	MAP1B	Microtubule-associated protein 1B
MAP1S	MAP1S	Microtubule-associated protein 1S
MAP2K1	MP2K1	Dual specificity mitogen-activated protein kinase kinase 1
MAP2K2	MP2K2	Dual specificity mitogen-activated protein kinase kinase 2
MAP2K4	MP2K4	Dual specificity mitogen-activated protein kinase kinase 4
MAP3K3	M3K3	Mitogen-activated protein kinase kinase kinase 3
MAP3K4	M3K4	Mitogen-activated protein kinase kinase kinase 4
MAP3K5	M3K5	Mitogen-activated protein kinase kinase kinase 5
MAP4	MAP4	Microtubule-associated protein 4
MAPK1	MK01	Mitogen-activated protein kinase 1
MAPK14	MK14	Mitogen-activated protein kinase 14
MAPK3	MK03	Mitogen-activated protein kinase 3
MAPK9	MK09	Mitogen-activated protein kinase 9
MAPKAPK2	MAPK2	MAP kinase-activated protein kinase 2
MAPRE1	MARE1	Microtubule-associated protein RP/EB family member 1
MAPRE2	MARE2	Microtubule-associated protein RP/EB family member 2
MAPRE3	MARE3	Microtubule-associated protein RP/EB family member 3
MARCHF5	MARH5	E3 ubiquitin-protein ligase MARCHF5
MARCKS	MARCS	Myristoylated alanine-rich C-kinase substrate
MARCKSL1	MRP	MARCKS-related protein
MARK3	MARK3	MAP/microtubule affinity-regulating kinase 3
MARS1	SYMC	Methionine--tRNA ligase, cytoplasmic
MARS2	SYMM	Methionine--tRNA ligase, mitochondrial
MAT2A	METK2	S-adenosylmethionine synthase isoform type-2
MAT2B	MAT2B	Methionine adenosyltransferase 2 subunit beta
MATN2	MATN2	Matrilin-2
MATR3	MATR3	Matrin-3
MAVS	MAVS	Mitochondrial antiviral-signaling protein
MAX	MAX	Protein max
MBNL1	MBNL1	Muscleblind-like protein 1
MBOAT7	MBOA7	Lysophospholipid acyltransferase 7
MCAM	MUC18	Cell surface glycoprotein MUC18
MCAT	FABD	Malonyl-CoA-acyl carrier protein transacylase, mitochondrial
MCCC1	MCCA	Methylcrotonoyl-CoA carboxylase subunit alpha, mitochondrial
MCCC2	MCCB	Methylcrotonoyl-CoA carboxylase beta chain, mitochondrial
MCEE	MCEE	Methylmalonyl-CoA epimerase, mitochondrial
MCTS1	MCTS1	Malignant T-cell-amplified sequence 1
MCU	MCU	Calcium uniporter protein, mitochondrial
MDH1	MDHC	Malate dehydrogenase, cytoplasmic
MDH2	MDHM	Malate dehydrogenase, mitochondrial
MDP1	MGDP1	Magnesium-dependent phosphatase 1
ME1	MAOX	NADP-dependent malic enzyme
ME2	MAOM	NAD-dependent malic enzyme, mitochondrial
ME3	MAON	NADP-dependent malic enzyme, mitochondrial
MECP2	MECP2	Methyl-CpG-binding protein 2
MECR	MECR	Enoyl-[acyl-carrier-protein] reductase, mitochondrial
MEF2D	MEF2D	Myocyte-specific enhancer factor 2D
MEIS1	MEIS1	Homeobox protein Meis1
MEMO1	MEMO1	Protein MEMO1
MESD	MESD	LRP chaperone MESD
MEST	MEST	Mesoderm-specific transcript homolog protein
METAP1	MAP11	Methionine aminopeptidase 1
METAP2	MAP2	Methionine aminopeptidase 2
METTL26	MTL26	Methyltransferase-like 26
METTL3	MTA70	N6-adenosine-methyltransferase catalytic subunit
METTL9	METL9	Protein-L-histidine N-pros-methyltransferase
MFAP1	MFAP1	Microfibrillar-associated protein 1
MFAP2	MFAP2	Microfibrillar-associated protein 2
MFAP4	MFAP4	Microfibril-associated glycoprotein 4
MFAP5	MFAP5	Microfibrillar-associated protein 5
MFF	MFF	Mitochondrial fission factor
MFGE8	MFGM	Lactadherin
MFN1	MFN1	Mitofusin-1
MFN2	MFN2	Mitofusin-2
MFSD1	MFSD1	Major facilitator superfamily domain-containing protein 1
MFSD10	MFS10	Major facilitator superfamily domain-containing protein 10
MGARP	HUMMR	Protein MGARP
MGAT1	MGAT1	Alpha-1,3-mannosyl-glycoprotein 2-beta-N-acetylglucosaminyltransferase
MGAT2	MGAT2	Alpha-1,6-mannosyl-glycoprotein 2-beta-N-acetylglucosaminyltransferase
MGLL	MGLL	Monoglyceride lipase
MGST1	MGST1	Microsomal glutathione S-transferase 1
MGST2	MGST2	Microsomal glutathione S-transferase 2
MGST3	MGST3	Glutathione S-transferase 3, mitochondrial
MIA2	MIA2	Melanoma inhibitory activity protein 2
MIA3	TGO1	Transport and Golgi organization protein 1 homolog
MICOS13	MIC13	MICOS complex subunit MIC13
MIEN1	MIEN1	Migration and invasion enhancer 1
[truncated: 1,978 more rows]
