# Supplementary material for: Comparative Proteomic Profiling of Adrenocortical Neoplasia Using Mass Spectrometry
Source: J Proteome Res. 2025 Nov 21;24(12):6186–202. doi: 10.1021/acs.jproteome.5c00740 (PMC12687312; doi:10.1021/acs.jproteome.5c00740)
Supplement: Supplementary file 4 [file pr5c00740_si_004.xlsx]

## Sheet: Specifically identified
Table S3 – Proteins identified specifically in each group
NHA=50	Gene	Protein code	Protein name
	ACACB	ACACB	Acetyl-CoA carboxylase 2
	ADH1A	ADH1A	Alcohol dehydrogenase 1A
	ADH4	ADH4	All-trans-retinol dehydrogenase [NAD(+)] ADH4
	ARHGAP36	RHG36	Rho GTPase-activating protein 36
	BHMT	BHMT1	Betaine--homocysteine S-methyltransferase 1
	C17orf58	CQ058	UPF0450 protein C17orf58
	CADPS	CAPS1	Calcium-dependent secretion activator 1
	CAND2	CAND2	Cullin-associated NEDD8-dissociated protein 2
	CAPS	CAYP1	Calcyphosin
	CARTPT	CART	Cocaine- and amphetamine-regulated transcript protein
	CMA1	CMA1	Chymase
	COL28A1	COSA1	Collagen alpha-1(XXVIII) chain
	CPA3	CBPA3	Mast cell carboxypeptidase A
	CPE	CBPE	Carboxypeptidase E
	CTH	CGL	Cystathionine gamma-lyase
	CYB561	CY561	Transmembrane ascorbate-dependent reductase CYB561
	DDC	DDC	Aromatic-L-amino-acid decarboxylase
	DKK3	DKK3	Dickkopf-related protein 3
	DYNC1I1	DC1I1	Cytoplasmic dynein 1 intermediate chain 1
	FABP1	FABPL	Fatty acid-binding protein, liver
	FGF2	FGF2	Fibroblast growth factor 2
	FTCD	FTCD	Formimidoyltransferase-cyclodeaminase
	GDA	GUAD	Guanine deaminase
	GPT	ALAT1	Alanine aminotransferase 1
	HERPUD1	HERP1	Homocysteine-responsive endoplasmic reticulum-resident ubiquitin-like domain member 1 protein
	HGFAC	HGFA	Hepatocyte growth factor activator
	HPD	HPPD	4-hydroxyphenylpyruvate dioxygenase
	IGHV3-64	HV364	Immunoglobulin heavy variable 3-64
	L1CAM	L1CAM	Neural cell adhesion molecule L1
	LDB3	LDB3	LIM domain-binding protein 3
	MAL2	MAL2	Protein MAL2
	MB	MYG	Myoglobin
	METRNL	METRL	Meteorin-like protein
	MMP23B	MMP23	Matrix metalloproteinase-23
	MPZ	MYP0	Myelin protein P0
	MZB1	MZB1	Marginal zone B- and B1-cell-specific protein
	PCK1	PCKGC	Phosphoenolpyruvate carboxykinase, cytosolic [GTP]
	PTPRN	PTPRN	Receptor-type tyrosine-protein phosphatase-like N
	RNASE4	RNAS4	Ribonuclease 4
	SCG3	SCG3	Secretogranin-3
	SERPINE2	GDN	Glia-derived nexin
	SHBG	SHBG	Sex hormone-binding globulin
	SLC18A1	VMAT1	Chromaffin granule amine transporter
	SNAP25	SNP25	Synaptosomal-associated protein 25
	SPOCK2	TICN2	Testican-2
	SYN2	SYN2	Synapsin-2
	SYT1	SYT1	Synaptotagmin-1
	TAGLN3	TAGL3	Transgelin-3
	TUBB2B	TBB2B	Tubulin beta-2B chain
	UPB1	BUP1	Beta-ureidopropionase
ACA=83	ADA2	ADA2	Adenosine deaminase 2
	AGRL3	ADGRL3	Adhesion G protein-coupled receptor L3
	AGRL4	ADGRL4	Adhesion G protein-coupled receptor L4
	ARH	LDLRAP1	Low density lipoprotein receptor adapter protein 1
	ATP7A	ATP7A	Copper-transporting ATPase 1
	B9D1	B9D1	B9 domain-containing protein 1
	BCDO2	BCO2	Carotenoid-cleaving dioxygenase, mitochondrial
	BMPR2	BMPR2	Bone morphogenetic protein receptor type-2
	BRD9	BRD9	Bromodomain-containing protein 9
	CAD12	CDH12	Cadherin-12
	CC85B	CCDC85B	Coiled-coil domain-containing protein 85B
	CCBE1	CCBE1	Collagen and calcium-binding EGF domain-containing protein 1
	CCN2	CCN2	CCN family member 2
	CDS1	CDS1	Phosphatidate cytidylyltransferase 1
	CERS6	CERS6	Ceramide synthase 6
	CHKB	CHKB	Choline/ethanolamine kinase
	CHPT1	CHPT1	Cholinephosphotransferase 1
	COAC	PPCDC	Phosphopantothenoylcysteine decarboxylase
	COCH	COCH	Cochlin
	COX16	COX16	Cytochrome c oxidase assembly protein COX16 homolog, mitochondrial
	CRISPLD2	CRISPLD2	Cysteine-rich secretory protein LCCL domain-containing 2
	DHX32	DHX32	Putative pre-mRNA-splicing factor ATP-dependent RNA helicase DHX32
	DIRC2	SLC49A4	Solute carrier family 49 member 4
	DNJA4	DNAJA4	DnaJ homolog subfamily A member 4
	ENTP5	ENTPD5	Nucleoside diphosphate phosphatase ENTPD5
	EVI2B	EVI2B	Protein EVI2B
	FA7	F7	Coagulation factor VII
	FMN1	FMN1	Formin-1
	FUT8	FUT8	Alpha-(1,6)-fucosyltransferase
	G6B	MPIG6B	Megakaryocyte and platelet inhibitory receptor G6b
	GFOD2	GFOD2	Glucose-fructose oxidoreductase domain-containing protein 2
	GLT16	GALNT16	Polypeptide N-acetylgalactosaminyltransferase 16
	HLAG	HLA-G	HLA class I histocompatibility antigen, alpha chain G
	HMGA1	HMGA1	High mobility group protein HMG-I/HMG-Y
	HPS5	HPS5	BLOC-2 complex member HPS5
	IKZF1	IKZF1	DNA-binding protein Ikaros
	IL1AP	IL1RAP	Interleukin-1 receptor accessory protein
	ING4	ING4	Inhibitor of growth protein 4
	K1C19	KRT19	Keratin, type I cytoskeletal 19
	LIMS2	LIMS2	LIM and senescent cell antigen-like-containing domain protein 2
	LOXL3	LOXL3	Lysyl oxidase homolog 3
	LRC8D	LRRC8D	Volume-regulated anion channel subunit LRRC8D
	LYSM2	LYSMD2	LysM and putative peptidoglycan-binding domain-containing protein 2
	M3K11	MAP3K11	Mitogen-activated protein kinase kinase kinase 11
	MITD1	MITD1	MIT domain-containing protein 1
	MON1A	MON1A	Vacuolar fusion protein MON1 homolog A
	MRP9	ABCC12	ATP-binding cassette sub-family C member 12
	NDUA1	NDUFA1	NADH dehydrogenase [ubiquinone] 1 alpha subcomplex subunit 1
	NFAC2	NFATC2	Nuclear factor of activated T-cells, cytoplasmic 2
	NKRF	NKRF	NF-kappa-B-repressing factor
	NTN4	NET4	Netrin-4
	NUD14	NUDT14	Uridine diphosphate glucose pyrophosphatase NUDT14
	PAFA2	PAFAH2	Platelet-activating factor acetylhydrolase 2, cytoplasmic
	PALS1	PALS1	Protein PALS1
	PEX13	PEX13	Peroxisomal membrane protein PEX13
	PHYIP	PHYHIP	Phytanoyl-CoA hydroxylase-interacting protein
	PPT2	PPT2	Lysosomal thioesterase PPT2
	PTCA	PTPRCAP	Protein tyrosine phosphatase receptor type C-associated protein
	PTX4	PTX4	Pentraxin-4
	PYRD2	PYROXD2	Pyridine nucleotide-disulfide oxidoreductase domain-containing protein 2
	RAP2C	RAP2C	Ras-related protein Rap-2c
	REV	rev	Protein Rev
	S15A4	SLC15A4	Solute carrier family 15 member 4
	SH24A	SH2D4A	SH2 domain-containing protein 4A
	SLAF5	CD84	SLAM family member 5
	SYTL2	SYTL2	Synaptotagmin-like protein 2
	TLCD2	TLCD2	TLC domain-containing protein 2
	TM181	TMEM181	Transmembrane protein 181
	TM199	TMEM199	Transmembrane protein 199
	TMEM135	TM135	Transmembrane protein 135
	TNR14	TNFRSF14	Tumor necrosis factor receptor superfamily member 14
	TOM20	TOMM20	Mitochondrial import receptor subunit TOM20 homolog
	TRABD	TRABD	TraB domain-containing protein
	TRPM4	TRPM4	Transient receptor potential cation channel subfamily M member 4
	TSP4	THBS4	Thrombospondin-4
	TSYL2	TSPYL2	Testis-specific Y-encoded-like protein 2
	TV23B	TVP23B	Golgi apparatus membrane protein TVP23 homolog B
	UBP30	USP30	Ubiquitin carboxyl-terminal hydrolase 30
	VSGP	GP	Pre-small/secreted glycoprotein
	VTI1A	VTI1A	Vesicle transport through interaction with t-SNAREs homolog 1A
	WNT16	WNT16	Protein Wnt-16
	ZHANG	CREBZF	CREB/ATF bZIP transcription factor
	ZNF304	Zinc finger protein 304	Mitochondrial ribosome and complex I assembly factor AltMIEF1
ACC=790	2A5A	PPP2R5A	Serine/threonine-protein phosphatase 2A 56 kDa regulatory subunit alpha isoform
	2A5E	PPP2R5E	Serine/threonine-protein phosphatase 2A 56 kDa regulatory subunit epsilon isoform
	8ODP	NUDT1	Oxidized purine nucleoside triphosphate hydrolase
	AAGAB	AAGAB	Alpha- and gamma-adaptin-binding protein p34
	AAKB1	PRKAB1	5'-AMP-activated protein kinase subunit beta-1
	AAR2	AAR2	Protein AAR2 homolog
	AATF	AATF	Protein AATF
	ABC3B	APOBEC3B	DNA dC->dU-editing enzyme APOBEC-3B
	ABT1	ABT1	Activator of basal transcription 1
	ACADL	ACADL	Long-chain specific acyl-CoA dehydrogenase, mitochondrial
	ACAP1	ACAP1	Arf-GAP with coiled-coil, ANK repeat and PH domain-containing protein 1
	ACE2	ACE2	Angiotensin-converting enzyme 2
	ACL6B	ACTL6B	Actin-like protein 6B
	ACO11	ACOT11	Acyl-coenzyme A thioesterase 11
	ACSL5	ACSL5	Long-chain-fatty-acid--CoA ligase 5
	ADA17	ADAM17	Disintegrin and metalloproteinase domain-containing protein 17
	AFF4	AFF4	AF4/FMR2 family member 4
	AFTIN	AFTPH	Aftiphilin
	AGRG3	ADGRG3	Adhesion G protein-coupled receptor G3
	AGRP	AGRP	Agouti-related protein
	AHR	AHR	Aryl hydrocarbon receptor
	AL1A2	ALDH1A2	Retinal dehydrogenase 2
	ALKB4	ALKBH4	Alpha-ketoglutarate-dependent dioxygenase alkB homolog 4
	ALKB5	ALKBH5	RNA demethylase ALKBH5
	ANGL4	ANGPTL4	Angiopoietin-related protein 4
	ANKY2	ANKMY2	Ankyrin repeat and MYND domain-containing protein 2
	ANKZ1	ANKZF1	tRNA endonuclease ANKZF1
	ANLN	ANLN	Anillin
	ANO1	ANO1	Anoctamin-1
	ANPRC	NPR3	Atrial natriuretic peptide receptor 3
	ANR10	ANKRD10	Ankyrin repeat domain-containing protein 10
	ANR22	ANKRD22	Ankyrin repeat domain-containing protein 22
	ANR52	ANKRD52	Serine/threonine-protein phosphatase 6 regulatory ankyrin repeat subunit C
	AP4S1	AP4S1	AP-4 complex subunit sigma-1
	AP5B1	AP5B1	AP-5 complex subunit beta-1
	APAF	APAF1	Apoptotic protease-activating factor 1
	APC5	ANAPC5	Anaphase-promoting complex subunit 5
	APC7	ANAPC7	Anaphase-promoting complex subunit 7
	ARGI2	ARG2	Arginase-2, mitochondrial
	ARL6	ARL6	ADP-ribosylation factor-like protein 6
	ARMX6	ARM+C160:C184CX6	Protein ARMCX6
	ARP8	ACTR8	Actin-related protein 8
	ASH2L	ASH2L	Set1/Ash2 histone methyltransferase complex subunit ASH2
	ASNS	ASNS	Asparagine synthetase [glutamine-hydrolyzing]
	ASPP1	PPP1R13B	Apoptosis-stimulating of p53 protein 1
	ASURF	ASDURF	ASNSD1 upstream open reading frame protein
	AT11B	ATP11B	Phospholipid-transporting ATPase IF
	AT133	ATP13A3	Polyamine-transporting ATPase 13A3
	AT1A3	ATP1A3	Sodium/potassium-transporting ATPase subunit alpha-3
	ATG13	ATG13	Autophagy-related protein 13
	ATG2B	ATG2B	Autophagy-related protein 2 homolog B
	ATGA1	ATG101	Autophagy-related protein 101
	ATP9A	ATP9A	Probable phospholipid-transporting ATPase IIA
	ATR	ATR	Serine/threonine-protein kinase ATR
	B3GT6	B3GALT6	Beta-1,3-galactosyltransferase 6
	BAG1	BAG1	BAG family molecular chaperone regulator 1
	BANP	BANP	Protein BANP
	BAZ2A	BAZ2A	Bromodomain adjacent to zinc finger domain protein 2A
	BBX	BBX	HMG box transcription factor BBX
	BCL10	BCL10	B-cell lymphoma/leukemia 10
	BD1L1	BOD1L1	Biorientation of chromosomes in cell division protein 1-like 1
	BLT3B	BLTP3B	Bridge-like lipid transfer protein family member 3B
	BMP2K	BMP2K	BMP-2-inducible protein kinase
	BOD1	BOD1	Biorientation of chromosomes in cell division protein 1
	BPI	BPI	Bactericidal permeability-increasing protein
	BRD7	BRD7	Bromodomain-containing protein 7
	BRD8	BRD8	Bromodomain-containing protein 8
	BTAF1	BTAF1	TATA-binding protein-associated factor 172
	BUD23	BUD23	Probable 18S rRNA (guanine-N(7))-methyltransferase
	C163B	CD163L1	Scavenger receptor cysteine-rich type 1 protein M160
	C170B	CEP170B	Centrosomal protein of 170 kDa protein B
	CA021	C1orf21	Uncharacterized protein C1orf21
	CA050	C1orf50	Uncharacterized protein C1orf50
	CAAP1	CAAP1	Caspase activity and apoptosis inhibitor 1
	CACO2	CALCOCO2	Calcium-binding and coiled-coil domain-containing protein 2
	CAH5B	CA5B	Carbonic anhydrase 5B, mitochondrial
	CAHM5	CALHM5	Calcium homeostasis modulator protein 5
	CALB1	CALB1	Calbindin
	CAMP3	CAMSAP3	Calmodulin-regulated spectrin-associated protein 3
	CAN7	CAPN7	Calpain-7
	CAR16	CARD16	Caspase recruitment domain-containing protein 16
	CB076	C2orf76	UPF0538 protein C2orf76
	CBL	CBL	E3 ubiquitin-protein ligase CBL
	CBX4	CBX4	E3 SUMO-protein ligase CBX4
	CBX8	CBX8	Chromobox protein homolog 8
	CC174	CCDC174	Coiled-coil domain-containing protein 174
	CC186	CCDC186	Coiled-coil domain-containing protein 186
	CC88B	CCDC88B	Coiled-coil domain-containing protein 88B
	CCD12	CCDC12	Coiled-coil domain-containing protein 12
	CCD97	CCDC97	Coiled-coil domain-containing protein 97
	CCM2	CCM2	Cerebral cavernous malformations 2 protein
	CD177	CD177	CD177 antigen
	CD320	CD320	CD320 antigen
	CD33	CD33	Myeloid cell surface antigen CD33
	CD5	CD5	T-cell surface glycoprotein CD5
	CDAN1	CDAN1	Codanin-1
	CDC27	CDC27	Cell division cycle protein 27 homolog
	CDK1	CDK1	Cyclin-dependent kinase 1
	CDK13	CDK13	Cyclin-dependent kinase 13
	CDK2	CDK2	Cyclin-dependent kinase 2
	CDK6	CDK6	Cyclin-dependent kinase 6
	CDYL	CDYL	Chromodomain Y-like protein
	CEAM1	CEACAM1	Carcinoembryonic antigen-related cell adhesion molecule 1
	CEGT	UGCG	Ceramide glucosyltransferase
	CENPC	CENPC	Centromere protein C
	CEP41	CEP41	Centrosomal protein of 41 kDa
	CEP44	CEP44	Centrosomal protein of 44 kDa
	CF410	CFAP410	Cilia- and flagella-associated protein 410
	CFA36	CFAP36	Cilia- and flagella-associated protein 36
	CH3L1	CHI3L1	Chitinase-3-like protein 1
	CHD1L	CHD1L	Chromodomain-helicase-DNA-binding protein 1-like
	CHD3	CHD3	Chromodomain-helicase-DNA-binding protein 3
	CHLE	BCHE	Cholinesterase
	CHPF2	CHPF2	Chondroitin sulfate glucuronyltransferase
	CHSS2	CHPF	Chondroitin sulfate synthase 2
	CI114	SPOUT1	Putative methyltransferase C9orf114
	CIC	CIC	Protein capicua homolog
	CLC11	CLEC11A	C-type lectin domain family 11 member A
	CLCN2	CLCN2	Chloride channel protein 2
	CLGN	CLGN	Calmegin
	CLMN	CLMN	Calmin
	CMIP	CMIP	C-Maf-inducing protein
	CMS1	CMSS1	Protein CMSS1
	CND1	NCAPD2	Condensin complex subunit 1
	CND2	NCAPH	Condensin complex subunit 2
	CND3	NCAPG	Condensin complex subunit 3
	CNO10	CNOT10	CCR4-NOT transcription complex subunit 10
	CNO11	CNOT11	CCR4-NOT transcription complex subunit 11
	CNO6L	CNOT6L	CCR4-NOT transcription complex subunit 6-like
	CNOT7	CNOT7	CCR4-NOT transcription complex subunit 7
	COBA2	COL11A2	Collagen alpha-2(XI) chain
	COIL	COIL	Coilin
	COMD7	COMMD7	COMM domain-containing protein 7
	CP2S1	CYP2S1	Cytochrome P450 2S1
	CPNE8	CPNE8	Copine-8
	CQ10B	COQ10B	Coenzyme Q-binding protein COQ10 homolog B, mitochondrial
	CRADD	CRADD	Death domain-containing protein CRADD
	CRBN	CRBN	Protein cereblon
	CRIS3	CRISP3	Cysteine-rich secretory protein 3
	CSTN1	CLSTN1	Calsyntenin-1
	CSTN3	CLSTN3	Calsyntenin-3
	CSTOS	CUSTOS	Protein CUSTOS
	CTHR1	CTHRC1	Collagen triple helix repeat-containing protein 1
	CTR1	SLC7A1	High affinity cationic amino acid transporter 1
	CTU1	CTU1	Cytoplasmic tRNA 2-thiolation protein 1
	CTU2	CTU2	Cytoplasmic tRNA 2-thiolation protein 2
	CV039	C22orf39	UPF0545 protein C22orf39
	CXCR2	CXCR2	C-X-C chemokine receptor type 2
	CXXC1	CXXC1	CXXC-type zinc finger protein 1
	CYH4	CYTH4	Cytohesin-4
	CYLD	CYLD	Ubiquitin carboxyl-terminal hydrolase CYLD
	DAB2P	DAB2IP	Disabled homolog 2-interacting protein
	DCA10	DCAF10	DDB1- and CUL4-associated factor 10
	DCAF7	DCAF7	DDB1- and CUL4-associated factor 7
	DCP1A	DCP1A	mRNA-decapping enzyme 1A
	DCP1B	DCP1B	mRNA-decapping enzyme 1B
	DCTP1	DCTPP1	dCTP pyrophosphatase 1
	DDR1	DDR1	Epithelial discoidin domain-containing receptor 1
	DDX20	DDX20	Probable ATP-dependent RNA helicase DDX20
	DDX31	DDX31	Probable ATP-dependent RNA helicase DDX31
	DDX3Y	DDX3Y	ATP-dependent RNA helicase DDX3Y
	DEF1	DEFA1	Neutrophil defensin 1
	DGKQ	DGKQ	Diacylglycerol kinase theta
	DHI2	HSD11B2	11-beta-hydroxysteroid dehydrogenase type 2
	DHX37	DHX37	Probable ATP-dependent RNA helicase DHX37
	DHX8	DHX8	ATP-dependent RNA helicase DHX8
	DHYS	DHPS	Deoxyhypusine synthase
	DICER	DICER1	Endoribonuclease Dicer
	DIK2A	DIPK2A	Divergent protein kinase domain 2A
	DJC16	DNAJC16	DnaJ homolog subfamily C member 16
	DMXL1	DMXL1	DmX-like protein 1
	DNJB6	DNAJB6	DnaJ homolog subfamily B member 6
	DNLI1	LIG1	DNA ligase 1
	DOCK6	DOCK6	Dedicator of cytokinesis protein 6
	DOHH	DOHH	Deoxyhypusine hydroxylase
	DOK1	DOK1	Docking protein 1
	DPCD	DPCD	Protein DPCD
	DPH2	DPH2	2-(3-amino-3-carboxypropyl)histidine synthase subunit 2
	DPOD2	POLD2	DNA polymerase delta subunit 2
	DPOD3	POLD3	DNA polymerase delta subunit 3
	DPOE4	POLE4	DNA polymerase epsilon subunit 4
	DPYL4	DPYSL4	Dihydropyrimidinase-related protein 4
	DQA1	HLA-DQA1	HLA class II histocompatibility antigen, DQ alpha 1 chain
	DRAM2	DRAM2	DNA damage-regulated autophagy modulator protein 2
	DRB4	HLA-DRB4	HLA class II histocompatibility antigen, DR beta 4 chain
	DSN1	DSN1	Kinetochore-associated protein DSN1 homolog
	DTX3	DTX3	Probable E3 ubiquitin-protein ligase DTX3
	DUS16	DUSP16	Dual specificity protein phosphatase 16
	DUS2L	DUS2	tRNA-dihydrouridine(20) synthase [NAD(P)+]-like
	E2AK4	EIF2AK4	eIF-2-alpha kinase GCN2
	EAF6	MEAF6	Chromatin modification-related protein MEAF6
	ECP	RNASE3	Eosinophil cationic protein
	EF2K	EEF2K	Eukaryotic elongation factor 2 kinase
	ELOA1	ELOA	Elongin-A
	ELOF1	ELOF1	Transcription elongation factor 1 homolog
	ELP6	ELP6	Elongator complex protein 6
	EMAL6	EML6	Echinoderm microtubule-associated protein-like 6
	ENTP6	ENTPD6	Ectonucleoside triphosphate diphosphohydrolase 6
	EP300	EP300	Histone acetyltransferase p300
	EP400	EP400	E1A-binding protein p400
	EPG5	EPG5	Ectopic P granules protein 5 homolog
	EPHB2	EPHB2	Ephrin type-B receptor 2
	EPT1	SELENOI	Ethanolaminephosphotransferase 1
	ERAL1	ERAL1	GTPase Era, mitochondrial
	ERCC5	ERCC5	DNA excision repair protein ERCC-5
	ERD21	KDELR1	ER lumen protein-retaining receptor 1
	ERN1	ERN1	Serine/threonine-protein kinase/endoribonuclease IRE1
	ESF1	ESF1	ESF1 homolog
	ESM1	ESM1	Endothelial cell-specific molecule 1
	ETV6	ETV6	Transcription factor ETV6
	F118B	FAM118B	Protein FAM118B
	F1711	FAM171A1	Protein FAM171A1
	F263	PFKFB3	6-phosphofructo-2-kinase/fructose-2,6-bisphosphatase 3
	F264	PFKFB4	6-phosphofructo-2-kinase/fructose-2,6-bisphosphatase 4
	FA32A	FAM32A	Protein FAM32A
	FAKD3	FASTKD3	FAST kinase domain-containing protein 3, mitochondrial
	FASTK	FASTK	Fas-activated serine/threonine kinase
	FBP1L	FNBP1L	Formin-binding protein 1-like
	FBX38	FBXO38	F-box only protein 38
	FBXL2	FBXL2	F-box/LRR-repeat protein 2
	FBXW8	FBXW8	F-box/WD repeat-containing protein 8
	FBXW9	FBXW9	F-box/WD repeat-containing protein 9
	FCAR	FCAR	Immunoglobulin alpha Fc receptor
	FCF1	FCF1	rRNA-processing protein FCF1 homolog
	FCN1	FCN1	Ficolin-1
	FER	FER	Tyrosine-protein kinase Fer
	FGD4	FGD4	FYVE, RhoGEF and PH domain-containing protein 4
	FGFR4	FGFR4	Fibroblast growth factor receptor 4
	FHI2B	FHIP2B	FHF complex subunit HOOK-interacting protein 2B
	FIG4	FIG4	Polyphosphoinositide phosphatase
	FND10	FNDC10	Fibronectin type III domain-containing protein 10
	FOLH1	FOLH1	Glutamate carboxypeptidase 2
	FOXK2	FOXK2	Forkhead box protein K2
	FPR1	FPR1	fMet-Leu-Phe receptor
	FPR2	FPR2	N-formyl peptide receptor 2
	FUND1	FUNDC1	FUN14 domain-containing protein 1
	FXL15	FBXL15	F-box/LRR-repeat protein 15
	FXL18	FBXL18	F-box/LRR-repeat protein 18
	GALT4	GALNT4	Polypeptide N-acetylgalactosaminyltransferase 4
	GALT7	GALNT7	N-acetylgalactosaminyltransferase 7
	GBG7	GNG7	Guanine nucleotide-binding protein G(I)/G(S)/G(O) subunit gamma-7
	GBP4	GBP4	Guanylate-binding protein 4
	GBP5	GBP5	Guanylate-binding protein 5
	GBRAP	GABARAP	Gamma-aminobutyric acid receptor-associated protein
	GCR	NR3C1	Glucocorticoid receptor
	GCYB1	GUCY1B1	Guanylate cyclase soluble subunit beta-1
	GDAH	AGMAT	Guanidino acid hydrolase, mitochondrial
	GEMI4	GEMIN4	Gem-associated protein 4
	GEMI6	GEMIN6	Gem-associated protein 6
	GET1	GET1	Guided entry of tail-anchored proteins factor 1
	GGA1	GGA1	ADP-ribosylation factor-binding protein GGA1
	GID8	GID8	Glucose-induced degradation protein 8 homolog
	GIMA2	GIMAP2	GTPase IMAP family member 2
	GLCE	GLCE	D-glucuronyl C5-epimerase
	GLD2	TENT2	Poly(A) RNA polymerase GLD2
	GMIP	GMIP	GEM-interacting protein
	GNA12	GNA12	Guanine nucleotide-binding protein subunit alpha-12
	GNB1L	GNB1L	Guanine nucleotide-binding protein subunit beta-like protein 1
	GNL3L	GNL3L	Guanine nucleotide-binding protein-like 3-like protein
	GORAB	GORAB	RAB6-interacting golgin
	GORS1	GORASP1	Golgi reassembly-stacking protein 1
	GPAT3	GPAT3	Glycerol-3-phosphate acyltransferase 3
	GPIX	GP9	Platelet glycoprotein IX
	GPT11	GPATCH11	G patch domain-containing protein 11
	GPTC1	GPATCH1	G patch domain-containing protein 1
	GPTC4	GPATCH4	G patch domain-containing protein 4
	GPX7	GPX7	Glutathione peroxidase 7
	GRB10	GRB10	Growth factor receptor-bound protein 10
	GRK6	GRK6	G protein-coupled receptor kinase 6
	GRP2	RASGRP2	RAS guanyl-releasing protein 2
	GRPE2	GRPEL2	GrpE protein homolog 2, mitochondrial
	GTR6	SLC2A6	Solute carrier family 2, facilitated glucose transporter member 6
	H17B6	HSD17B6	17-beta-hydroxysteroid dehydrogenase type 6
	H37	H3-7	Histone H3-7
	HACL1	HACL1	2-hydroxyacyl-CoA lyase 1
	HAKAI	CBLL1	E3 ubiquitin-protein ligase Hakai
	HAUS6	HAUS6	HAUS augmin-like complex subunit 6
	HBAP1	HSPBAP1	HSPB1-associated protein 1
	HCFC2	HCFC2	Host cell factor 2
	HDAC3	HDAC3	Histone deacetylase 3
	HDAC4	HDAC4	Histone deacetylase 4
	HDAC8	HDAC8	Histone deacetylase 8
	HDC	HECA	Headcase protein homolog
	HECD4	HECTD4	Probable E3 ubiquitin-protein ligase HECTD4
	HERC1	HERC1	Probable E3 ubiquitin-protein ligase HERC1
	HLAF	HLA-F	HLA class I histocompatibility antigen, alpha chain F
	HM20B	HMG20B	SWI/SNF-related matrix-associated actin-dependent regulator of chromatin subfamily E member 1-related
	HMDH	HMGCR	3-hydroxy-3-methylglutaryl-coenzyme A reductase
	HMGA2	HMGA2	High mobility group protein HMGI-C
	HOME1	HOMER1	Homer protein homolog 1
	HPF1	HPF1	Histone PARylation factor 1
	HPLN1	HAPLN1	Hyaluronan and proteoglycan link protein 1
	HSF1	HSF1	Heat shock factor protein 1
	HTR5B	HEATR5B	HEAT repeat-containing protein 5B
	HV343	IGHV3-43	Immunoglobulin heavy variable 3-43
	IBTK	IBTK	Inhibitor of Bruton tyrosine kinase
	ICMT	ICMT	Protein-S-isoprenylcysteine O-methyltransferase
	IF1AY	EIF1AY	Eukaryotic translation initiation factor 1A, Y-chromosomal
	IF2B1	IGF2BP1	Insulin-like growth factor 2 mRNA-binding protein 1
	IF2B3	IGF2BP3	Insulin-like growth factor 2 mRNA-binding protein 3
	IFRD1	IFRD1	Interferon-related developmental regulator 1
	IFT56	IFT56	Intraflagellar transport protein 56
	IKBB	NFKBIB	NF-kappa-B inhibitor beta
	IKKA	CHUK	Inhibitor of nuclear factor kappa-B kinase subunit alpha
	IMA1	KPNA2	Importin subunit alpha-1
	IMPA2	IMPA2	Inositol monophosphatase 2
	INT2	INTS2	Integrator complex subunit 2
	IPO11	IPO11	Importin-11
	IPO13	IPO13	Importin-13
	IPP2	PPP1R2	Protein phosphatase inhibitor 2
	IRAK3	IRAK3	Interleukin-1 receptor-associated kinase 3
	IRF6	IRF6	Interferon regulatory factor 6
	ISG20	ISG20	Interferon-stimulated gene 20 kDa protein
	ITAL	ITGAL	Integrin alpha-L
	ITM2B	ITM2B	Integral membrane protein 2B
	ITPK1	ITPK1	Inositol-tetrakisphosphate 1-kinase
	IWS1	IWS1	Protein IWS1 homolog
	JIP3	MAPK8IP3	C-Jun-amino-terminal kinase-interacting protein 3
	JMJD7	JMJD7	Bifunctional peptidase and (3S)-lysyl hydroxylase JMJD7
	JTB	JTB	Protein JTB
	JUPI1	JPT1	Jupiter microtubule associated homolog 1
	K1C15	KRT15	Keratin, type I cytoskeletal 15
	K2013	KIAA2013	Uncharacterized protein KIAA2013
	K2C74	KRT74	Keratin, type II cytoskeletal 74
	KAP1	PRKAR1B	cAMP-dependent protein kinase type I-beta regulatory subunit
	KBL	GCAT	2-amino-3-ketobutyrate coenzyme A ligase, mitochondrial
	KBTB6	KBTBD6	Kelch repeat and BTB domain-containing protein 6
	KC1D	CSNK1D	Casein kinase I isoform delta
	KCNA4	KCNA4	Potassium voltage-gated channel subfamily A member 4
	KCTD5	KCTD5	BTB/POZ domain-containing protein KCTD5
	KHNYN	KHNYN	Protein KHNYN
	KI20A	KIF20A	Kinesin-like protein KIF20A
	KI21A	KIF21A	Kinesin-like protein KIF21A
	KI67	MKI67	Proliferation marker protein Ki-67
	KIF11	KIF11	Kinesin-like protein KIF11
	KIF2C	KIF2C	Kinesin-like protein KIF2C
	KIFA3	KIFAP3	Kinesin-associated protein 3
	KLH26	KLHL26	Kelch-like protein 26
	KLH42	KLHL42	Kelch-like protein 42
	KPCB	PRKCB	Protein kinase C beta type
	KPCI	PRKCI	Protein kinase C iota type
	KRI1	KRI1	Protein KRI1 homolog
	KRIT1	KRIT1	Krev interaction trapped protein 1
	KS6A4	RPS6KA4	Ribosomal protein S6 kinase alpha-4
	KS6B1	RPS6KB1	Ribosomal protein S6 kinase beta-1
	KV139	IGKV1-39	Immunoglobulin kappa variable 1-39
	KV621	IGKV6-21	Immunoglobulin kappa variable 6-21
	KYNU	KYNU	Kynureninase
	L10K	C19orf53	Leydig cell tumor 10 kDa protein homolog
	L2GL2	LLGL2	LLGL scribble cell polarity complex component 2
	LAMP5	LAMP5	Lysosome-associated membrane glycoprotein 5
	LARP4	LARP4	La-related protein 4
	LAT2	SLC7A8	Large neutral amino acids transporter small subunit 2
	LENG1	LENG1	Leukocyte receptor cluster member 1
	LIPT2	LIPT2	Putative lipoyltransferase 2, mitochondrial
	LIRB2	LILRB2	Leukocyte immunoglobulin-like receptor subfamily B member 2
	LMO7	LMO7	LIM domain only protein 7
	LOXL2	LOXL2	Lysyl oxidase homolog 2
	LPCT4	LPCAT4	Lysophospholipid acyltransferase LPCAT4
	LRC38	LRRC38	Leucine-rich repeat-containing protein 38
	LRC41	LRRC41	Leucine-rich repeat-containing protein 41
	LRRK2	LRRK2	Leucine-rich repeat serine/threonine-protein kinase 2
	LS14B	LSM14B	Protein LSM14 homolog B
	LYOX	LOX	Protein-lysine 6-oxidase
	M2GD	DMGDH	Dimethylglycine dehydrogenase, mitochondrial
	M4K5	MAP4K5	Mitogen-activated protein kinase kinase kinase kinase 5
	MA2A2	MAN2A2	Alpha-mannosidase 2x
	MADD	MADD	MAP kinase-activating death domain protein
	MAGC1	MAGEC1	Melanoma-associated antigen C1
	MAGC2	MAGEC2	Melanoma-associated antigen C2
	MAGI2	MAGI2	Membrane-associated guanylate kinase, WW and PDZ domain-containing protein 2
	MANBL	MANBAL	Protein MANBAL
	MARK2	MARK2	Serine/threonine-protein kinase MARK2
	MAZ	MAZ	Myc-associated zinc finger protein
	MBD3	MBD3	Methyl-CpG-binding domain protein 3
	MCE1	RNGTT	mRNA-capping enzyme
	MCEM1	MCEMP1	Mast cell-expressed membrane protein 1
	MCLN1	MCOLN1	Mucolipin-1
	MCM2	MCM2	DNA replication licensing factor MCM2
	MCM3	MCM3	DNA replication licensing factor MCM3
	MCM4	MCM4	DNA replication licensing factor MCM4
	MCM5	MCM5	DNA replication licensing factor MCM5
	MCM7	MCM7	DNA replication licensing factor MCM7
	MDC1	MDC1	Mediator of DNA damage checkpoint protein 1
	MDEAS	MIDEAS	Mitotic deacetylase-associated SANT domain protein
	MDN1	MDN1	Midasin
	MED1	MED1	Mediator of RNA polymerase II transcription subunit 1
	MED12	MED12	Mediator of RNA polymerase II transcription subunit 12
	MED14	MED14	Mediator of RNA polymerase II transcription subunit 14
	MED24	MED24	Mediator of RNA polymerase II transcription subunit 24
	MED30	MED30	Mediator of RNA polymerase II transcription subunit 30
	MED8	MED8	Mediator of RNA polymerase II transcription subunit 8
	MEF2C	MEF2C	Myocyte-specific enhancer factor 2C
	MEN1	MEN1	Menin
	MEPCE	MEPCE	7SK snRNA methylphosphate capping enzyme
	MET16	METTL16	RNA N6-adenosine-methyltransferase METTL16
	MGA	MGAM	Maltase-glucoamylase
	MICA3	MICAL3	[F-actin]-monooxygenase MICAL3
	MICU3	MICU3	Calcium uptake protein 3, mitochondrial
	MIEAP	SPATA18	Mitochondria-eating protein
	MIGA2	MIGA2	Mitoguardin 2
	MK08	MAPK8	Mitogen-activated protein kinase 8
	MK67I	NIFK	MKI67 FHA domain-interacting nucleolar phosphoprotein
	MKRN2	MKRN2	E3 ubiquitin-protein ligase makorin-2
	MMP8	MMP8	Neutrophil collagenase
	MO4L1	MORF4L1	Mortality factor 4-like protein 1
	MO4L2	MORF4L2	Mortality factor 4-like protein 2
	MOB3A	MOB3A	MOB kinase activator 3A
	MRCKA	CDC42BPA	Serine/threonine-protein kinase MRCK alpha
	MRCKG	CDC42BPG	Serine/threonine-protein kinase MRCK gamma
	MREG	MREG	Melanoregulin
	MTA1	MTA1	Metastasis-associated protein MTA1
	MTEF3	MTERF3	Transcription termination factor 3, mitochondrial
	MTG2	MTG2	Mitochondrial ribosome-associated GTPase 2
	MTHFS	MTHFS	5-formyltetrahydrofolate cyclo-ligase
	MTHSD	MTHFSD	Methenyltetrahydrofolate synthase domain-containing protein
	MTO1	MTO1	Protein MTO1 homolog, mitochondrial
	MTSS2	MTSS2	Protein MTSS 2
	MTUS1	MTUS1	Microtubule-associated tumor suppressor 1
	MYH16	MYH16	Putative uncharacterized protein MYH16
	MYO19	MYO19	Unconventional myosin-XIX
	MYO5B	MYO5B	Unconventional myosin-Vb
	MYPR	PLP1	Myelin proteolipid protein
	NAT14	NAT14	Probable N-acetyltransferase 14
	NBEL2	NBEAL2	Neurobeachin-like protein 2
	NC2B	DR1	Protein Dr1
	NCK2	NCK2	Cytoplasmic protein NCK2
	NCOA2	NCOA2	Nuclear receptor coactivator 2
	NDC1	NDC1	Nucleoporin NDC1
	NDKM	NME4	Nucleoside diphosphate kinase, mitochondrial
	NDOR1	NDOR1	NADPH-dependent diflavin oxidoreductase 1
	NECP1	NECAP1	Adaptin ear-binding coat-associated protein 1
	NEK1	NEK1	Serine/threonine-protein kinase Nek1
	NFIX	NFIX	Nuclear factor 1 X-type
	NFXL1	NFXL1	NF-X1-type zinc finger protein NFXL1
	NGAL	LCN2	Neutrophil gelatinase-associated lipocalin
	NGDN	NGDN	Neuroguidin
	NGRN	NGRN	Neugrin
	NHS	NHS	Actin remodeling regulator NHS
	NIP7	NIP7	60S ribosome subunit biogenesis protein NIP7 homolog
	NLE1	NLE1	Notchless protein homolog 1
	NLGN3	NLGN3	Neuroligin-3
	NLRC4	NLRC4	NLR family CARD domain-containing protein 4
	NMD3	NMD3	60S ribosomal export protein NMD3
	NOC4L	NOC4L	Nucleolar complex protein 4 homolog
	NOG2	GNL2	Nucleolar GTP-binding protein 2
	NOL10	NOL10	Nucleolar protein 10
	NOM1	NOM1	Nucleolar MIF4G domain-containing protein 1
	NOP53	NOP53	Ribosome biogenesis protein NOP53
	NOSIP	NOSIP	Nitric oxide synthase-interacting protein
	NOVA2	NOVA2	RNA-binding protein Nova-2
	NPA1P	URB1	Nucleolar pre-ribosomal-associated protein 1
	NPM3	NPM3	Nucleoplasmin-3
	NPTX1	NPTX1	Neuronal pentraxin-1
	NR2F6	NR2F6	Nuclear receptor subfamily 2 group F member 6
	NR4A3	NR4A3	Nuclear receptor subfamily 4 group A member 3
	NRBF2	NRBF2	Nuclear receptor-binding factor 2
	NSL1	NSL1	Kinetochore-associated protein NSL1 homolog
	NSUN5	NSUN5	28S rRNA (cytosine-C(5))-methyltransferase
	NTH	NTHL1	Endonuclease III-like protein 1
	NUB1	NUB1	NEDD8 ultimate buster 1
	NUD11	NUDT11	Diphosphoinositol polyphosphate phosphohydrolase 3-beta
	NUD12	NUDT12	NAD-capped RNA hydrolase NUDT12
	NUD18	NUDT18	8-oxo-dGDP phosphatase NUDT18
	OAF	OAF	Out at first protein homolog
	OGFD1	OGFOD1	Prolyl 3-hydroxylase OGFOD1
	OGFD2	OGFOD2	2-oxoglutarate and iron-dependent oxygenase domain-containing protein 2
	OLFM4	OLFM4	Olfactomedin-4
	ORC2	ORC2	Origin recognition complex subunit 2
	ORC5	ORC5	Origin recognition complex subunit 5
	ORNT1	SLC25A15	Mitochondrial ornithine transporter 1
	OSBL6	OSBPL6	Oxysterol-binding protein-related protein 6
	OSCP1	OSCP1	Protein OSCP1
	OTU1	YOD1	Ubiquitin thioesterase OTU1
	OTU7B	OTUD7B	OTU domain-containing protein 7B
	OTUD4	OTUD4	OTU domain-containing protein 4
	OTUL	OTULIN	Ubiquitin thioesterase otulin
	OXND1	OXNAD1	Oxidoreductase NAD-binding domain-containing protein 1
	P2RX7	P2RX7	P2X purinoceptor 7
	P4HA2	P4HA2	Prolyl 4-hydroxylase subunit alpha-2
	P5CR1	PYCR1	Pyrroline-5-carboxylate reductase 1, mitochondrial
	P85B	PIK3R2	Phosphatidylinositol 3-kinase regulatory subunit beta
	PACE1	SCYL3	Protein-associating with the carboxyl-terminal domain of ezrin
	PADI2	PADI2	Protein-arginine deiminase type-2
	PADI4	PADI4	Protein-arginine deiminase type-4
	PAI1	SERPINE1	Plasminogen activator inhibitor 1
	PAPD5	TENT4B	Terminal nucleotidyltransferase 4B
	PAR6A	PARD6A	Partitioning defective 6 homolog gamma
	PARG	PARG	Poly(ADP-ribose) glycohydrolase
	PARL	PARL	Presenilin-associated rhomboid-like protein, mitochondrial
	PAXB1	PAXBP1	PAX3- and PAX7-binding protein 1
	PCF11	PCF11	Pre-mRNA cleavage complex 2 protein Pcf11
	PCH2	TRIP13	Pachytene checkpoint protein 2 homolog
	PCSK6	PCSK6	Proprotein convertase subtilisin/kexin type 6
	PDD2L	PDCD2L	Programmed cell death protein 2-like
	PERE	EPX	Eosinophil peroxidase
	PGM2L	PGM2L1	Glucose 1,6-bisphosphate synthase
	PGPI	PGPEP1	Pyroglutamyl-peptidase 1
	PGRP1	PGLYRP1	Peptidoglycan recognition protein 1
	PHC2	PHC2	Polyhomeotic-like protein 2
	PHC3	PHC3	Polyhomeotic-like protein 3
	PHF1	PHF1	PHD finger protein 1
	PHF10	PHF10	PHD finger protein 10
	PHF2	PHF2	Lysine-specific demethylase PHF2
	PIGG	PIGG	GPI ethanolamine phosphate transferase 2
	PJA2	PJA2	E3 ubiquitin-protein ligase Praja-2
	PK1IP	PAK1IP1	p21-activated protein kinase-interacting protein 1
	PKHA1	PLEKHA1	Pleckstrin homology domain-containing family A member 1
	PKHM2	PLEKHM2	Pleckstrin homology domain-containing family M member 2
	PLGT2	POGLUT2	Protein O-glucosyltransferase 2
	PLPP2	PLPP2	Phospholipid phosphatase 2
	PLS1	PLSCR1	Phospholipid scramblase 1
	PLXA1	PLXNA1	Plexin-A1
	PLXA3	PLXNA3	Plexin-A3
	PMF1	PMF1	Polyamine-modulated factor 1
	PNM8A	PNMA8A	Paraneoplastic antigen-like protein 8A
	PO2F1	POU2F1	POU domain, class 2, transcription factor 1
	POLG	pol	Genome polyprotein
	POMP	POMP	Proteasome maturation protein
	PP13G	PPP1R3G	Protein phosphatase 1 regulatory subunit 3G
	PPHLN	PPHLN1	Periphilin-1
	PPIG	PPIG	Peptidyl-prolyl cis-trans isomerase G
	PPR3D	PPP1R3D	Protein phosphatase 1 regulatory subunit 3D
	PRC1	PRC1	Protein regulator of cytokinesis 1
	PRC2B	PRRC2B	Protein PRRC2B
	PRP16	DHX38	Pre-mRNA-splicing factor ATP-dependent RNA helicase PRP16
	PRR12	PRR12	Proline-rich protein 12
	PSF3	GINS3	DNA replication complex GINS protein PSF3
	PSME4	PSME4	Proteasome activator complex subunit 4
	PSMG3	PSMG3	Proteasome assembly chaperone 3
	PTCD2	PTCD2	Pentatricopeptide repeat-containing protein 2, mitochondrial
	PTN2	PTPN2	Tyrosine-protein phosphatase non-receptor type 2
	PTOV1	PTOV1	Prostate tumor-overexpressed gene 1 protein
	PTSS1	PTDSS1	Phosphatidylserine synthase 1
	PUM2	PUM2	Pumilio homolog 2
	PWP1	PWP1	Periodic tryptophan protein 1 homolog
	PZRN3	PDZRN3	E3 ubiquitin-protein ligase PDZRN3
	QRIC1	QRICH1	Transcriptional regulator QRICH1
	RAB3B	RAB3B	Ras-related protein Rab-3B
	RAB9B	RAB9B	Ras-related protein Rab-9B
	RABEK	RABEPK	Rab9 effector protein with kelch motifs
	RAD	RRAD	GTP-binding protein RAD
	RAD1	RAD1	Cell cycle checkpoint protein RAD1
	RAF1	RAF1	RAF proto-oncogene serine/threonine-protein kinase
	RASA3	RASA3	Ras GTPase-activating protein 3
	RASF2	RASSF2	Ras association domain-containing protein 2
	RASL3	RASAL3	RAS protein activator like-3
	RB15B	RBM15B	Putative RNA-binding protein 15B
	RBG1L	RABGAP1L	Rab GTPase-activating protein 1-like
	RBL2A	RABL2A	Rab-like protein 2A
	RBM19	RBM19	Probable RNA-binding protein 19
	RBM33	RBM33	RNA-binding protein 33
	RED1	ADARB1	Double-stranded RNA-specific editase 1
	REEP4	REEP4	Receptor expression-enhancing protein 4
	RELB	RELB	Transcription factor RelB
	REPI1	REPIN1	Replication initiator 1
	RERG	RERG	Ras-related and estrogen-regulated growth inhibitor
	RET7	RBP7	Retinoid-binding protein 7
	REXO1	REXO1	RNA exonuclease 1 homolog
	RGAP1	RACGAP1	Rac GTPase-activating protein 1
	RGL2	RGL2	Ral guanine nucleotide dissociation stimulator-like 2
	RGS22	RGS22	Regulator of G-protein signaling 22
	RHCE	RHCE	Blood group Rh(CE) polypeptide
	RHG05	ARHGAP5	Rho GTPase-activating protein 5
	RHG09	ARHGAP9	Rho GTPase-activating protein 9
	RHG30	ARHGAP30	Rho GTPase-activating protein 30
	RHG32	ARHGAP32	Rho GTPase-activating protein 32
	RIR2	RRM2	Ribonucleoside-diphosphate reductase subunit M2
	RL10L	RPL10L	Ribosomal protein uL16-like
	RL22L	RPL22L1	Ribosomal protein eL22-like
	RLP24	RSL24D1	Probable ribosome biogenesis protein RLP24
	RM35	MRPL35	Large ribosomal subunit protein bL35m
	RND3	RND3	Rho-related GTP-binding protein RhoE
	RNH2A	RNASEH2A	Ribonuclease H2 subunit A
	ROBO1	ROBO1	Roundabout homolog 1
	ROGDI	ROGDI	Protein rogdi homolog
	RPA34	POLR1G	DNA-directed RNA polymerase I subunit RPA34
	RPA43	POLR1F	DNA-directed RNA polymerase I subunit RPA43
	RPA49	POLR1E	DNA-directed RNA polymerase I subunit RPA49
	RPC2	POLR3B	DNA-directed RNA polymerase III subunit RPC2
	RPC6	POLR3F	DNA-directed RNA polymerase III subunit RPC6
	RPGF1	RAPGEF1	Rap guanine nucleotide exchange factor 1
	RPOM	POLRMT	DNA-directed RNA polymerase, mitochondrial
	RRP15	RRP15	RRP15-like protein
	RS4Y1	RPS4Y1	Small ribosomal subunit protein eS4, Y isoform 1
	RT18C	MRPS18C	Small ribosomal subunit protein bS18m
	RTF2	RTF2	Replication termination factor 2
	RUSD2	RPUSD2	Pseudouridylate synthase RPUSD2
	RXRB	RXRB	Retinoic acid receptor RXR-beta
	S100P	S100P	Protein S100-P
	S2532	SLC25A32	Solute carrier family 25 member 32
	S2544	SLC25A44	Solute carrier family 25 member 44
	S38A9	SLC38A9	Neutral amino acid transporter 9
	S53A1	XPR1	Solute carrier family 53 member 1
	SAAL1	SAAL1	Protein SAAL1
	SAMC	SLC25A26	Mitochondrial S-adenosylmethionine carrier protein
	SAMD1	SAMD1	Sterile alpha motif domain-containing protein 1
	SAMD9	SAMD9	Sterile alpha motif domain-containing protein 9
	SBNO1	SBNO1	Protein strawberry notch homolog 1
	SCAF8	SCAF8	SR-related and CTD-associated factor 8
	SCC4	MAU2	MAU2 chromatid cohesion factor homolog
	SCML2	SCML2	Sex comb on midleg-like protein 2
	SDA1	SDAD1	Protein SDA1 homolog
	SDC2	SDC2	Syndecan-2
	SDF2	SDF2	Stromal cell-derived factor 2
	SE6L2	SEZ6L2	Seizure 6-like protein 2
	SEM7A	SEMA7A	Semaphorin-7A
	SEN34	TSEN34	tRNA-splicing endonuclease subunit Sen34
	SEPT5	SEPTIN5	Septin-5
	SET1A	SETD1A	Histone-lysine N-methyltransferase SETD1A
	SETD3	SETD3	Actin-histidine N-methyltransferase
	SFSWA	SFSWAP	Splicing factor, suppressor of white-apricot homolog
	SH2B1	SH2B1	SH2B adapter protein 1
	SH3B4	SH3BP4	SH3 domain-binding protein 4
	SHAN3	SHANK3	SH3 and multiple ankyrin repeat domains protein 3
	SHSA4	SHISA4	Protein shisa-4
	SIA4A	ST3GAL1	CMP-N-acetylneuraminate-beta-galactosamide-alpha-2,3-sialyltransferase 1
	SIGL5	SIGLEC5	Sialic acid-binding Ig-like lectin 5
	SIKE1	SIKE1	Suppressor of IKBKE 1
	SIN3B	SIN3B	Paired amphipathic helix protein Sin3b
	SIR1	SIRT1	NAD-dependent protein deacetylase sirtuin-1
	SIR6	SIRT6	NAD-dependent protein deacylase sirtuin-6
	SLD5	GINS4	DNA replication complex GINS protein SLD5
	SMAD3	SMAD3	Mothers against decapentaplegic homolog 3
	SMAG2	SAMD4B	Protein Smaug homolog 2
	SMC2	SMC2	Structural maintenance of chromosomes protein 2
	SMC4	SMC4	Structural maintenance of chromosomes protein 4
	SMC5	SMC5	Structural maintenance of chromosomes protein 5
	SMG5	SMG5	Nonsense-mediated mRNA decay factor SMG5
	SMN	SMN1	Survival motor neuron protein
	SMRC1	SMARCC1	SWI/SNF complex subunit SMARCC1
	SMRCD	SMARCAD1	SWI/SNF-related matrix-associated actin-dependent regulator of chromatin subfamily A containing DEAD/H box 1
	SMRD3	SMARCD3	SWI/SNF-related matrix-associated actin-dependent regulator of chromatin subfamily D member 3
	SNX13	SNX13	Sorting nexin-13
	SORC2	SORCS2	VPS10 domain-containing receptor SorCS2
	SORL	SORL1	Sortilin-related receptor
	SPAS2	SPATS2	Spermatogenesis-associated serine-rich protein 2
	SPAST	SPAST	Spastin
	SPB10	SERPINB10	Serpin B10
	SPC24	SPC24	Kinetochore protein Spc24
	SPCS	SEPSECS	O-phosphoseryl-tRNA(Sec) selenium transferase
	SPIN1	SPIN1	Spindlin-1
	SPNS1	SPNS1	Protein spinster homolog 1
	SPP2B	SPPL2B	Signal peptide peptidase-like 2B
	SRCRL	SSC5D	Soluble scavenger receptor cysteine-rich domain-containing protein SSC5D
	SRPK1	SRPK1	SRSF protein kinase 1
	SRR	SRR	Serine racemase
	SSBP2	SSBP2	Single-stranded DNA-binding protein 2
	SSNA1	SSNA1	Microtubule nucleation factor SSNA1
	ST1B1	SULT1B1	Sulfotransferase 1B1
	STAR7	STARD7	StAR-related lipid transfer protein 7, mitochondrial
	STBD1	STBD1	Starch-binding domain-containing protein 1
	STK19	STK19	Inactive serine/threonine-protein kinase 19
	SUCO	SUCO	SUN domain-containing ossification factor
	SUGP1	SUGP1	SURP and G-patch domain-containing protein 1
	SUH	RBPJ	Recombining binding protein suppressor of hairless
	SULF2	SULF2	Extracellular sulfatase Sulf-2
	SUZ12	SUZ12	Polycomb protein SUZ12
	SWAHB	SOWAHB	Ankyrin repeat domain-containing protein SOWAHB
	SYF2	SYF2	Pre-mRNA-splicing factor SYF2
	SZT2	SZT2	KICSTOR complex protein SZT2
	T22D2	TSC22D2	TSC22 domain family protein 2
	TAF4	TAF4	Transcription initiation factor TFIID subunit 4
	TAF6	TAF6	Transcription initiation factor TFIID subunit 6
	TAF7	TAF7	Transcription initiation factor TFIID subunit 7
	TASOR	TASOR	Protein TASOR
	TB10B	TBC1D10B	TBC1 domain family member 10B
	TBCD1	TBC1D1	TBC1 domain family member 1
	TBCK	TBCK	TBC domain-containing protein kinase-like protein
	TBP	TBP	TATA-box-binding protein
	TCAL1	TCEAL1	Transcription elongation factor A protein-like 1
	TCO1	TCN1	Transcobalamin-1
	TCPR2	TECPR2	Tectonin beta-propeller repeat-containing protein 2
	TDIF1	DNTTIP1	Deoxynucleotidyltransferase terminal-interacting protein 1
	TECT3	TCTN3	Tectonic-3
	TFIP8	TNFAIP8	Tumor necrosis factor alpha-induced protein 8
	TFP11	TFIP11	Tuftelin-interacting protein 11
	THA11	THAP11	THAP domain-containing protein 11
	THMS2	THEMIS2	Protein THEMIS2
	THOC5	THOC5	THO complex subunit 5 homolog
	TIM22	TIMM22	Mitochondrial import inner membrane translocase subunit Tim22
	TIP	ITFG1	T-cell immunomodulatory protein
	TISB	ZFP36L1	mRNA decay activator protein ZFP36L1
	TJAP1	TJAP1	Tight junction-associated protein 1
	TLK1	TLK1	Serine/threonine-protein kinase tousled-like 1
	TLR2	TLR2	Toll-like receptor 2
	TM101	TMEM101	Transmembrane protein 101
	TM115	TMEM115	Transmembrane protein 115
	TM168	TMEM168	Transmembrane protein 168
	TM50A	TMEM50A	Transmembrane protein 50A
	TMCC3	TMCC3	Transmembrane and coiled-coil domain protein 3
	TMED3	TMED3	Transmembrane emp24 domain-containing protein 3
	TMT1B	TMT1B	Thiol S-methyltransferase TMT1B
	TN13B	TNFSF13B	Tumor necrosis factor ligand superfamily member 13B
	TNAP3	TNFAIP3	Tumor necrosis factor alpha-induced protein 3
	TNG6	TANGO6	Transport and Golgi organization protein 6 homolog
	TNR5	CD40	Tumor necrosis factor receptor superfamily member 5
	TOE1	TOE1	Target of EGR1 protein 1
	TOP2A	TOP2A	DNA topoisomerase 2-alpha
	TPBG	TPBG	Trophoblast glycoprotein
	TPC6A	TRAPPC6A	Trafficking protein particle complex subunit 6A
	TPD52	TPD52	Tumor protein D52
	TPX2	TPX2	Targeting protein for Xklp2
	TRAF1	TRAF1	TNF receptor-associated factor 1
	TRBP2	TARBP2	RISC-loading complex subunit TARBP2
	TRI27	TRIM27	Zinc finger protein RFP
	TRIM2	TRIM2	Tripartite motif-containing protein 2
	TRIO	TRIO	Triple functional domain protein
	TRM2A	TRMT2A	tRNA (uracil-5-)-methyltransferase homolog A
	TRPT1	TRPT1	tRNA 2'-phosphotransferase 1
	TSK	TSKU	Tsukushi
	TSN4	TSPAN4	Tetraspanin-4
	TSR3	TSR3	18S rRNA aminocarboxypropyltransferase
	TT39B	TTC39B	Tetratricopeptide repeat protein 39B
	TTI1	TTI1	TELO2-interacting protein 1 homolog
	TXN4B	TXNL4B	Thioredoxin-like protein 4B
	TYDP2	TDP2	Tyrosyl-DNA phosphodiesterase 2
	TYK2	TYK2	Non-receptor tyrosine-protein kinase TYK2
	TYSD1	TYSND1	Peroxisomal leader peptide-processing protease
	TYSY	TYMS	Thymidylate synthase
	TYW1	TYW1	S-adenosyl-L-methionine-dependent tRNA 4-demethylwyosine synthase TYW1
	UB2J1	UBE2J1	Ubiquitin-conjugating enzyme E2 J1
	UBP19	USP19	Ubiquitin carboxyl-terminal hydrolase 19
	UBP35	USP35	Ubiquitin carboxyl-terminal hydrolase 35
	UBP40	USP40	Ubiquitin carboxyl-terminal hydrolase 40
	UBQL4	UBQLN4	Ubiquilin-4
	UCK1	UCK1	Uridine-cytidine kinase 1
	UHRF1	UHRF1	E3 ubiquitin-protein ligase UHRF1
	ULK1	ULK1	Serine/threonine-protein kinase ULK1
	UNK	UNK	RING finger protein unkempt homolog
	UQCC4	UQCC4	Ubiquinol-cytochrome c reductase complex assembly factor 4
	URB2	URB2	Unhealthy ribosome biogenesis protein 2 homolog
	URGCP	URGCP	Up-regulator of cell proliferation
	URM1	URM1	Ubiquitin-related modifier 1
	USF1	USF1	Upstream stimulatory factor 1
	USF2	USF2	Upstream stimulatory factor 2
	UT1	SLC14A1	Urea transporter 1
	UTP11	UTP11	Probable U3 small nucleolar RNA-associated protein 11
	UTP15	UTP15	U3 small nucleolar RNA-associated protein 15 homolog
	UTP18	UTP18	U3 small nucleolar RNA-associated protein 18 homolog
	UTP25	UTP25	U3 small nucleolar RNA-associated protein 25 homolog
	VEZA	VEZT	Vezatin
	VEZF1	VEZF1	Vascular endothelial zinc finger 1
	VGFR1	FLT1	Vascular endothelial growth factor receptor 1
	VISTA	VSIR	V-type immunoglobulin domain-containing suppressor of T-cell activation
	VLDLR	VLDLR	Very low-density lipoprotein receptor
	VNN1	VNN1	Pantetheinase
	VP13D	VPS13D	Intermembrane lipid transfer protein VPS13D
	VP37A	VPS37A	Vacuolar protein sorting-associated protein 37A
	VRK1	VRK1	Serine/threonine-protein kinase VRK1
	VRK3	VRK3	Inactive serine/threonine-protein kinase VRK3
	VTM2L	VSTM2L	V-set and transmembrane domain-containing protein 2-like protein
	WAC2C	WASHC2C	WASH complex subunit 2C
	WDR4	WDR4	tRNA (guanine-N(7)-)-methyltransferase non-catalytic subunit WDR4
	WDR46	WDR46	WD repeat-containing protein 46
	WDR54	WDR54	WD repeat-containing protein 54
	WDR55	WDR55	WD repeat-containing protein 55
	WDR59	WDR59	GATOR2 complex protein WDR59
	WDR70	WDR70	WD repeat-containing protein 70
	WDR83	WDR83	WD repeat domain-containing protein 83
	XPC	XPC	DNA repair protein complementing XP-C cells
	XPF	ERCC4	DNA repair endonuclease XPF
	XPO4	XPO4	Exportin-4
	XPO6	XPO6	Exportin-6
	YBEY	YBEY	Endoribonuclease YbeY
	YETS4	YEATS4	YEATS domain-containing protein 4
	YJU2	YJU2	Splicing factor YJU2
	YRDC	YRDC	Threonylcarbamoyl-AMP synthase
	ZBT7A	ZBTB7A	Zinc finger and BTB domain-containing protein 7A
	ZC21A	ZC2HC1A	Zinc finger C2HC domain-containing protein 1A
	ZC3C1	ZC3HC1	Zinc finger C3HC-type protein 1
	ZCC17	ZCCHC17	Zinc finger CCHC domain-containing protein 17
	ZDHC6	ZDHHC6	Palmitoyltransferase ZDHHC6
	ZER1	ZER1	Protein zer-1 homolog
	ZFY26	ZFYVE26	Zinc finger FYVE domain-containing protein 26
	ZGPAT	ZGPAT	Zinc finger CCCH-type with G patch domain-containing protein
	ZMAT2	ZMAT2	Zinc finger matrin-type protein 2
	ZN275	ZNF275	Zinc finger protein 275
	ZN384	ZNF384	Zinc finger protein 384
	ZN446	ZNF446	Zinc finger protein 446
	ZN593	ZNF593	Zinc finger protein 593
	ZN598	ZNF598	E3 ubiquitin-protein ligase ZNF598
	ZN618	ZNF618	Zinc finger protein 618
	ZN687	ZNF687	Zinc finger protein 687
	ZN800	ZNF800	Zinc finger protein 800
	ZNF24	ZNF24	Zinc finger protein 24
	ZNG1A	ZNG1A	Zinc-regulated GTPase metalloprotein activator 1B
	ZSC18	ZSCAN18	Zinc finger and SCAN domain-containing protein 18
	ZTRF1	ZFTRAF1	Zinc finger TRAF-type-containing protein 1
	ZY11B	ZYG11B	Protein zyg-11 homolog B
PMAHwt=25	ACBG1	ACSBG1	Long-chain-fatty-acid--CoA ligase ACSBG1
	BBS7	BBS7	Bardet-Biedl syndrome 7 protein
	C3AR	C3AR1	C3a anaphylatoxin chemotactic receptor
	CCNT1	CCNT1	Cyclin-T1
	DPYL5	DPYSL5	Dihydropyrimidinase-related protein 5
	DRB5	HLA-DRB5	HLA class II histocompatibility antigen, DR beta 5 chain
	DRD2	DRD2	D(2) dopamine receptor
	DUOX1	DUOX1	Dual oxidase 1
	EVA1B	EVA1B	Protein eva-1 homolog B
	FBLN7	FBLN7	Fibulin-7
	GL1AD	POLR2M	DNA-directed RNA polymerase II subunit GRINL1A, isoforms 4/5
	HXA5	HOXA5	Homeobox protein Hox-A5
	INP4B	INPP4B	Inositol polyphosphate 4-phosphatase type II
	ITA11	ITGA11	Integrin alpha-11
	NAR4	ART4	Ecto-ADP-ribosyltransferase 4
	NBR1	NBR1	Next to BRCA1 gene 1 protein
	NR4A1	NR4A1	Nuclear receptor subfamily 4immunitygroup A member 1
	RHOC	RHOC	Rho-related GTP-binding protein RhoC
	RPP29	POP4	Ribonuclease P protein subunit p29
	RSBN1	RSBN1	Lysine-specific demethylase 9
	RT10	MRPS10	Small ribosomal subunit protein uS10m
	TB22A	TBC1D22A	TBC1 domain family member 22A
	WDHD1	WDHD1	WD repeat and HMG-box DNA-binding protein 1
	ZEB2	ZEB2	Zinc finger E-box-binding homeobox 2
	ZFY21	ZFYVE21	Zinc finger FYVE domain-containing protein 21
PMAHw=22	AAAT	SLC1A5	Neutral amino acid transporter B(0)
	ALG9	ALG9	Alpha-1,2-mannosyltransferase ALG9
	AT1B2	ATP1B2	Sodium/potassium-transporting ATPase subunit beta-2
	BCAT1	BCAT1	Branched-chain-amino-acid aminotransferase, cytosolic
	CDN1A	CDKN1A	Cyclin-dependent kinase inhibitor 1
	CHRC1	CHRAC1	Chromatin accessibility complex protein 1
	COMA1	COL22A1	Collagen alpha-1(XXII) chain
	CP19A	CYP19A1	Aromatase
	FCSD2	FCHSD2	F-BAR and double SH3 domains protein 2
	H90B3	HSP90AB3P	Putative heat shock protein HSP 90-beta-3
	HOP	HOPX	Homeodomain-only protein
	ITB6	ITGB6	Integrin beta-6
	JMY	JMY	Junction-mediating and -regulatory protein
	MERL	NF2	Merlin
	MINY3	MINDY3	Ubiquitin carboxyl-terminal hydrolase MINDY-3
	MT1B	MT1B	Metallothionein-1B
	NMI	NMI	N-myc-interactor
	PLIN5	PLIN5	Perilipin-5
	PPCEL	PREPL	Prolyl endopeptidase-like
	RPAB2	POLR2F	DNA-directed RNA polymerases I, II, and III subunit RPABC2
	RPAB4	POLR2K	DNA-directed RNA polymerases I, II, and III subunit RPABC4
	S14L4	SEC14L4	SEC14-like protein 4

## Sheet: Exclusivelly identified 
Table S3 – Proteins exclusively identified comparing all groups.
NHA=17	Gene	Protein code	Protein name
	DYNC1I1	DC1I1	Cytoplasmic dynein 1 intermediate chain 1
	MMP23B	MMP23	Matrix metalloproteinase-23
	FTCD	FTCD	Formimidoyltransferase-cyclodeaminase
	FABP1	FABPL	fatty acid binding protein 1
	ADH1A	ADH1A	Alcohol dehydrogenase 1A
	MPZ	MYP0	Myelin protein P0
	HPD	HPPD	4-hydroxyphenylpyruvate dioxygenase
	CYB561	CY561	Transmembrane ascorbate-dependent reductase CYB561
	SLC18A1	VMAT1	Chromaffin granule amine transporter
	CARTPT	CART	Cocaine- and amphetamine-regulated transcript protein
	METRNL	METRL	Meteorin-like protein
	SCG3	SCG3	Secretogranin-3
	SPOCK2	TICN2	Testican-2
	BHMT	BHMT1	Betaine--homocysteine S-methyltransferase 1
	DKK3	DKK3	Dickkopf-related protein 3
	UPB1	BUP1	Beta-ureidopropionase
	GDA	GUAD	Guanine deaminase
ACA=09	TLCD2	TLCD2	TLC domain-containing protein 2
	CCN2	CCN2	cellular communication network factor 2
	CCBE1	CCBE1	Collagen and calcium-binding EGF domain-containing protein 1
	TMEM135	TM135	Transmembrane protein 135
	MITD1	MITD1	MIT domain-containing protein 1
	NTN4	NET4	Netrin-4
	WNT16	WNT16	Wnt family member 16
	CRISPLD2	CRISPLD2	Cysteine-rich secretory protein LCCL domain-containing 2
	ZNF304	ZNF304	zinc finger protein 304
ACC=349	8ODP	NUDT1	Nudix hydrolase 1
	AAR2	AAR2	AAR2 splicing factor
	AATF	AATF	apoptosis antagonizing transcription factor
	ABC3B	APOBEC3B	apolipoprotein B mRNA editing enzyme catalytic subunit 3B
	ABT1	ABT1	Activator of basal transcription 1
	ACAP1	ACAP1	ArfGAP with coiled-coil, ankyrin repeat and PH domains 1
	ACO11	ACOT11	Acyl-coenzyme A thioesterase 11
	ACSL5	ACSL5	Long-chain-fatty-acid--CoA ligase 5
	AFF4	AFF4	ALF transcription elongation factor 4 [
	AGRG3	ADGRG3	Adhesion G protein-coupled receptor G3
	ANLN	ANLN	Anillin
	ANO1	ANO1	Anoctamin-1
	ANPRC	NPR3	Atrial natriuretic peptide receptor 3
	ANR22	ANKRD22	Ankyrin repeat domain-containing protein 22
	ANR52	ANKRD52	Serine/threonine-protein phosphatase 6 regulatory ankyrin repeat subunit C
	APC5	ANAPC5	Anaphase-promoting complex subunit 5
	ARP8	ACTR8	Actin-related protein 8
	ASH2L	ASH2L	Set1/Ash2 histone methyltransferase complex subunit ASH2
	ASPP1	PPP1R13B	Phosphatase 1 regulatory subunit13B/Apoptosis-stimulating of p53 protein 1
	AT11B	ATP11B	Phospholipid-transporting ATPase IF
	AT133	ATP13A3	Polyamine-transporting ATPase 13A3
	AT1A3	ATP1A3	Sodium/potassium-transporting ATPase subunit alpha-3
	ATP9A	ATP9A	Probable phospholipid-transporting ATPase IIA
	ATR	ATR	Serine/threonine-protein kinase ATR
	BANP	BANP	BTG3 associated nuclear protein
	BAZ2A	BAZ2A	Bromodomain adjacent to zinc finger domain protein 2A
	BBX	BBX	BBX high mobility group box domain containing
	BOD1	BOD1	Biorientation of chromosomes in cell division protein 1
	BPI	BPI	Bactericidal permeability-increasing protein
	BRD7	BRD7	Bromodomain-containing protein 7
	BUD23	BUD23	Probable 18S rRNA (guanine-N(7))-methyltransferase
	C170B	CEP170B	Centrosomal protein of 170 kDa protein B
	CAAP1	CAAP1	Caspase activity and apoptosis inhibitor 1
	CAH5B	CA5B	Carbonic anhydrase 5B, mitochondrial
	CAMP3	CAMSAP3	Calmodulin-regulated spectrin-associated protein 3
	CBX4	CBX4	E3 SUMO-protein ligase CBX4
	CC174	CCDC174	Coiled-coil domain-containing protein 174
	CCM2	CCM2	Cerebral cavernous malformations 2 protein
	CD177	CD177	CD177 antigen
	CDAN1	CDAN1	Codanin-1
	CDC27	CDC27	Cell division cycle protein 27 homolog
	CDK1	CDK1	Cyclin-dependent kinase 1
	CDK2	CDK2	Cyclin-dependent kinase 2
	CDYL	CDYL	Chromodomain Y-like protein
	CENPC	CENPC	Centromere protein C
	CEP41	CEP41	Centrosomal protein of 41 kDa
	CEP44	CEP44	Centrosomal protein of 44 kDa
	CF410	CFAP410	Cilia- and flagella-associated protein 410
	CH3L1	CHI3L1	Chitinase-3-like protein 1
	CHLE	BCHE	Cholinesterase
	CHSS2	CHPF	Chondroitin sulfate synthase 2
	CI114	SPOUT1	Putative methyltransferase C9orf114
	CLCN2	CLCN2	Chloride channel protein 2
	CLGN	CLGN	Calmegin
	CLMN	CLMN	Calmin
	CND1	NCAPD2	Condensin complex subunit 1
	CND2	NCAPH	Condensin complex subunit 2
	CND3	NCAPG	Condensin complex subunit 3
	CNO11	CNOT11	CCR4-NOT transcription complex subunit 11
	CRIS3	CRISP3	Cysteine-rich secretory protein 3
	CSTN3	CLSTN3	Calsyntenin-3
	CTHR1	CTHRC1	Collagen triple helix repeat-containing protein 1
	CTR1	SLC7A1	High affinity cationic amino acid transporter 1
	CTU1	CTU1	Cytoplasmic tRNA 2-thiolation protein 1
	CTU2	CTU2	Cytoplasmic tRNA 2-thiolation protein 2
	CV039	C22orf39	UPF0545 protein C22orf39
	CXCR2	CXCR2	C-X-C chemokine receptor type 2
	CYLD	CYLD	Ubiquitin carboxyl-terminal hydrolase CYLD
	DAB2P	DAB2IP	Disabled homolog 2-interacting protein
	DCA10	DCAF10	DDB1- and CUL4-associated factor 10
	DCAF7	DCAF7	DDB1- and CUL4-associated factor 7
	DCP1B	DCP1B	mRNA-decapping enzyme 1B
	DCTP1	DCTPP1	dCTP pyrophosphatase 1
	DDR1	DDR1	Epithelial discoidin domain-containing receptor 1
	DDX31	DDX31	Probable ATP-dependent RNA helicase DDX31
	DHI2	HSD11B2	11-beta-hydroxysteroid dehydrogenase type 2
	DHX37	DHX37	Probable ATP-dependent RNA helicase DHX37
	DNJB6	DNAJB6	DnaJ homolog subfamily B member 6
	DNLI1	LIG1	DNA ligase 1
	DOHH	DOHH	Deoxyhypusine hydroxylase
	DPCD	DPCD	Protein DPCD
	DPOD3	POLD3	DNA polymerase delta subunit 3
	DRAM2	DRAM2	DNA damage-regulated autophagy modulator protein 2
	DTX3	DTX3	Probable E3 ubiquitin-protein ligase DTX3
	DUS2L	DUS2	tRNA-dihydrouridine(20) synthase [NAD(P)+]-like
	E2AK4	EIF2AK4	eIF-2-alpha kinase GCN2
	EAF6	MEAF6	Chromatin modification-related protein MEAF6
	ECP	RNASE3	Eosinophil cationic protein
	ELOA1	ELOA	Elongin-A
	EPG5	EPG5	Ectopic P granules protein 5 homolog
	ERCC5	ERCC5	DNA excision repair protein ERCC-5
	ESF1	ESF1	ESF1 homolog
	F1711	FAM171A1	Protein FAM171A1
	F264	PFKFB4	6-phosphofructo-2-kinase/fructose-2,6-bisphosphatase 4
	FA32A	FAM32A	Protein FAM32A
	FASTK	FASTK	Fas-activated serine/threonine kinase
	FBXL2	FBXL2	F-box/LRR-repeat protein 2
	FBXW8	FBXW8	F-box/WD repeat-containing protein 8
	FBXW9	FBXW9	F-box/WD repeat-containing protein 9
	FCAR	FCAR	Immunoglobulin alpha Fc receptor
	FCN1	FCN1	Ficolin-1
	FER	FER	Tyrosine-protein kinase Fer
	FGFR4	FGFR4	Fibroblast growth factor receptor 4
	FHI2B	FHIP2B	FHF complex subunit HOOK-interacting protein 2B
	FOLH1	FOLH1	Glutamate carboxypeptidase 2
	FPR2	FPR2	N-formyl peptide receptor 2
	FUND1	FUNDC1	FUN14 domain-containing protein 1
	FXL18	FBXL18	F-box/LRR-repeat protein 18
	GALT4	GALNT4	Polypeptide N-acetylgalactosaminyltransferase 4
	GALT7	GALNT7	N-acetylgalactosaminyltransferase 7
	GBRAP	GABARAP	Gamma-aminobutyric acid receptor-associated protein
	GLCE	GLCE	D-glucuronyl C5-epimerase
	GLD2	TENT2	Poly(A) RNA polymerase GLD2
	GORAB	GORAB	RAB6-interacting golgin
	GPTC1	GPATCH1	G patch domain-containing protein 1
	GPTC4	GPATCH4	G patch domain-containing protein 4
	GRP2	RASGRP2	RAS guanyl-releasing protein 2
	GRPE2	GRPEL2	GrpE protein homolog 2, mitochondrial
	H17B6	HSD17B6	17-beta-hydroxysteroid dehydrogenase type 6
	H37	H3-7	Histone H3-7
	HAKAI	CBLL1	E3 ubiquitin-protein ligase Hakai
	HDAC4	HDAC4	Histone deacetylase 4
	HDAC8	HDAC8	Histone deacetylase 8
	HDC	HECA	Headcase protein homolog
	HECD4	HECTD4	Probable E3 ubiquitin-protein ligase HECTD4
	HMGA2	HMGA2	High mobility group protein HMGI-C
	HOME1	HOMER1	Homer protein homolog 1
	HPLN1	HAPLN1	Hyaluronan and proteoglycan link protein 1
	HTR5B	HEATR5B	HEAT repeat-containing protein 5B
	HV343	IGHV3-43	Immunoglobulin heavy variable 3-43
	IBTK	IBTK	Inhibitor of Bruton tyrosine kinase
	ICMT	ICMT	Protein-S-isoprenylcysteine O-methyltransferase
	IF2B1	IGF2BP1	Insulin-like growth factor 2 mRNA-binding protein 1
	IF2B3	IGF2BP3	Insulin-like growth factor 2 mRNA-binding protein 3
	IFT56	IFT56	Intraflagellar transport protein 56
	IMA1	KPNA2	Importin subunit alpha-1
	IPO11	IPO11	Importin-11
	IRAK3	IRAK3	Interleukin-1 receptor-associated kinase 3
	IRF6	IRF6	Interferon regulatory factor 6
	ISG20	ISG20	Interferon-stimulated gene 20 kDa protein
	ITPK1	ITPK1	Inositol-tetrakisphosphate 1-kinase
	IWS1	IWS1	Protein IWS1 homolog
	JIP3	MAPK8IP3	C-Jun-amino-terminal kinase-interacting protein 3
	KBL	GCAT	2-amino-3-ketobutyrate coenzyme A ligase, mitochondrial
	KBTB6	KBTBD6	Kelch repeat and BTB domain-containing protein 6
	KC1D	CSNK1D	Casein kinase I isoform delta
	KCNA4	KCNA4	Potassium voltage-gated channel subfamily A member 4
	KI20A	KIF20A	Kinesin-like protein KIF20A
	KI67	MKI67	Proliferation marker protein Ki-67
	KIF11	KIF11	Kinesin-like protein KIF11
	KIF2C	KIF2C	Kinesin-like protein KIF2C
	KLH42	KLHL42	Kelch-like protein 42
	KPCB	PRKCB	Protein kinase C beta type
	KRI1	KRI1	Protein KRI1 homolog
	KS6A4	RPS6KA4	Ribosomal protein S6 kinase alpha-4
	KS6B1	RPS6KB1	Ribosomal protein S6 kinase beta-1
	KV621	IGKV6-21	Immunoglobulin kappa variable 6-21
	L10K	C19orf53	Leydig cell tumor 10 kDa protein homolog
	LARP4	LARP4	La-related protein 4
	LAT2	SLC7A8	Large neutral amino acids transporter small subunit 2
	LIPT2	LIPT2	Putative lipoyltransferase 2, mitochondrial
	LIRB2	LILRB2	Leukocyte immunoglobulin-like receptor subfamily B member 2
	LMO7	LMO7	LIM domain only protein 7
	LPCT4	LPCAT4	Lysophospholipid acyltransferase LPCAT4
	LRRK2	LRRK2	Leucine-rich repeat serine/threonine-protein kinase 2
	LS14B	LSM14B	Protein LSM14 homolog B
	MA2A2	MAN2A2	Alpha-mannosidase 2x
	MAGC1	MAGEC1	Melanoma-associated antigen C1
	MAGC2	MAGEC2	Melanoma-associated antigen C2
	MAZ	MAZ	Myc-associated zinc finger protein
	MBD3	MBD3	Methyl-CpG-binding domain protein 3
	MCEM1	MCEMP1	Mast cell-expressed membrane protein 1
	MCM4	MCM4	DNA replication licensing factor MCM4
	MDC1	MDC1	Mediator of DNA damage checkpoint protein 1
	MET16	METTL16	RNA N6-adenosine-methyltransferase METTL16
	MGA	MGAM	Maltase-glucoamylase
	MIEAP	SPATA18	Mitochondria-eating protein
	MIGA2	MIGA2	Mitoguardin 2
	MK08	MAPK8	Mitogen-activated protein kinase 8
	MMP8	MMP8	Neutrophil collagenase
	MO4L1	MORF4L1	Mortality factor 4-like protein 1
	MO4L2	MORF4L2	Mortality factor 4-like protein 2
	MTA1	MTA1	Metastasis-associated protein MTA1
	MTEF3	MTERF3	Transcription termination factor 3, mitochondrial
	MTG2	MTG2	Mitochondrial ribosome-associated GTPase 2
	MTO1	MTO1	Protein MTO1 homolog, mitochondrial
	MTUS1	MTUS1	Microtubule-associated tumor suppressor 1
	MYO19	MYO19	Unconventional myosin-XIX
	MYO5B	MYO5B	Unconventional myosin-Vb
	NAT14	NAT14	Probable N-acetyltransferase 14
	NCOA2	NCOA2	Nuclear receptor coactivator 2
	NDKM	NME4	Nucleoside diphosphate kinase, mitochondrial
	NDOR1	NDOR1	NADPH-dependent diflavin oxidoreductase 1
	NEK1	NEK1	NIMA related kinase 1
	NFIX	NFIX	Nuclear factor 1 X-type
	NGAL	LCN2	Neutrophil gelatinase-associated lipocalin
	NGRN	NGRN	Neugrin
	NHS	NHS	Actin remodeling regulator NHS
	NLRC4	NLRC4	NLR family CARD domain-containing protein 4
	NMD3	NMD3	60S ribosomal export protein NMD3
	NOM1	NOM1	Nucleolar MIF4G domain-containing protein 1
	NOP53	NOP53	Ribosome biogenesis protein NOP53
	NPA1P	URB1	Nucleolar pre-ribosomal-associated protein 1
	NR2F6	NR2F6	Nuclear receptor subfamily 2 group F member 6
	NR4A3	NR4A3	Nuclear receptor subfamily 4 group A member 3
	NSL1	NSL1	Kinetochore-associated protein NSL1 homolog
	NSUN5	NSUN5	NOP2/Sun RNA methyltransferase 5
	NUB1	NUB1	negative regulator of ubiquitin like proteins 1
	NUD11	NUDT11	nudix hydrolase 11
	OGFD1	OGFOD1	2-oxoglutarate and iron dependent oxygenase domain containing 1
	OGFD2	OGFOD2	2-oxoglutarate and iron dependent oxygenase domain containing 2
	OLFM4	OLFM4	Olfactomedin-4
	ORC2	ORC2	Origin recognition complex subunit 2
	OSBL6	OSBPL6	Oxysterol-binding protein-related protein 6
	OTU7B	OTUD7B	OTU domain-containing protein 7B
	OTUD4	OTUD4	OTU domain-containing protein 4
	OTUL	OTULIN	Ubiquitin thioesterase otulin
	OXND1	OXNAD1	Oxidoreductase NAD-binding domain-containing protein 1
	P2RX7	P2RX7	P2X purinoceptor 7
	PACE1	SCYL3	Protein-associating with the carboxyl-terminal domain of ezrin
	PADI4	PADI4	Protein-arginine deiminase type-4
	PAPD5	TENT4B	Terminal nucleotidyltransferase 4B
	PARG	PARG	Poly(ADP-ribose) glycohydrolase
	PARL	PARL	Presenilin-associated rhomboid-like protein, mitochondrial
	PCH2	TRIP13	Pachytene checkpoint protein 2 homolog
	PCSK6	PCSK6	Proprotein convertase subtilisin/kexin type 6
	PDD2L	PDCD2L	Programmed cell death protein 2-like
	PERE	EPX	Eosinophil peroxidase
	PHC3	PHC3	Polyhomeotic-like protein 3
	PHF2	PHF2	Lysine-specific demethylase PHF2
	PIGG	PIGG	GPI ethanolamine phosphate transferase 2
	PKHM2	PLEKHM2	Pleckstrin homology domain-containing family M member 2
	PLGT2	POGLUT2	Protein O-glucosyltransferase 2
	PLS1	PLSCR1	Phospholipid scramblase 1
	PLXA3	PLXNA3	Plexin-A3
	PNM8A	PNMA8A	Paraneoplastic antigen-like protein 8A
	PO2F1	POU2F1	POU domain, class 2, transcription factor 1
	PP13G	PPP1R3G	Protein phosphatase 1 regulatory subunit 3G
	PRC1	PRC1	Protein regulator of cytokinesis 1
	PRC2B	PRRC2B	Protein PRRC2B
	PRR12	PRR12	Proline-rich protein 12
	PSF3	GINS3	DNA replication complex GINS protein PSF3
	PSMG3	PSMG3	Proteasome assembly chaperone 3
	PTCD2	PTCD2	Pentatricopeptide repeat-containing protein 2, mitochondrial
	PTSS1	PTDSS1	Phosphatidylserine synthase 1
	RAD1	RAD1	Cell cycle checkpoint protein RAD1
	RELB	RELB	Transcription factor RelB
	REPI1	REPIN1	Replication initiator 1
	RERG	RERG	Ras-related and estrogen-regulated growth inhibitor
	REXO1	REXO1	RNA exonuclease 1 homolog
	RGAP1	RACGAP1	Rac GTPase-activating protein 1
	RIR2	RRM2	Ribonucleoside-diphosphate reductase subunit M2
	RL10L	RPL10L	Ribosomal protein uL16-like
	RLP24	RSL24D1	Probable ribosome biogenesis protein RLP24
	ROBO1	ROBO1	Roundabout homolog 1
	ROGDI	ROGDI	Protein rogdi homolog
	SLC25A32	SLC25A32	Solute carrier family 25 member 32
	SLC25A44	SLC25A44	Solute carrier family 25 member 44
	SLC53A1	XPR1	xenotropic and polytropic retrovirus receptor 1
	SAAL1	SAAL1	serum amyloid A like 1
	SAMD1	SAMD1	Sterile alpha motif domain-containing protein 1
	SBNO1	SBNO1	Strawberry notch homolog 1
	SCAF8	SCAF8	SR-related and CTD-associated factor 8
	SCML2	SCML2	Sex comb on midleg-like protein 2
	SDA1	SDAD1	Protein SDA1 homolog
	SDC2	SDC2	Syndecan-2
	SDF2	SDF2	Stromal cell-derived factor 2
	SE6L2	SEZ6L2	Seizure 6-like protein 2
	SEM7A	SEMA7A	Semaphorin-7A
	SETD3	SETD3	Actin-histidine N-methyltransferase
	SFSWA	SFSWAP	Splicing factor, suppressor of white-apricot homolog
	SH3B4	SH3BP4	SH3 domain-binding protein 4
	SHAN3	SHANK3	SH3 and multiple ankyrin repeat domains protein 3
	SIGL5	SIGLEC5	Sialic acid-binding Ig-like lectin 5
	SIN3B	SIN3B	Paired amphipathic helix protein Sin3b
	SIR1	SIRT1	NAD-dependent protein deacetylase sirtuin-1
	SIR6	SIRT6	NAD-dependent protein deacylase sirtuin-6
	SLD5	GINS4	DNA replication complex GINS protein SLD5
	SMAD3	SMAD3	SMAD family member 3/Mothers against decapentaplegic homolog 3
	SMC2	SMC2	Structural maintenance of chromosomes 2
	SMC4	SMC4	Structural maintenance of chromosomes 4
	SMC5	SMC5	Structural maintenance of chromosomes 5
	SMRCD	SMARCAD1	SNF2 related chromatin remodeling ATPase with DExD box 1
	SORC2	SORCS2	VPS10 domain-containing receptor SorCS2
	SPAS2	SPATS2	Spermatogenesis-associated serine-rich protein 2
	SPAST	SPAST	Spastin
	SPB10	SERPINB10	Serpin B10
	SPC24	SPC24	Kinetochore protein Spc24
	SPCS	SEPSECS	O-phosphoseryl-tRNA(Sec) selenium transferase
	SPIN1	SPIN1	Spindlin-1
	SPNS1	SPNS1	Protein spinster homolog 1
	SRPK1	SRPK1	SRSF protein kinase 1
	ST1B1	SULT1B1	Sulfotransferase 1B1
	STK19	STK19	Inactive serine/threonine-protein kinase 19
	SUGP1	SUGP1	SURP and G-patch domain-containing protein 1
	SUH	RBPJ	Recombining binding protein suppressor of hairless
	SULF2	SULF2	Extracellular sulfatase Sulf-2
	SUZ12	SUZ12	Polycomb protein SUZ12
	T22D2	TSC22D2	TSC22 domain family protein 2
	TBP	TBP	TATA-box-binding protein
	TCO1	TCN1	Transcobalamin-1
	TIP	ITFG1	T-cell immunomodulatory protein
	TISB	ZFP36L1	mRNA decay activator protein ZFP36L1
	TLK1	TLK1	Serine/threonine-protein kinase tousled-like 1
	TM168	TMEM168	Transmembrane protein 168
	TN13B	TNFSF13B	Tumor necrosis factor ligand superfamily member 13B
	TNAP3	TNFAIP3	Tumor necrosis factor alpha-induced protein 3
	TNG6	TANGO6	Transport and Golgi organization protein 6 homolog
	TOP2A	TOP2A	DNA topoisomerase 2-alpha
	TPC6A	TRAPPC6A	Trafficking protein particle complex subunit 6A
	TPD52	TPD52	Tumor protein D52
	TPX2	TPX2	Targeting protein for Xklp2
	TRAF1	TRAF1	TNF receptor-associated factor 1
	TRIO	TRIO	Triple functional domain protein
	TSR3	TSR3	18S rRNA aminocarboxypropyltransferase
	TTI1	TTI1	TELO2-interacting protein 1 homolog
	TXN4B	TXNL4B	Thioredoxin-like protein 4B
	TYDP2	TDP2	Tyrosyl-DNA phosphodiesterase 2
	TYSY	TYMS	Thymidylate synthase
	UBP35	USP35	Ubiquitin carboxyl-terminal hydrolase 35
	UCK1	UCK1	Uridine-cytidine kinase 1
	UHRF1	UHRF1	E3 ubiquitin-protein ligase UHRF1
	URB2	URB2	Unhealthy ribosome biogenesis protein 2 homolog
	URM1	URM1	Ubiquitin-related modifier 1
	UT1	SLC14A1	Urea transporter 1
	UTP11	UTP11	Probable U3 small nucleolar RNA-associated protein 11
	UTP25	UTP25	U3 small nucleolar RNA-associated protein 25 homolog
	VLDLR	VLDLR	Very low-density lipoprotein receptor
	VRK3	VRK3	Inactive serine/threonine-protein kinase VRK3
	VTM2L	VSTM2L	V-set and transmembrane domain-containing protein 2-like protein
	WDR4	WDR4	tRNA (guanine-N(7)-)-methyltransferase non-catalytic subunit WDR4
	WDR46	WDR46	WD repeat-containing protein 46
	WDR54	WDR54	WD repeat-containing protein 54
	WDR55	WDR55	WD repeat-containing protein 55
	WDR83	WDR83	WD repeat domain-containing protein 83
	XPO4	XPO4	Exportin-4
	XPO6	XPO6	Exportin-6
	YBEY	YBEY	Endoribonuclease YbeY
	YJU2	YJU2	Splicing factor YJU2
	YRDC	YRDC	Threonylcarbamoyl-AMP synthase
	ZBT7A	ZBTB7A	Zinc finger and BTB domain-containing protein 7A
	ZCC17	ZCCHC17	Zinc finger CCHC domain-containing protein 17
	ZN446	ZNF446	Zinc finger protein 446
	ZN598	ZNF598	E3 ubiquitin-protein ligase ZNF598
	ZN618	ZNF618	Zinc finger protein 618
	ZN687	ZNF687	Zinc finger protein 687
	ZNG1A	ZNG1A	Zn regulated GTPase metalloprotein activator 1A
	ZTRF1	ZFTRAF1	Zinc finger TRAF-type-containing protein 1
	ZY11B	ZYG11B	Protein zyg-11 homolog B
PMAHwt=1	GRINL1A	POLR2M	RNA polymerase II subunit M
PMAHw=1	MT1B	MT1B	Metallothionein-1B
