# Supplementary material for: Comparative Proteomic Profiling of Adrenocortical Neoplasia Using Mass Spectrometry
Source: J Proteome Res. 2025 Nov 21;24(12):6186–202. doi: 10.1021/acs.jproteome.5c00740 (PMC12687312; doi:10.1021/acs.jproteome.5c00740)
Supplement: Supplementary file 5 [file pr5c00740_si_005.xlsx]

## Sheet: Up and Down 
Table S4 – Proteins identified as up- or downregulated between the two conditions.
	Gene name	Protein code	Protein name
ACA vs. NHA	ACOT7	BACH	Cytosolic acyl coenzyme A thioester hydrolase		Upregulated
	AFM	AFAM	Afamin		Downregulated
	C8A	CO8A	Complement component C8 alpha chain
	CA3	CAH3	Carbonic anhydrase 3
	EPB41	EPB41	Protein 4.1
	GCHFR	GFRP	GTP cyclohydrolase 1 feedback regulatory protein
	GDAP1	GDAP1	Ganglioside-induced differentiation-associated protein 1
	GMPPA	GMPPA	Mannose-1-phosphate guanyltransferase alpha
	GPR150	GP150	Probable G-protein coupled receptor 150
	HAAO	3HAO	3-hydroxyanthranilate 3,4-dioxygenase
	HDGFL3	HDGR3	Hepatoma-derived growth factor-related protein 3
	HSBP1	HSBP1	Heat shock factor-binding protein 1
	IGHA2	IGHA2	Immunoglobulin heavy constant alpha 2
	IGKV1-5	KV105	Immunoglobulin kappa variable 1-5
	IGKV3D-20	KVD20	Immunoglobulin kappa variable 3D-20
	JCHAIN	IGJ	Immunoglobulin J chain
	LRG1	A2GL	Leucine-rich alpha-2-glycoprotein
	NEFL	NFL	Neurofilament light polypeptide
	NUBP2	NUBP2	Cytosolic Fe-S cluster assembly factor NUBP2
	PHGDH	SERA	D-3-phosphoglycerate dehydrogenase
	QTRT1	TGT	Queuine tRNA-ribosyltransferase catalytic subunit 1
	SCRN2	SCRN2	Secernin-2
	SNAPIN	SNAPN	SNARE-associated protein Snapin
	SOD3	SODE	Extracellular superoxide dismutase [Cu-Zn]
	UBLCP1	UBCP1	Ubiquitin-like domain-containing CTD phosphatase 1
	MT3	MT3	Metallothionein-3
	RBM3	RBM3	RNA-binding protein 3
ACC vs. NHA	ADIRF	ADIRF	Adipogenesis regulatory factor
	AFM	AFAM	Afamin
	AMPD2	AMPD2	AMP deaminase 2
	ANO6	ANO6	Anoctamin-6
	CA3	CAH3	Carbonic anhydrase 3
	CES1	EST1	Liver carboxylesterase 1
	CLEC3B	TETN	Tetranectin
	CNRIP1	CNRP1	CB1 cannabinoid receptor-interacting protein 1
	COL8A1	CO8A1	Collagen alpha-1(VIII) chain
	CSRP1	CSRP1	Cysteine and glycine-rich protein 1
	CYP20A1	CP20A	Cytochrome P450 20A1
	DCD	DCD	Dermcidin
	DNAH1	DYH1	Dynein axonemal heavy chain 1
	ECHDC2	ECHD2	Enoyl-CoA hydratase domain-containing protein 2, mitochondrial
	EPB41	EPB41	Protein 4.1
	FABP4	FABP4	Fatty acid-binding protein, adipocyte
	GAMT	GAMT	Guanidinoacetate N-methyltransferase
	GCHFR	GFRP	GTP cyclohydrolase 1 feedback regulatory protein
	GPR150	GP150	Probable G-protein coupled receptor 150
	HAAO	3HAO	3-hydroxyanthranilate 3,4-dioxygenase
	HDGFL3	HDGR3	Hepatoma-derived growth factor-related protein 3
	HMGN4	HMGN4	High mobility group nucleosome-binding domain-containing protein 4
	HSBP1	HSBP1	Heat shock factor-binding protein 1
	IGKV1-5	KV105	Immunoglobulin kappa variable 1-5
	LYVE1	LYVE1	Lymphatic vessel endothelial hyaluronic acid receptor 1
	MFAP4	MFAP4	Microfibril-associated glycoprotein 4
	NDRG4	NDRG4	Protein NDRG4
	NDUFA3	NDUA3	NADH dehydrogenase [ubiquinone] 1 alpha subcomplex subunit 3
	NEXN	NEXN	Nexilin
	NNMT	NNMT	Nicotinamide N-methyltransferase
	NT5E	5NTD	5'-nucleotidase
	PCM1	PCM1	Pericentriolar material 1 protein
	PTPRS	PTPRS	Receptor-type tyrosine-protein phosphatase S
	PTRHD1	PTRD1	Putative peptidyl-tRNA hydrolase PTRHD1
	RAP1GAP	RPGP1	Rap1 GTPase-activating protein 1
	RMDN2	RMD2	Regulator of microtubule dynamics protein 2
	ROCK2	ROCK2	Rho-associated protein kinase 2
	SCRN2	SCRN2	Secernin-2
	SLC1A4	SATT	Neutral amino acid transporter A
	SLMAP	SLMAP	Sarcolemmal membrane-associated protein
	SOD3	SODE	Extracellular superoxide dismutase [Cu-Zn]
	SRXN1	SRXN1	Sulfiredoxin-1
	STARD10	STA10	START domain-containing protein 10
	TPMT	TPMT	Thiopurine S-methyltransferase
	TRAF6	TRAF6	TNF receptor-associated factor 6
	DEFA3	DEF3	Neutrophil defensin 3
	NUP160	NU160	Nuclear pore complex protein Nup160
	RBM3	RBM3	RNA-binding protein 3
	SRRM2	SRRM2	Serine/arginine repetitive matrix protein 2
PMAH vs. NHA	ACAT2	THIC	Acetyl-CoA acetyltransferase, cytosolic
	ACOT7	BACH	Cytosolic acyl coenzyme A thioester hydrolase
	ACSS2	ACSA	Acetyl-coenzyme A synthetase, cytoplasmic
	ADIRF	ADIRF	Adipogenesis regulatory factor
	AFM	AFAM	Afamin
	AGT	ANGT	Angiotensinogen
	AMPD2	AMPD2	AMP deaminase 2
	ARG1	ARGI1	Arginase-1
	ATPAF1	ATPF1	ATP synthase mitochondrial F1 complex assembly factor 1
	BPGM	PMGE	Bisphosphoglycerate mutase
	C1QL1	C1QRF	C1q-related factor
	C8A	CO8A	Complement component C8 alpha chain
	CA3	CAH3	Carbonic anhydrase 3
	CCDC127	CC127	Coiled-coil domain-containing protein 127
	CFI	CFAI	Complement factor I
	CLEC3B	TETN	Tetranectin
	CNRIP1	CNRP1	CB1 cannabinoid receptor-interacting protein 1
	CPN2	CPN2	Carboxypeptidase N subunit 2
	CRKL	CRKL	Crk-like protein
	DNAH1	DYH1	Dynein axonemal heavy chain 1
	EGFR	EGFR	Epidermal growth factor receptor
	ENO3	ENOB	Beta-enolase
	EPB41	EPB41	Protein 4.1
	ERG28	ERG28	Ergosterol biosynthetic protein 28 homolog
	F12	FA12	Coagulation factor XII
	FDFT1	FDFT	Squalene synthase
	FKBP11	FKB11	Peptidyl-prolyl cis-trans isomerase FKBP11
	GAMT	GAMT	Guanidinoacetate N-methyltransferase
	GCHFR	GFRP	GTP cyclohydrolase 1 feedback regulatory protein
	GDAP1	GDAP1	Ganglioside-induced differentiation-associated protein 1
	GPR150	GP150	Probable G-protein coupled receptor 150
	GRAMD1B	ASTRB	Protein Aster-B
	HAAO	3HAO	3-hydroxyanthranilate 3,4-dioxygenase
	HDGFL3	HDGR3	Hepatoma-derived growth factor-related protein 3
	HLA-DPA1	DPA1	HLA class II histocompatibility antigen, DP alpha 1 chain
	HSBP1	HSBP1	Heat shock factor-binding protein 1
	IGHV3-30	HV330	Immunoglobulin heavy variable 3-30
	IGHV3-49	HV349	Immunoglobulin heavy variable 3-49
	IGKV1-5	KV105	Immunoglobulin kappa variable 1-5
	IGKV3D-20	KVD20	Immunoglobulin kappa variable 3D-20
	IGLV3-19	LV319	Immunoglobulin lambda variable 3-19
	KLKB1	KLKB1	Plasma kallikrein
	LRG1	A2GL	Leucine-rich alpha-2-glycoprotein
	LRPAP1	AMRP	Alpha-2-macroglobulin receptor-associated protein
	LYVE1	LYVE1	Lymphatic vessel endothelial hyaluronic acid receptor 1
	LYZ	LYSC	Lysozyme C
	MIEN1	MIEN1	Migration and invasion enhancer 1
	NEFL	NFL	Neurofilament light polypeptide
	NENF	NENF	Neudesin
	NRDC	NRDC	Nardilysin
	NT5E	5NTD	5'-nucleotidase
	PFKP	PFKAP	ATP-dependent 6-phosphofructokinase, platelet type
	PHGDH	SERA	D-3-phosphoglycerate dehydrogenase
	Protein_IGA2	IGA2	Immunoglobulin alpha-2 heavy chain
	PTGIS	PTGIS	Prostacyclin synthase
	RABIF	MSS4	Guanine nucleotide exchange factor MSS4
	RAD23A	RD23A	UV excision repair protein RAD23 homolog A
	RAP1GAP	RPGP1	Rap1 GTPase-activating protein 1
	RBX1	RBX1	E3 ubiquitin-protein ligase RBX1
	SLC1A4	SATT	Neutral amino acid transporter A
	SLC2A1	GTR1	Solute carrier family 2, facilitated glucose transporter member 1
	SOD3	SODE	Extracellular superoxide dismutase [Cu-Zn]
	SPTB	SPTB1	Spectrin beta chain, erythrocytic
	SRXN1	SRXN1	Sulfiredoxin-1
	SUN1	SUN1	SUN domain-containing protein 1
	SYAP1	SYAP1	Synapse-associated protein 1
	TAP1	TAP1	Antigen peptide transporter 1
	TBC1D15	TBC15	TBC1 domain family member 15
	TNPO3	TNPO3	Transportin-3
	TPMT	TPMT	Thiopurine S-methyltransferase
	TRAF6	TRAF6	TNF receptor-associated factor 6
	TUBA3E	TBA3E	Tubulin alpha-3E chain
	CD2AP	CD2AP	CD2-associated protein
	GCA	GRAN	Grancalcin
	HRNR	HORN	Hornerin
	NQO1	NQO1	NAD(P)H dehydrogenase [quinone] 1
	RBM3	RBM3	RNA-binding protein 3
	RIGI	RIGI	Antiviral innate immune response receptor RIG-I
	SELENOH	SELH	Selenoprotein H
	SPAG9	JIP4	C-Jun-amino-terminal kinase-interacting protein 4
	SRRM2	SRRM2	Serine/arginine repetitive matrix protein 2
ACC vs. ACA	ABLIM1	ABLM1	Actin-binding LIM protein 1
	ACAD11	ACD11	Acyl-CoA dehydrogenase family member 11
	AKAP12	AKA12	A-kinase anchor protein 12
	ALG5	ALG5	Dolichyl-phosphate beta-glucosyltransferase
	ANO6	ANO6	Anoctamin-6
	BAG2	BAG2	BAG family molecular chaperone regulator 2
	C4BPA	C4BPA	C4b-binding protein alpha chain
	CES1	EST1	Liver carboxylesterase 1
	CNRIP1	CNRP1	CB1 cannabinoid receptor-interacting protein 1
	COA5	COA5	Cytochrome c oxidase assembly factor 5
	CSRP1	CSRP1	Cysteine and glycine-rich protein 1
	CTSZ	CATZ	Cathepsin Z
	CYP11B1	C11B1	Cytochrome P450 11B1, mitochondrial
	DAG1	DAG1	Dystroglycan 1
	DHRS1	DHRS1	Dehydrogenase/reductase SDR family member 1
	DPEP1	DPEP1	Dipeptidase 1
	DPP4	DPP4	Dipeptidyl peptidase 4
	ECHDC1	ECHD1	Ethylmalonyl-CoA decarboxylase
	FUCA2	FUCO2	Plasma alpha-L-fucosidase
	GAMT	GAMT	Guanidinoacetate N-methyltransferase
	GSTT2	GST2	Glutathione S-transferase theta-2
	HAGH	GLO2	Hydroxyacylglutathione hydrolase, mitochondrial
	HECTD3	HECD3	E3 ubiquitin-protein ligase HECTD3
	HINT3	HINT3	Histidine triad nucleotide binding protein 3
	HSPA12A	HS12A	Heat shock 70 kDa protein 12A
	HTATIP2	HTAI2	Oxidoreductase HTATIP2
	INHBE	INHBE	Inhibin beta E chain
	LBP	LBP	Lipopolysaccharide-binding protein
	LRP1	LRP1	LDL receptor related protein 1
	MFAP4	MFAP4	Microfibril-associated glycoprotein 4
	MFAP5	MFAP5	Microfibrillar-associated protein 5
	MRC1	MRC1	Macrophage mannose receptor 1
	NDRG4	NDRG4	Protein NDRG4
	NDUFB3	NDUB3	NADH dehydrogenase [ubiquinone] 1 beta subcomplex subunit 3
	NEXN	NEXN	Nexilin
	PACSIN3	PACN3	Protein kinase C and casein kinase substrate in neurons protein 3
	PDGFRB	PGFRB	Platelet-derived growth factor receptor beta
	PRPS2	PRPS2	Ribose-phosphate pyrophosphokinase 2
	PTDSS2	PTSS2	Phosphatidylserine synthase 2
	RMDN2	RMD2	Regulator of microtubule dynamics protein 2
	SUOX	SUOX	Sulfite oxidase, mitochondrial
	SYNPO2	SYNP2	Synaptopodin-2
	TMEM106B	T106B	Transmembrane protein 106B
	TMOD1	TMOD1	Tropomodulin-1
	ADSS2	PURA2	Adenylosuccinate synthetase isozyme 2
	ARL3	ARL3	ADP-ribosylation factor-like protein 3
	CAD	PYR1	CAD protein
	CGGBP1	CGBP1	CGG triplet repeat-binding protein 1
	CHD4	CHD4	Chromodomain-helicase-DNA-binding protein 4
	CRTAP	CRTAP	Cartilage-associated protein
	CTPS1	PYRG1	CTP synthase 1
	DDX21	DDX21	Nucleolar RNA helicase 2
	DDX23	DDX23	Probable ATP-dependent RNA helicase DDX23
	DNAAF5	DAAF5	Dynein axonemal assembly factor 5
	DTD1	DTD1	D-aminoacyl-tRNA deacylase 1
	DUSP23	DUS23	Dual specificity protein phosphatase 23
	EFHD2	EFHD2	EF-hand domain-containing protein D2
	EPM2AIP1	EPMIP	EPM2A-interacting protein 1
	ERAP2	ERAP2	Endoplasmic reticulum aminopeptidase 2
	FABP6	FABP6	Gastrotropin
	FAM3C	FAM3C	Protein FAM3C
	FTO	FTO	Alpha-ketoglutarate-dependent dioxygenase FTO
	GALK1	GALK1	Galactokinase
	GBF1	GBF1	Golgi-specific brefeldin A-resistance guanine nucleotide exchange factor 1
	GOLGA2	GOGA2	Golgin subfamily A member 2
	GSK3B	GSK3B	Glycogen synthase kinase-3 beta
	HCFC1	HCFC1	Host cell factor 1
	IPO4	IPO4	Importin-4
	LCMT1	LCMT1	Leucine carboxyl methyltransferase 1
	LRRC40	LRC40	Leucine-rich repeat-containing protein 40
	LSM4	LSM4	U6 snRNA-associated Sm-like protein LSm4
	MAGED2	MAGD2	Melanoma-associated antigen D2
	METAP2	MAP2	Methionine aminopeptidase 2
	MTA2	MTA2	Metastasis-associated protein MTA2
	MTREX	MTREX	Exosome RNA helicase MTR4
	NAT10	NAT10	RNA cytidine acetyltransferase
	NCBP1	NCBP1	Nuclear cap-binding protein subunit 1
	NOP2	NOP2	Probable 28S rRNA (cytosine(4447)-C(5))-methyltransferase
	NSUN2	NSUN2	RNA cytosine C(5)-methyltransferase NSUN2
	NUDCD1	NUDC1	NudC domain-containing protein 1
	NUP107	NU107	Nuclear pore complex protein Nup107
	OGA	OGA	Protein O-GlcNAcase
	P3H1	P3H1	Prolyl 3-hydroxylase 1
	PDCD4	PDCD4	Programmed cell death protein 4
	PDXDC1	PDXD1	Pyridoxal-dependent decarboxylase domain-containing protein 1
	PHGDH	SERA	D-3-phosphoglycerate dehydrogenase
	PPIH	PPIH	Peptidyl-prolyl cis-trans isomerase H
	PPM1G	PPM1G	Protein phosphatase 1G
	PQBP1	PQBP1	Polyglutamine-binding protein 1
	PRPF6	PRP6	Pre-mRNA-processing factor 6
	RAE1	RAE1L	mRNA export factor RAE1
	RBBP4	RBBP4	Histone-binding protein RBBP4
	RCC2	RCC2	Protein RCC2
	S100A16	S10AG	Protein S100-A16
	SMARCA5	SMCA5	SWI/SNF-related matrix-associated actin-dep., reg. of chromatin sub A memb 5
	SMARCE1	SMCE1	SWI/SNF-related matrix-associated actin-dep., reg. of chromatin sub E memb 1
	SSRP1	SSRP1	FACT complex subunit SSRP1
	STMN1	STMN1	Stathmin
	SUPT5H	SPT5H	Transcription elongation factor SPT5
	TBC1D13	TBC13	TBC1 domain family member 13
	TCOF1	TCOF	Treacle protein
	TNPO2	TNPO2	Transportin-2
	TOP2B	TOP2B	DNA topoisomerase 2-beta
	TP53BP1	TP53B	TP53-binding protein 1
	U2SURP	SR140	U2 snRNP-associated SURP motif-containing protein
	UAP1	UAP1	UDP-N-acetylhexosamine pyrophosphorylase
	UBA2	SAE2	SUMO-activating enzyme subunit 2
	UBLCP1	UBCP1	Ubiquitin-like domain-containing CTD phosphatase 1
PMAHw vs. PMAHwt	CES2	EST2	Cocaine esterase
	PNPT1	PNPT1	Polyribonucleotide nucleotidyltransferase 1, mitochondrial
	RDH13	RDH13	Retinol dehydrogenase 13
	STAB1	STAB1	Stabilin-1
	ACYP2	ACYP2	Acylphosphatase-2
	AKAP7	AKA7G	A-kinase anchor protein 7 isoform gamma
	C4BPB	C4BPB	C4b-binding protein beta chain
	GPKOW	GPKOW	G-patch domain and KOW motifs-containing protein
	NOSTRIN	NOSTN	Nostrin
	PCP4	PCP4	Calmodulin regulator protein PCP4
	POLR2B	RPB2	DNA-directed RNA polymerase II subunit RPB2
	POLR2I	RPB9	DNA-directed RNA polymerase II subunit RPB9
	POTEJ	POTEJ	POTE ankyrin domain family member J
	PSPH	SERB	Phosphoserine phosphatase
	RNPS1	RNPS1	RNA-binding protein with serine-rich domain 1
	SNU13	NH2L1	NHP2-like protein 1
