# Supplementary material for: Comparative Proteomic Profiling of Adrenocortical Neoplasia Using Mass Spectrometry
Source: J Proteome Res. 2025 Nov 21;24(12):6186–202. doi: 10.1021/acs.jproteome.5c00740 (PMC12687312; doi:10.1021/acs.jproteome.5c00740)
Supplement: Supplementary file 6 [file pr5c00740_si_006.xlsx]

## Sheet: Cross-Validation 
Table S5 – Cross-validation of DEPs in ACC-SNUH identified in ACC-USP on comparison between the two conditions.
	Gene name	Protein code	Protein name	adj.P.Val
ACC vs. NHA	AMPD2	AMPD2	AMP deaminase 2	1.14671e-11
	CA3	CAH3	Carbonic anhydrase 3	5.23521e-15
	ECHDC2	ECHD2	Enoyl-CoA hydratase domain-containing protein 2, mitochondrial	3.95695e-11
	CES1	EST1	Liver carboxylesterase 1	6.90057e-16
	HAAO	3HAO	3-hydroxyanthranilate 3,4-dioxygenase	4.41132e-13
	NDRG4	NDRG4	Protein NDRG4	2.59272e-19
	EPB41	EPB41	Protein 4.1	9.37377e-28
	FABP4	FABP4	Fatty acid-binding protein, adipocyte	4.29709e-29
	HDGFL3	HDGFL3	Hepatoma-Derived Growth Factor-Like 3	2.28471e-25
	NEXN	NEXN	Nexilin	4.48483e-27
	AFM	AFAM	Afamin	1.61497e-33
	CLEC3B	TETN	Tetranectin	4.36487e-33
	COL8A1	CO8A1	Collagen alpha-1(VIII) chain	1.11837e-32
	GAMT	GAMT	Guanidinoacetate N-methyltransferase	1.6803e-35
	CSRP1	CSRP1	Cysteine and glycine-rich protein 1	4.78985e-42
	CYP20A1	CP20A	Cytochrome P450 20A1	5.92654e-34
	ANO6	ANO6	Anoctamin-6	3.10927e-43
	IGKV1-5	KV105	Immunoglobulin kappa variable 1-5	2.64776e-40
	PTRHD1	PTRD1	Putative peptidyl-tRNA hydrolase PTRHD1	2.47869e-40
	STARD10	STA10	START domain-containing protein 10	2.03441e-35
	RMDN2	RMD2	Regulator of microtubule dynamics protein 2	7.3591e-35
	PTPRS	PTPRS	Receptor-type tyrosine-protein phosphatase S	1.40235e-27
	HMGN4	HMGN4	High mobility group nucleosome-binding domain-containing protein 4	4.88574e-28
	ROCK2	ROCK2	Rho-associated protein kinase 2	1.08526e-30
	SCRN2	SCRN2	Secernin-2	4.30166e-29
	TPMT	TPMT	Thiopurine S-methyltransferase	4.67666e-24
	PCM1	PCM1	Pericentriolar material 1 protein	7.61953e-21
	RAP1GAP	RPGP1	Rap1 GTPase-activating protein 1	7.58174e-23
	SLC1A4	SATT	Neutral amino acid transporter A	1.29581e-19
	SOD3	SODE	Extracellular superoxide dismutase [Cu-Zn]	1.33983e-26
	SRXN1	SRXN1	Sulfiredoxin-1	1.29006e-10
	NNMT	NNMT	Nicotinamide N-methyltransferase	3.89602e-10
	NT5E	5NTD	5'-nucleotidase	2.95447e-09
	SLMAP	SLMAP	Sarcolemmal membrane-associated protein	1.94559e-09
	NUP160	NU160	Nuclear pore complex protein Nup160	7.93645e-11
	DEFA3	DEF3	Neutrophil defensin 3	1.74155e-05
	RBM3	RBM3	RNA-binding protein 3	1.19451e-07
ACA vs. ACC	RMDN2	RMD2	Regulator of microtubule dynamics protein 2	4.77581e-26
	ACAD11	ACD11	Acyl-CoA dehydrogenase family member 11	7.38765e-06
	CSRP1	CSRP1	Cysteine and glycine-rich protein 1	6.76269e-37
	PACSIN3	PACN3	Protein kinase C and casein kinase substrate in neurons protein 3	3.98022e-08
	HAGH	GLO2	Hydroxyacylglutathione hydrolase, mitochondrial	7.0017e-12
	ALG5	ALG5	Dolichyl-phosphate beta-glucosyltransferase	0.0107362
	LBP	LBP	Lipopolysaccharide-binding protein	5.98578e-26
	NEXN	NEXN	Nexilin	1.38742e-10
	CYP11B1	C11B1	Cytochrome P450 11B1, mitochondrial	2.90985e-21
	GAMT	GAMT	Guanidinoacetate N-methyltransferase	3.68189e-09
	SUOX	SUOX	Sulfite oxidase, mitochondrial	6.09865e-09
	DPEP1	DPEP1	Dipeptidase 1	3.38596e-08
	BAG2	BAG2	BAG family molecular chaperone regulator 2	1.24335e-31
	DAG1	DAG1	Dystroglycan 1	1.7977e-44
	MRC1	MRC1	Macrophage mannose receptor 1	3.45568e-26
	TMEM106B	T106B	Transmembrane protein 106B	2.51485e-12
	INHBE	INHBE	Inhibin beta E chain	0.000206017
	PDGFRB	PGFRB	Platelet-derived growth factor receptor beta	0.0079547
	CTSZ	CATZ	Cathepsin Z	3.71707e-41
	HSPA12A	HS12A	Heat shock 70 kDa protein 12A	6.58138e-05
	C4BPA	C4BPA	C4b-binding protein alpha chain	1.1575e-13
	NDUFB3	NDUB3	NADH dehydrogenase [ubiquinone] 1 beta subcomplex subunit 3	1.08921e-37
	HECTD3	HECD3	E3 ubiquitin-protein ligase HECTD3	1.52453e-05
	DHRS1	DHRS1	Dehydrogenase/reductase SDR family member 1	1.59861e-07
	DPP4	DPP4	Dipeptidyl peptidase 4	0.024092
	FUCA2	FUCO2	Plasma alpha-L-fucosidase	1.69155e-13
	TMOD1	TMOD1	Tropomodulin-1	1.20345e-39
	LRP1	LRP1	Prolow-density lipoprotein receptor-related protein 1	3.57578e-07
	ABLIM1	ABLM1	Actin-binding LIM protein 1	2.88554e-15
	SYNPO2	SYNP2	Synaptopodin-2	2.29978e-12
	ANO6	ANO6	Anoctamin-6	9.90681e-08
	ECHDC1	ECHD1	Ethylmalonyl-CoA decarboxylase	1.63519e-24
	GSTT2	GST2	Glutathione S-transferase theta-2	5.12842e-24
	NDRG4	NDRG4	Protein NDRG4	1.3063e-06
	AKAP12	AKA12	A-kinase anchor protein 12	3.44912e-24
	MFAP5	MFAP5	Microfibrillar-associated protein 5	3.90971e-34
	HTATIP2	HTAI2	Oxidoreductase HTATIP2	4.60469e-38
	MAGED2	MAGD2	Melanoma-associated antigen D2	1.19447e-24
	PHGDH	SERA	Programmed cell death protein 4	5.43179e-05
	FTO	FTO	Alpha-ketoglutarate-dependent dioxygenase FTO	2.61602e-33
	DUSP23	DUS23	Dual specificity protein phosphatase 23	2.15226e-25
	NSUN2	NSUN2	RNA cytosine C(5)-methyltransferase NSUN2	2.28316e-35
	TP53BP1	TP53B	TP53-binding protein 1	1.99896e-08
	UBLCP1	UBCP1	Ubiquitin-like domain-containing CTD phosphatase 1	1.09271e-10
	SSRP1	SSRP1	FACT complex subunit SSRP1	2.95934e-09
	NUP107	NU107	Nuclear pore complex protein Nup107	1.20663e-28
	MTA2	MTA2	Metastasis-associated protein MTA2	5.81669e-48
	CRTAP	CRTAP	Cartilage-associated protein	3.11082e-26
	DDX23	DDX23	Probable ATP-dependent RNA helicase DDX23	3.95386e-12
	IPO4	IPO4	Importin-4	1.1229e-27
	MTREX	MTREX	Exosome RNA helicase MTR4	1.24175e-28
	GOLGA2	GOGA2	Golgin subfamily A member 2	2.61602e-33
	RAE1	RAE1L	mRNA export factor RAE1	6.06e-29
	P3H1	P3H1	Prolyl 3-hydroxylase 1	5.1633e-31
	NCBP1	NCBP1	Nuclear cap-binding protein subunit 1	3.34702e-12
	STMN1	STMN1	Stathmin	0.00872827
	UBA2	SAE2	SUMO-activating enzyme subunit 2	0.0107362
	NUDCD1	NUDC1	NudC domain-containing protein 1	1.7977e-44
	LCMT1	LCMT1	Leucine carboxyl methyltransferase 1	3.40323e-23
	DTD1	DTD1	D-aminoacyl-tRNA deacylase 1	3.26553e-32
	GALK1	GALK1	Galactokinase	4.22202e-15
	NAT10	NAT10	RNA cytidine acetyltransferase	3.21247e-25
	GBF1	GBF1	Golgi-specific brefeldin A-resistance guanine nucleotide exchange factor 1	1.33176e-17
	PPM1G	PPM1G	Protein phosphatase 1G	0.0306845
	CTPS1	PYRG1	CTP synthase 1	7.77036e-35
	FAM3C	FAM3C	Protein FAM3C	1.42646e-20
	S100A16	S10AG	Protein S100-A16	2.97393e-29
	PRPF6	PRP6	Pre-mRNA-processing factor 6	2.02288e-14
	SMARCA5	SMCA5	SWI/SNF-related matrix-associated actin-dependent regulator of chromatin subfamily A member 5	0.000409596
	ADSS2	PURA2	Adenylosuccinate synthetase isozyme 2	4.27487e-09
	DDX21	DDX21	Nucleolar RNA helicase 2	1.38814e-35
	METAP2	MAP2	Methionine aminopeptidase 2	3.61486e-29
	TCOF1	TCOF	Treacle protein	4.69449e-13
	EFHD2	EFHD2	EF-hand domain-containing protein D2	1.78932e-37
	GSK3B	GSK3B	Glycogen synthase kinase-3 beta	2.44316e-15
	LRRC40	LRC40	Leucine-rich repeat-containing protein 40	2.95934e-09
	DNAAF5	DAAF5	Dynein axonemal assembly factor 5	1.74525e-27
	RCC2	RCC2	Protein RCC2	6.38753e-12
	TBC1D13	TBC13	TBC1 domain family member 13	3.56996e-27
	PDCD4	PDCD4	Programmed cell death protein 4	6.82082e-35
	ERAP2	ERAP2	Endoplasmic reticulum aminopeptidase 2	6.13467e-20
	CHD4	CHD4	Chromodomain-helicase-DNA-binding protein 4	1.08921e-37
	PDXDC1	PDXD1	Pyridoxal-dependent decarboxylase domain-containing protein 1	1.05502e-29
	SMARCE1	SMCE1	SWI/SNF-related matrix-associated actin-dependent regulator of chromatin subfamily E member 1	1.06199e-32
	RBBP4	RBBP4	Histone-binding protein RBBP4	1.29233e-12
	TNPO2	TNPO2	Transportin-2	4.31826e-27
	PPIH	PPIH	Peptidyl-prolyl cis-trans isomerase H	0.00217818
	SUPT5H	SPT5H	Transcription elongation factor SPT5	1.04338e-28
	U2SURP	SR140	U2 snRNP-associated SURP motif-containing protein	2.62875e-26
	UAP1	UAP1	UDP-N-acetylhexosamine pyrophosphorylase	2.92133e-25
	TOP2B	TOP2B	DNA topoisomerase 2-beta	4.67447e-21
	OGA	OGA	O-GlcNAcase (N-acetylglucosaminidase beta)	5.92086e-39
ACC-SNHU = Adrenocortical carcinoma-Seoul National University Hospital; ACC-USP = Adrenocortical carcinoma University of São Paulo
	Down-regulated
	Up-regulated
